# Supplementary material for: Expanding the active charge carriers of polymer electrolytes in lithium-based batteries using an anion-hosting cathode
Source: Nat Commun. 2022 Jun 9;13:3209. doi: 10.1038/s41467-022-30788-5 (PMC9184592; doi:10.1038/s41467-022-30788-5)
Supplement: Supplementary file 3 — Source Data [file 41467_2022_30788_MOESM3_ESM.xlsx]

## Sheet: Figure 2c
3996.14	0.96384	0.8395
3994.21	0.96383	0.8392
3992.29	0.96382	0.83894
3990.36	0.9638	0.83881
3988.43	0.96378	0.83884
3986.5	0.96377	0.83903
3984.57	0.96377	0.8393
3982.64	0.96377	0.83956
3980.71	0.96374	0.83976
3978.79	0.9637	0.83985
3976.86	0.96364	0.83981
3974.93	0.96359	0.83969
3973	0.96354	0.83958
3971.07	0.96353	0.83953
3969.14	0.96353	0.83957
3967.21	0.96354	0.83966
3965.29	0.96354	0.83975
3963.36	0.96355	0.83979
3961.43	0.96354	0.83976
3959.5	0.96353	0.83969
3957.57	0.9635	0.83961
3955.64	0.96344	0.8395
3953.71	0.96334	0.83936
3951.78	0.96322	0.83917
3949.86	0.9631	0.83892
3947.93	0.96303	0.83863
3946	0.96301	0.8383
3944.07	0.96301	0.83792
3942.14	0.96297	0.83748
3940.21	0.96286	0.83704
3938.28	0.9627	0.83662
3936.36	0.96251	0.83617
3934.43	0.96233	0.83562
3932.5	0.96222	0.83498
3930.57	0.96217	0.83435
3928.64	0.96217	0.83384
3926.71	0.96218	0.83346
3924.78	0.96218	0.83316
3922.86	0.96214	0.83294
3920.93	0.96208	0.8328
3919	0.96204	0.83273
3917.07	0.96208	0.83273
3915.14	0.96219	0.83283
3913.21	0.96234	0.83308
3911.28	0.9625	0.83349
3909.35	0.96267	0.83404
3907.43	0.96283	0.83463
3905.5	0.96297	0.83514
3903.57	0.96308	0.83554
3901.64	0.96318	0.83589
3899.71	0.96332	0.83627
3897.78	0.96346	0.83673
3895.85	0.96361	0.83722
3893.93	0.96375	0.83767
3892	0.96386	0.838
3890.07	0.96395	0.83827
3888.14	0.96403	0.83851
3886.21	0.96411	0.83869
3884.28	0.96419	0.8388
3882.35	0.96429	0.83891
3880.43	0.9644	0.83907
3878.5	0.96452	0.83934
3876.57	0.96465	0.83968
3874.64	0.96478	0.83995
3872.71	0.96483	0.84004
3870.78	0.96481	0.83996
3868.85	0.96474	0.83984
3866.92	0.96467	0.83981
3865	0.96463	0.83985
3863.07	0.9646	0.83995
3861.14	0.96458	0.84015
3859.21	0.96461	0.84042
3857.28	0.96467	0.84059
3855.35	0.96477	0.84048
3853.42	0.96485	0.84015
3851.5	0.9649	0.83993
3849.57	0.96495	0.8401
3847.64	0.96505	0.84057
3845.71	0.96517	0.84103
3843.78	0.96526	0.84125
3841.85	0.9653	0.84117
3839.92	0.96529	0.84085
3838	0.96525	0.84048
3836.07	0.96521	0.84024
3834.14	0.96518	0.84025
3832.21	0.96516	0.84045
3830.28	0.96514	0.84073
3828.35	0.9651	0.84098
3826.42	0.96503	0.84113
3824.49	0.96496	0.84114
3822.57	0.96496	0.84103
3820.64	0.96504	0.84085
3818.71	0.96515	0.84077
3816.78	0.96523	0.84082
3814.85	0.96526	0.84097
3812.92	0.96526	0.84121
3810.99	0.96524	0.84145
3809.07	0.9652	0.84156
3807.14	0.96511	0.84147
3805.21	0.96502	0.84129
3803.28	0.965	0.84109
3801.35	0.96506	0.84089
3799.42	0.96518	0.84078
3797.49	0.96529	0.84082
3795.56	0.96537	0.84099
3793.64	0.96541	0.84125
3791.71	0.96544	0.84152
3789.78	0.96546	0.84172
3787.85	0.96547	0.84181
3785.92	0.9655	0.84182
3783.99	0.96558	0.84184
3782.06	0.96569	0.84188
3780.14	0.96577	0.8419
3778.21	0.96574	0.84189
3776.28	0.96566	0.84194
3774.35	0.96559	0.84203
3772.42	0.96559	0.84207
3770.49	0.96565	0.84199
3768.56	0.96575	0.84186
3766.64	0.96586	0.84179
3764.71	0.96595	0.84183
3762.78	0.96601	0.8419
3760.85	0.966	0.84191
3758.92	0.96593	0.84184
3756.99	0.96582	0.84179
3755.06	0.96573	0.84178
3753.13	0.96567	0.84165
3751.21	0.96562	0.8413
3749.28	0.96556	0.84086
3747.35	0.96549	0.84049
3745.42	0.96536	0.84012
3743.49	0.96514	0.8397
3741.56	0.96482	0.83928
3739.63	0.96442	0.83884
3737.71	0.96397	0.83822
3735.78	0.9635	0.83744
3733.85	0.9631	0.8367
3731.92	0.96279	0.83625
3729.99	0.96257	0.83613
3728.06	0.96246	0.83621
3726.13	0.96249	0.83641
3724.21	0.96269	0.83674
3722.28	0.96312	0.83729
3720.35	0.96372	0.8381
3718.42	0.96435	0.83902
3716.49	0.96482	0.83976
3714.56	0.96497	0.84
3712.63	0.96475	0.83963
3710.7	0.96428	0.83888
3708.78	0.96381	0.83824
3706.85	0.96353	0.83796
3704.92	0.96348	0.83799
3702.99	0.96359	0.83813
3701.06	0.96376	0.8383
3699.13	0.96395	0.83853
3697.2	0.96411	0.83882
3695.28	0.96426	0.83912
3693.35	0.96442	0.83934
3691.42	0.96462	0.83946
3689.49	0.96487	0.83951
3687.56	0.96513	0.83968
3685.63	0.96535	0.84006
3683.7	0.96552	0.84057
3681.78	0.96565	0.84103
3679.85	0.96577	0.84128
3677.92	0.96589	0.84125
3675.99	0.96598	0.84098
3674.06	0.96604	0.84069
3672.13	0.9661	0.84058
3670.2	0.96617	0.84067
3668.27	0.96621	0.84092
3666.35	0.96621	0.84128
3664.42	0.96619	0.84165
3662.49	0.96617	0.84189
3660.56	0.96617	0.84197
3658.63	0.9662	0.84192
3656.7	0.96628	0.84183
3654.77	0.96642	0.84176
3652.85	0.9666	0.84165
3650.92	0.96672	0.84128
3648.99	0.96666	0.84064
3647.06	0.96646	0.84009
3645.13	0.96625	0.83992
3643.2	0.9661	0.84002
3641.27	0.96595	0.84017
3639.35	0.96575	0.84021
3637.42	0.96551	0.8401
3635.49	0.96524	0.83985
3633.56	0.96496	0.83949
3631.63	0.96466	0.83899
3629.7	0.9644	0.83836
3627.77	0.96424	0.83783
3625.84	0.96426	0.83774
3623.92	0.96448	0.83812
3621.99	0.96483	0.83869
3620.06	0.96519	0.83916
3618.13	0.96549	0.83945
3616.2	0.9657	0.83965
3614.27	0.96582	0.83976
3612.34	0.96581	0.83967
3610.42	0.96567	0.83936
3608.49	0.96547	0.83894
3606.56	0.96524	0.8386
3604.63	0.96504	0.83844
3602.7	0.9649	0.83839
3600.77	0.96484	0.83837
3598.84	0.96485	0.83834
3596.91	0.96491	0.83833
3594.99	0.965	0.83838
3593.06	0.96512	0.83853
3591.13	0.96529	0.83874
3589.2	0.9655	0.83894
3587.27	0.96572	0.8391
3585.34	0.96593	0.83931
3583.41	0.96611	0.83965
3581.49	0.96628	0.84004
3579.56	0.96638	0.84035
3577.63	0.96641	0.84052
3575.7	0.9664	0.8406
3573.77	0.96638	0.84063
3571.84	0.96638	0.8406
3569.91	0.96639	0.84046
3567.99	0.96641	0.84018
3566.06	0.96645	0.83992
3564.13	0.96652	0.83986
3562.2	0.96659	0.84003
3560.27	0.96662	0.8403
3558.34	0.96663	0.84056
3556.41	0.96664	0.84076
3554.48	0.96669	0.84087
3552.56	0.96678	0.84087
3550.63	0.96691	0.84082
3548.7	0.96702	0.84071
3546.77	0.96708	0.84058
3544.84	0.96707	0.84046
3542.91	0.96703	0.8404
3540.98	0.96699	0.84043
3539.06	0.96698	0.8405
3537.13	0.96699	0.84057
3535.2	0.96703	0.84059
3533.27	0.96709	0.84059
3531.34	0.96715	0.84055
3529.41	0.96719	0.84049
3527.48	0.96722	0.84042
3525.56	0.96723	0.8404
3523.63	0.96725	0.84043
3521.7	0.96725	0.84052
3519.77	0.96725	0.84061
3517.84	0.96725	0.84071
3515.91	0.96728	0.8408
3513.98	0.96731	0.84088
3512.05	0.96734	0.84091
3510.13	0.96734	0.84091
3508.2	0.96733	0.84089
3506.27	0.9673	0.84085
3504.34	0.96727	0.84079
3502.41	0.96725	0.84069
3500.48	0.96727	0.8406
3498.55	0.96731	0.84057
3496.63	0.96735	0.8406
3494.7	0.96738	0.84065
3492.77	0.9674	0.84071
3490.84	0.96742	0.84076
3488.91	0.96743	0.84078
3486.98	0.96744	0.84077
3485.05	0.96747	0.84077
3483.13	0.96751	0.84078
3481.2	0.96754	0.84079
3479.27	0.96756	0.84078
3477.34	0.96758	0.84076
3475.41	0.96761	0.84075
3473.48	0.96765	0.84075
3471.55	0.96766	0.84079
3469.62	0.96765	0.84084
3467.7	0.96761	0.84086
3465.77	0.96758	0.84086
3463.84	0.96758	0.84084
3461.91	0.9676	0.84077
3459.98	0.9676	0.84067
3458.05	0.96757	0.84057
3456.12	0.96756	0.84049
3454.2	0.96759	0.84047
3452.27	0.96766	0.84049
3450.34	0.96775	0.84053
3448.41	0.96781	0.84055
3446.48	0.96784	0.84057
3444.55	0.96785	0.84062
3442.62	0.96788	0.84072
3440.7	0.96794	0.84086
3438.77	0.96802	0.84098
3436.84	0.96806	0.84102
3434.91	0.96805	0.84097
3432.98	0.968	0.84085
3431.05	0.96794	0.84075
3429.12	0.96791	0.8407
3427.19	0.96792	0.84071
3425.27	0.96794	0.84074
3423.34	0.96797	0.84072
3421.41	0.96798	0.84065
3419.48	0.968	0.84058
3417.55	0.96801	0.84055
3415.62	0.96803	0.84056
3413.69	0.96805	0.84058
3411.77	0.96804	0.84056
3409.84	0.96802	0.84051
3407.91	0.968	0.84043
3405.98	0.968	0.84038
3404.05	0.96802	0.84036
3402.12	0.96803	0.84038
3400.19	0.96802	0.8404
3398.26	0.96797	0.84041
3396.34	0.96792	0.8404
3394.41	0.96786	0.84039
3392.48	0.96783	0.84037
3390.55	0.96785	0.84035
3388.62	0.96793	0.84034
3386.69	0.96805	0.84034
3384.76	0.96818	0.84033
3382.84	0.96827	0.84032
3380.91	0.9683	0.84033
3378.98	0.96828	0.84036
3377.05	0.96823	0.84042
3375.12	0.96819	0.84051
3373.19	0.96818	0.8406
3371.26	0.9682	0.8407
3369.34	0.96826	0.84076
3367.41	0.96832	0.84077
3365.48	0.96835	0.84072
3363.55	0.96835	0.84065
3361.62	0.96834	0.84057
3359.69	0.96835	0.8405
3357.76	0.96837	0.84047
3355.83	0.96839	0.84049
3353.91	0.96837	0.84056
3351.98	0.96834	0.84063
3350.05	0.9683	0.84067
3348.12	0.96829	0.84065
3346.19	0.96831	0.8406
3344.26	0.96837	0.84056
3342.33	0.96841	0.84055
3340.41	0.96843	0.84056
3338.48	0.96843	0.84057
3336.55	0.96844	0.84058
3334.62	0.96846	0.84057
3332.69	0.96847	0.84055
3330.76	0.96848	0.84054
3328.83	0.9685	0.84053
3326.91	0.96855	0.84052
3324.98	0.9686	0.8405
3323.05	0.96863	0.84047
3321.12	0.96863	0.84042
3319.19	0.96862	0.84035
3317.26	0.96861	0.84028
3315.33	0.96859	0.84022
3313.4	0.96858	0.8402
3311.48	0.96858	0.84021
3309.55	0.96859	0.84023
3307.62	0.9686	0.84026
3305.69	0.96861	0.84026
3303.76	0.96862	0.84025
3301.83	0.96865	0.84023
3299.9	0.9687	0.84023
3297.98	0.96877	0.84026
3296.05	0.9688	0.84031
3294.12	0.96878	0.84037
3292.19	0.96873	0.84043
3290.26	0.96868	0.84048
3288.33	0.96864	0.84053
3286.4	0.96862	0.84053
3284.48	0.96861	0.8405
3282.55	0.96862	0.84044
3280.62	0.96865	0.8404
3278.69	0.96866	0.84039
3276.76	0.96863	0.8404
3274.83	0.9686	0.84038
3272.9	0.96859	0.84033
3270.97	0.96861	0.84024
3269.05	0.96863	0.84011
3267.12	0.96864	0.83999
3265.19	0.96863	0.83988
3263.26	0.9686	0.83982
3261.33	0.96858	0.8398
3259.4	0.96858	0.83982
3257.47	0.96862	0.83984
3255.55	0.9687	0.83983
3253.62	0.96877	0.83977
3251.69	0.96881	0.83971
3249.76	0.96883	0.83968
3247.83	0.96881	0.83968
3245.9	0.96877	0.83967
3243.97	0.96873	0.83964
3242.05	0.96871	0.83961
3240.12	0.9687	0.83961
3238.19	0.96871	0.83967
3236.26	0.96873	0.83975
3234.33	0.96873	0.8398
3232.4	0.96872	0.83979
3230.47	0.96868	0.83974
3228.54	0.96865	0.83969
3226.62	0.96865	0.8397
3224.69	0.96868	0.83974
3222.76	0.96872	0.8398
3220.83	0.96875	0.83983
3218.9	0.96874	0.83982
3216.97	0.96871	0.83978
3215.04	0.96865	0.83973
3213.12	0.96859	0.83967
3211.19	0.96854	0.83964
3209.26	0.96852	0.83963
3207.33	0.96854	0.83966
3205.4	0.96855	0.8397
3203.47	0.96853	0.83973
3201.54	0.96848	0.83972
3199.61	0.96841	0.83967
3197.69	0.96835	0.83961
3195.76	0.96832	0.83959
3193.83	0.96834	0.83962
3191.9	0.96841	0.83967
3189.97	0.9685	0.8397
3188.04	0.96855	0.83968
3186.11	0.96856	0.83961
3184.19	0.96854	0.83953
3182.26	0.96852	0.83942
3180.33	0.96849	0.83929
3178.4	0.96844	0.83911
3176.47	0.96838	0.8389
3174.54	0.96831	0.83869
3172.61	0.96825	0.83849
3170.69	0.96821	0.83833
3168.76	0.96819	0.83822
3166.83	0.96818	0.83814
3164.9	0.96818	0.83809
3162.97	0.96818	0.83803
3161.04	0.9682	0.83797
3159.11	0.9682	0.83789
3157.18	0.96818	0.83784
3155.26	0.96812	0.83782
3153.33	0.96804	0.83778
3151.4	0.96793	0.83772
3149.47	0.96783	0.83766
3147.54	0.96774	0.8376
3145.61	0.96767	0.83757
3143.68	0.96757	0.83753
3141.76	0.96746	0.8375
3139.83	0.96734	0.83749
3137.9	0.96724	0.8375
3135.97	0.96713	0.83755
3134.04	0.96702	0.83763
3132.11	0.96688	0.83775
3130.18	0.9667	0.83785
3128.26	0.96646	0.83793
3126.33	0.96619	0.83803
3124.4	0.96589	0.83819
3122.47	0.96555	0.83844
3120.54	0.96514	0.83873
3118.61	0.96467	0.83893
3116.68	0.96411	0.83885
3114.75	0.96348	0.83816
3112.83	0.96277	0.83653
3110.9	0.962	0.83379
3108.97	0.96112	0.83015
3107.04	0.96008	0.82627
3105.11	0.95882	0.82302
3103.18	0.95733	0.82101
3101.25	0.95562	0.82021
3099.33	0.95378	0.81995
3097.4	0.95191	0.81945
3095.47	0.95021	0.81831
3093.54	0.94888	0.81662
3091.61	0.94809	0.81452
3089.68	0.94783	0.81198
3087.75	0.948	0.8089
3085.83	0.94849	0.80547
3083.9	0.9492	0.80227
3081.97	0.95013	0.80017
3080.04	0.95128	0.7999
3078.11	0.95269	0.80174
3076.18	0.95433	0.80543
3074.25	0.95614	0.81012
3072.32	0.95801	0.81478
3070.4	0.95981	0.81867
3068.47	0.96145	0.8215
3066.54	0.96284	0.82338
3064.61	0.96392	0.82452
3062.68	0.96469	0.82515
3060.75	0.96522	0.82547
3058.82	0.9656	0.82564
3056.9	0.96589	0.82579
3054.97	0.96614	0.82603
3053.04	0.96635	0.8264
3051.11	0.96654	0.82687
3049.18	0.9667	0.82737
3047.25	0.96682	0.82785
3045.32	0.96691	0.8283
3043.4	0.96701	0.82873
3041.47	0.96713	0.82911
3039.54	0.96726	0.82946
3037.61	0.9674	0.82977
3035.68	0.96751	0.83007
3033.75	0.96759	0.83036
3031.82	0.96765	0.83066
3029.89	0.96769	0.83095
3027.97	0.96775	0.83123
3026.04	0.96782	0.83148
3024.11	0.96791	0.83168
3022.18	0.96801	0.83178
3020.25	0.9681	0.8317
3018.32	0.96819	0.83136
3016.39	0.96826	0.83058
3014.47	0.9683	0.82923
3012.54	0.9683	0.82728
3010.61	0.96827	0.8249
3008.68	0.96823	0.8225
3006.75	0.96822	0.82063
3004.82	0.96822	0.81972
3002.89	0.96822	0.81996
3000.96	0.9682	0.82122
2999.04	0.96812	0.82308
2997.11	0.96798	0.82503
2995.18	0.96788	0.82673
2993.25	0.96787	0.82805
2991.32	0.96785	0.82897
2989.39	0.96777	0.82958
2987.46	0.96763	0.82996
2985.54	0.96742	0.83013
2983.61	0.96714	0.83013
2981.68	0.96683	0.83015
2979.75	0.96654	0.83036
2977.82	0.96626	0.83082
2975.89	0.96597	0.83137
2973.96	0.96572	0.83188
2972.04	0.96558	0.8323
2970.11	0.96551	0.83264
2968.18	0.96544	0.83285
2966.25	0.96533	0.83298
2964.32	0.9652	0.83309
2962.39	0.965	0.83323
2960.46	0.96465	0.83335
2958.53	0.96408	0.83342
2956.61	0.96334	0.83349
2954.68	0.96254	0.83361
2952.75	0.96175	0.83376
2950.82	0.96093	0.8339
2948.89	0.96007	0.83403
2946.96	0.95915	0.83416
2945.03	0.9582	0.83423
2943.11	0.95727	0.83423
2941.18	0.95642	0.83421
2939.25	0.9557	0.83424
2937.32	0.95509	0.83429
2935.39	0.95456	0.83431
2933.46	0.95414	0.83433
2931.53	0.95385	0.8344
2929.61	0.95371	0.8345
2927.68	0.95376	0.83454
2925.75	0.95399	0.83457
2923.82	0.95436	0.83466
2921.89	0.95483	0.83484
2919.96	0.95536	0.83508
2918.03	0.95583	0.83527
2916.1	0.95609	0.83535
2914.18	0.95608	0.83529
2912.25	0.95592	0.83514
2910.32	0.95581	0.83498
2908.39	0.95588	0.83487
2906.46	0.9561	0.83478
2904.53	0.95638	0.83475
2902.6	0.95672	0.8348
2900.68	0.95719	0.83497
2898.75	0.95777	0.83522
2896.82	0.95831	0.83542
2894.89	0.95878	0.83552
2892.96	0.95923	0.83556
2891.03	0.9597	0.83558
2889.1	0.96018	0.83563
2887.18	0.9607	0.8357
2885.25	0.9612	0.83573
2883.32	0.96166	0.83569
2881.39	0.96202	0.83559
2879.46	0.96232	0.8355
2877.53	0.96261	0.83549
2875.6	0.96289	0.83555
2873.67	0.96314	0.83565
2871.75	0.96331	0.83572
2869.82	0.96336	0.83574
2867.89	0.96328	0.83572
2865.96	0.9631	0.83567
2864.03	0.96287	0.83565
2862.1	0.96264	0.83569
2860.17	0.96246	0.83579
2858.25	0.96233	0.83587
2856.32	0.96226	0.83592
2854.39	0.96235	0.836
2852.46	0.96267	0.83612
2850.53	0.9631	0.83623
2848.6	0.96339	0.83626
2846.67	0.96347	0.83621
2844.75	0.96348	0.83615
2842.82	0.96361	0.83609
2840.89	0.96391	0.8361
2838.96	0.96433	0.83615
2837.03	0.96476	0.8362
2835.1	0.96513	0.83622
2833.17	0.96546	0.8362
2831.24	0.96579	0.83614
2829.32	0.96612	0.83608
2827.39	0.96638	0.83602
2825.46	0.96656	0.83597
2823.53	0.9667	0.83591
2821.6	0.96684	0.83588
2819.67	0.96702	0.83589
2817.74	0.96725	0.83595
2815.82	0.96747	0.83603
2813.89	0.96758	0.83611
2811.96	0.96759	0.83616
2810.03	0.9676	0.83618
2808.1	0.96763	0.83617
2806.17	0.96767	0.83619
2804.24	0.96769	0.83625
2802.31	0.96776	0.83634
2800.39	0.96786	0.83647
2798.46	0.96795	0.83658
2796.53	0.96799	0.83664
2794.6	0.96798	0.83667
2792.67	0.96794	0.83671
2790.74	0.96794	0.83676
2788.81	0.96799	0.83676
2786.89	0.96803	0.83666
2784.96	0.96802	0.8365
2783.03	0.968	0.83637
2781.1	0.96805	0.83634
2779.17	0.96814	0.8364
2777.24	0.96821	0.83646
2775.31	0.96822	0.83643
2773.39	0.96821	0.83629
2771.46	0.96819	0.83614
2769.53	0.96816	0.83603
2767.6	0.96811	0.83592
2765.67	0.96809	0.83584
2763.74	0.96815	0.83584
2761.81	0.96823	0.83592
2759.88	0.96823	0.83595
2757.96	0.96818	0.83591
2756.03	0.96813	0.83587
2754.1	0.96813	0.83586
2752.17	0.96814	0.83584
2750.24	0.96813	0.83579
2748.31	0.96812	0.83573
2746.38	0.96812	0.83571
2744.46	0.96814	0.83574
2742.53	0.96819	0.83577
2740.6	0.96824	0.83582
2738.67	0.96826	0.83589
2736.74	0.96829	0.83593
2734.81	0.96834	0.8359
2732.88	0.96839	0.83581
2730.96	0.9684	0.83569
2729.03	0.96838	0.83561
2727.1	0.96836	0.83558
2725.17	0.96836	0.83557
2723.24	0.96835	0.83555
2721.31	0.96835	0.83556
2719.38	0.96839	0.83561
2717.45	0.96845	0.83565
2715.53	0.96847	0.83562
2713.6	0.96847	0.83551
2711.67	0.96843	0.83532
2709.74	0.96832	0.8351
2707.81	0.96813	0.83489
2705.88	0.96791	0.83474
2703.95	0.96776	0.83464
2702.03	0.96775	0.8346
2700.1	0.96783	0.83464
2698.17	0.96793	0.8347
2696.24	0.96805	0.83472
2694.31	0.96818	0.83467
2692.38	0.9683	0.83454
2690.45	0.96839	0.83433
2688.53	0.96848	0.83414
2686.6	0.96855	0.83408
2684.67	0.96858	0.83421
2682.74	0.96859	0.83444
2680.81	0.9686	0.83464
2678.88	0.96862	0.83474
2676.95	0.96866	0.8348
2675.02	0.96867	0.83487
2673.1	0.96866	0.83497
2671.17	0.96863	0.83506
2669.24	0.96861	0.83512
2667.31	0.96862	0.83521
2665.38	0.96864	0.83531
2663.45	0.96869	0.83542
2661.52	0.9688	0.83554
2659.6	0.96893	0.83563
2657.67	0.969	0.83569
2655.74	0.96902	0.83577
2653.81	0.96909	0.83592
2651.88	0.96926	0.83615
2649.95	0.96945	0.83643
2648.02	0.96956	0.83672
2646.1	0.96959	0.83692
2644.17	0.96963	0.83703
2642.24	0.96972	0.83708
2640.31	0.96982	0.83715
2638.38	0.96988	0.83724
2636.45	0.96989	0.83732
2634.52	0.96987	0.83741
2632.59	0.96991	0.83749
2630.67	0.97006	0.83762
2628.74	0.97027	0.83784
2626.81	0.97047	0.83808
2624.88	0.97058	0.83829
2622.95	0.97061	0.83842
2621.02	0.9706	0.83849
2619.09	0.97061	0.83853
2617.17	0.97065	0.83856
2615.24	0.9707	0.83856
2613.31	0.97075	0.83855
2611.38	0.9708	0.83855
2609.45	0.97081	0.83853
2607.52	0.97079	0.83852
2605.59	0.97078	0.83858
2603.66	0.9708	0.83869
2601.74	0.97082	0.83881
2599.81	0.97081	0.83894
2597.88	0.97083	0.83903
2595.95	0.97089	0.83903
2594.02	0.97098	0.83895
2592.09	0.97106	0.83889
2590.16	0.97109	0.83893
2588.24	0.97105	0.839
2586.31	0.97097	0.83902
2584.38	0.97095	0.83906
2582.45	0.97098	0.83913
2580.52	0.971	0.8392
2578.59	0.971	0.83925
2576.66	0.97101	0.83933
2574.74	0.97103	0.83945
2572.81	0.97106	0.83957
2570.88	0.97111	0.83966
2568.95	0.97113	0.8397
2567.02	0.9711	0.83968
2565.09	0.97108	0.83963
2563.16	0.97113	0.83964
2561.23	0.97124	0.8397
2559.31	0.97136	0.83979
2557.38	0.97141	0.83989
2555.45	0.9714	0.83995
2553.52	0.9714	0.83996
2551.59	0.97146	0.83995
2549.66	0.97153	0.83995
2547.73	0.97155	0.83994
2545.81	0.97146	0.83984
2543.88	0.97133	0.83967
2541.95	0.97126	0.83949
2540.02	0.97133	0.83939
2538.09	0.97149	0.83936
2536.16	0.97165	0.83934
2534.23	0.97169	0.83929
2532.31	0.97158	0.83924
2530.38	0.97144	0.83929
2528.45	0.97143	0.83946
2526.52	0.97152	0.83965
2524.59	0.97156	0.83975
2522.66	0.97149	0.83972
2520.73	0.97137	0.83963
2518.8	0.9713	0.83958
2516.88	0.97128	0.83955
2514.95	0.97131	0.83951
2513.02	0.97139	0.83947
2511.09	0.97152	0.83946
2509.16	0.97162	0.8395
2507.23	0.97162	0.83955
2505.3	0.97156	0.83953
2503.38	0.97149	0.83948
2501.45	0.97144	0.83943
2499.52	0.9714	0.83937
2497.59	0.97133	0.83931
2495.66	0.9713	0.83931
2493.73	0.97135	0.8394
2491.8	0.97145	0.83951
2489.88	0.97152	0.83956
2487.95	0.97157	0.83951
2486.02	0.97161	0.83937
2484.09	0.97167	0.83921
2482.16	0.97173	0.83911
2480.23	0.97172	0.83908
2478.3	0.97159	0.83903
2476.37	0.97141	0.83893
2474.45	0.97132	0.83881
2472.52	0.97135	0.83871
2470.59	0.97142	0.83861
2468.66	0.9714	0.83849
2466.73	0.97132	0.8383
2464.8	0.97121	0.83798
2462.87	0.97109	0.83757
2460.95	0.97101	0.83723
2459.02	0.971	0.83704
2457.09	0.97108	0.83706
2455.16	0.9712	0.83726
2453.23	0.97132	0.83756
2451.3	0.97144	0.83788
2449.37	0.97152	0.83813
2447.45	0.9715	0.83827
2445.52	0.97144	0.8383
2443.59	0.97144	0.83826
2441.66	0.97152	0.83816
2439.73	0.9716	0.83805
2437.8	0.97166	0.83803
2435.87	0.97169	0.83813
2433.94	0.97168	0.83824
2432.02	0.97163	0.83826
2430.09	0.97154	0.83826
2428.16	0.97148	0.83833
2426.23	0.97153	0.83848
2424.3	0.97164	0.83865
2422.37	0.97171	0.83875
2420.44	0.97175	0.83876
2418.52	0.97178	0.83867
2416.59	0.97176	0.83848
2414.66	0.97169	0.83821
2412.73	0.97163	0.83791
2410.8	0.97158	0.83762
2408.87	0.97147	0.83738
2406.94	0.97135	0.83723
2405.01	0.97133	0.83718
2403.09	0.97141	0.83713
2401.16	0.97151	0.83707
2399.23	0.97158	0.83704
2397.3	0.97162	0.83703
2395.37	0.97162	0.83702
2393.44	0.97156	0.837
2391.51	0.97148	0.83695
2389.59	0.97142	0.83691
2387.66	0.97144	0.83695
2385.73	0.97159	0.83717
2383.8	0.97192	0.83767
2381.87	0.97235	0.83844
2379.94	0.97276	0.83933
2378.01	0.97305	0.84019
2376.09	0.97318	0.84083
2374.16	0.97314	0.8411
2372.23	0.9729	0.84091
2370.3	0.97254	0.84033
2368.37	0.97212	0.83946
2366.44	0.97166	0.83838
2364.51	0.9712	0.8373
2362.58	0.97078	0.83643
2360.66	0.97046	0.83592
2358.73	0.97045	0.83596
2356.8	0.97062	0.83629
2354.87	0.97064	0.8364
2352.94	0.97034	0.83606
2351.01	0.96981	0.83546
2349.08	0.96962	0.83542
2347.16	0.97016	0.8364
2345.23	0.9708	0.83746
2343.3	0.97088	0.83763
2341.37	0.97049	0.83705
2339.44	0.96998	0.83623
2337.51	0.96969	0.83568
2335.58	0.96969	0.83552
2333.66	0.96985	0.83555
2331.73	0.97005	0.83556
2329.8	0.97022	0.83547
2327.87	0.97042	0.83543
2325.94	0.97073	0.83564
2324.01	0.97125	0.83631
2322.08	0.97185	0.83727
2320.15	0.97227	0.83805
2318.23	0.97233	0.83829
2316.3	0.97218	0.83815
2314.37	0.9721	0.83799
2312.44	0.97214	0.83793
2310.51	0.97219	0.83793
2308.58	0.97214	0.83794
2306.65	0.97205	0.838
2304.73	0.97198	0.8381
2302.8	0.97196	0.83821
2300.87	0.97196	0.83828
2298.94	0.97194	0.8383
2297.01	0.97188	0.83831
2295.08	0.97184	0.83836
2293.15	0.97187	0.83846
2291.23	0.97201	0.83859
2289.3	0.9722	0.83873
2287.37	0.97237	0.83887
2285.44	0.97248	0.83902
2283.51	0.97254	0.83923
2281.58	0.97259	0.83951
2279.65	0.97266	0.83983
2277.72	0.97273	0.84007
2275.8	0.97278	0.84016
2273.87	0.97284	0.84009
2271.94	0.97288	0.83989
2270.01	0.97286	0.83959
2268.08	0.97274	0.83923
2266.15	0.97254	0.83884
2264.22	0.97234	0.83847
2262.3	0.97219	0.83814
2260.37	0.97214	0.83782
2258.44	0.97216	0.83752
2256.51	0.97226	0.83722
2254.58	0.97243	0.83699
2252.65	0.97261	0.83692
2250.72	0.97272	0.83701
2248.8	0.97266	0.83718
2246.87	0.97239	0.83735
2244.94	0.97204	0.83739
2243.01	0.97186	0.83746
2241.08	0.97189	0.83769
2239.15	0.97193	0.8379
2237.22	0.97184	0.83799
2235.29	0.97176	0.83813
2233.37	0.97187	0.83842
2231.44	0.97219	0.83867
2229.51	0.97255	0.83878
2227.58	0.97275	0.83886
2225.65	0.97282	0.83897
2223.72	0.97293	0.83913
2221.79	0.97315	0.83945
2219.87	0.97336	0.83993
2217.94	0.97351	0.84031
2216.01	0.97369	0.84052
2214.08	0.97391	0.84073
2212.15	0.97402	0.84105
2210.22	0.97393	0.84144
2208.29	0.97376	0.84179
2206.36	0.97359	0.84201
2204.44	0.97344	0.8421
2202.51	0.97347	0.8422
2200.58	0.97374	0.84239
2198.65	0.97395	0.84255
2196.72	0.97386	0.84255
2194.79	0.97364	0.84252
2192.86	0.97351	0.84265
2190.94	0.97342	0.84287
2189.01	0.97325	0.84307
2187.08	0.97312	0.84314
2185.15	0.97318	0.84303
2183.22	0.97331	0.84272
2181.29	0.97338	0.84238
2179.36	0.97355	0.84226
2177.44	0.97382	0.84252
2175.51	0.97399	0.84317
2173.58	0.97395	0.84396
2171.65	0.97384	0.84453
2169.72	0.97382	0.84487
2167.79	0.97399	0.84522
2165.86	0.97425	0.84577
2163.93	0.97454	0.84661
2162.01	0.9749	0.84751
2160.08	0.97516	0.8478
2158.15	0.97516	0.84706
2156.22	0.97501	0.84581
2154.29	0.9748	0.84485
2152.36	0.97458	0.84444
2150.43	0.97447	0.84438
2148.51	0.9744	0.84441
2146.58	0.97427	0.84438
2144.65	0.97423	0.84424
2142.72	0.97437	0.84403
2140.79	0.97451	0.84377
2138.86	0.97449	0.84351
2136.93	0.97442	0.84329
2135.01	0.9744	0.84306
2133.08	0.9745	0.8428
2131.15	0.97467	0.84261
2129.22	0.9748	0.84255
2127.29	0.97481	0.84259
2125.36	0.9747	0.8427
2123.43	0.97451	0.84273
2121.5	0.97422	0.8425
2119.58	0.97395	0.84204
2117.65	0.97382	0.84153
2115.72	0.97379	0.84106
2113.79	0.97375	0.84066
2111.86	0.9738	0.84043
2109.93	0.97402	0.84045
2108	0.97422	0.84063
2106.08	0.97419	0.84087
2104.15	0.97406	0.84116
2102.22	0.97405	0.84143
2100.29	0.97419	0.84156
2098.36	0.97443	0.84165
2096.43	0.97467	0.84173
2094.5	0.97481	0.8418
2092.58	0.97482	0.84186
2090.65	0.97471	0.84193
2088.72	0.97457	0.84201
2086.79	0.97448	0.84207
2084.86	0.97447	0.84211
2082.93	0.97454	0.84212
2081	0.97465	0.8421
2079.07	0.97471	0.84209
2077.15	0.97469	0.84207
2075.22	0.97457	0.84206
2073.29	0.9744	0.84206
2071.36	0.97424	0.84208
2069.43	0.97414	0.84211
2067.5	0.97413	0.84214
2065.57	0.97422	0.84218
2063.65	0.97435	0.84226
2061.72	0.97447	0.84232
2059.79	0.97451	0.84229
2057.86	0.97447	0.84216
2055.93	0.97437	0.84201
2054	0.97425	0.84198
2052.07	0.97414	0.84214
2050.15	0.97407	0.84241
2048.22	0.97408	0.8427
2046.29	0.9742	0.84299
2044.36	0.97445	0.84342
2042.43	0.97478	0.84405
2040.5	0.97518	0.84485
2038.57	0.9756	0.84566
2036.64	0.97593	0.84632
2034.72	0.97612	0.84677
2032.79	0.97616	0.84701
2030.86	0.97614	0.84709
2028.93	0.97612	0.84714
2027	0.9761	0.84724
2025.07	0.97608	0.84746
2023.14	0.97614	0.8478
2021.22	0.97631	0.84815
2019.29	0.97654	0.84837
2017.36	0.97674	0.84838
2015.43	0.97676	0.84815
2013.5	0.97652	0.84779
2011.57	0.97613	0.84746
2009.64	0.97582	0.84725
2007.71	0.97576	0.84717
2005.79	0.97594	0.84712
2003.86	0.97623	0.84709
2001.93	0.97647	0.84715
2000	0.97661	0.84737
1998.07	0.97662	0.84761
1996.14	0.97641	0.84758
1994.21	0.97601	0.84714
1992.29	0.97561	0.84637
1990.36	0.97543	0.84551
1988.43	0.9755	0.84476
1986.5	0.97568	0.84427
1984.57	0.97582	0.84414
1982.64	0.97588	0.84443
1980.71	0.97592	0.84501
1978.79	0.97593	0.84559
1976.86	0.97591	0.84591
1974.93	0.97586	0.84593
1973	0.97583	0.84588
1971.07	0.97587	0.84598
1969.14	0.97595	0.84621
1967.21	0.97601	0.84639
1965.28	0.97598	0.84639
1963.36	0.97586	0.84622
1961.43	0.97567	0.84593
1959.5	0.97544	0.84554
1957.57	0.97521	0.84508
1955.64	0.97505	0.84464
1953.71	0.97499	0.84432
1951.78	0.97499	0.8441
1949.86	0.975	0.84393
1947.93	0.97499	0.84376
1946	0.97501	0.84357
1944.07	0.97508	0.84337
1942.14	0.97519	0.8432
1940.21	0.97524	0.84313
1938.28	0.97521	0.8432
1936.36	0.97512	0.84334
1934.43	0.97503	0.84347
1932.5	0.97502	0.84355
1930.57	0.97509	0.8436
1928.64	0.97522	0.84361
1926.71	0.97534	0.8436
1924.78	0.97541	0.84354
1922.85	0.97543	0.84345
1920.93	0.9754	0.84336
1919	0.97532	0.84327
1917.07	0.97521	0.8432
1915.14	0.97511	0.84315
1913.21	0.97505	0.84311
1911.28	0.97501	0.84299
1909.35	0.975	0.84282
1907.43	0.97501	0.84267
1905.5	0.97504	0.8426
1903.57	0.97509	0.84257
1901.64	0.9751	0.8425
1899.71	0.97508	0.84232
1897.78	0.97503	0.84204
1895.85	0.97497	0.84169
1893.93	0.9749	0.84131
1892	0.97482	0.84094
1890.07	0.97473	0.84065
1888.14	0.97463	0.84047
1886.21	0.97454	0.84043
1884.28	0.97453	0.84049
1882.35	0.97461	0.84062
1880.42	0.97474	0.84075
1878.5	0.97489	0.84086
1876.57	0.97501	0.84098
1874.64	0.97508	0.84113
1872.71	0.97513	0.84131
1870.78	0.97517	0.84146
1868.85	0.97522	0.84155
1866.92	0.97527	0.84164
1865	0.97529	0.8418
1863.07	0.97527	0.84199
1861.14	0.97521	0.84213
1859.21	0.97513	0.84219
1857.28	0.97509	0.8422
1855.35	0.97508	0.84221
1853.42	0.9751	0.84226
1851.5	0.97511	0.84236
1849.57	0.97509	0.84245
1847.64	0.97502	0.84246
1845.71	0.97493	0.84238
1843.78	0.97484	0.84225
1841.85	0.9748	0.8422
1839.92	0.97482	0.84228
1837.99	0.97488	0.84245
1836.07	0.97493	0.84263
1834.14	0.97495	0.84278
1832.21	0.97496	0.84287
1830.28	0.975	0.84285
1828.35	0.97504	0.84277
1826.42	0.97506	0.84267
1824.49	0.97506	0.8426
1822.57	0.97505	0.8426
1820.64	0.97507	0.84265
1818.71	0.97508	0.84263
1816.78	0.97504	0.84243
1814.85	0.97495	0.84196
1812.92	0.97481	0.84114
1810.99	0.97467	0.83984
1809.07	0.97453	0.83795
1807.14	0.97444	0.83543
1805.21	0.97437	0.83236
1803.28	0.97432	0.82904
1801.35	0.97425	0.82599
1799.42	0.97415	0.82374
1797.49	0.97402	0.82259
1795.56	0.97383	0.82233
1793.64	0.97359	0.82252
1791.71	0.97329	0.82276
1789.78	0.97297	0.82289
1787.85	0.97266	0.82289
1785.92	0.97236	0.82279
1783.99	0.97204	0.82267
1782.06	0.97167	0.82262
1780.14	0.97125	0.82267
1778.21	0.97081	0.82283
1776.28	0.97038	0.82307
1774.35	0.96999	0.8234
1772.42	0.96962	0.82389
1770.49	0.96927	0.82462
1768.56	0.96898	0.82559
1766.63	0.96876	0.82663
1764.71	0.96859	0.82756
1762.78	0.96846	0.82823
1760.85	0.96834	0.82862
1758.92	0.96825	0.82884
1756.99	0.9682	0.82904
1755.06	0.96818	0.82927
1753.13	0.96818	0.82943
1751.21	0.9682	0.8294
1749.28	0.96824	0.82912
1747.35	0.96829	0.82862
1745.42	0.96836	0.82792
1743.49	0.96841	0.82699
1741.56	0.96843	0.82582
1739.63	0.9684	0.82448
1737.71	0.96833	0.82308
1735.78	0.96819	0.8216
1733.85	0.96797	0.81999
1731.92	0.96768	0.81837
1729.99	0.96737	0.81688
1728.06	0.96708	0.81556
1726.13	0.96682	0.8145
1724.2	0.96658	0.81387
1722.28	0.96638	0.81381
1720.35	0.96622	0.81437
1718.42	0.96608	0.81542
1716.49	0.96597	0.8168
1714.56	0.96589	0.81832
1712.63	0.96583	0.81976
1710.7	0.96578	0.82091
1708.78	0.96573	0.82167
1706.85	0.96567	0.82203
1704.92	0.96557	0.82211
1702.99	0.96543	0.82204
1701.06	0.96528	0.82188
1699.13	0.96509	0.82165
1697.2	0.96485	0.82142
1695.28	0.96454	0.82125
1693.35	0.96418	0.82111
1691.42	0.96378	0.82094
1689.49	0.96329	0.82069
1687.56	0.96276	0.82036
1685.63	0.96226	0.82004
1683.7	0.96191	0.81987
1681.77	0.96179	0.82005
1679.85	0.96195	0.82057
1677.92	0.96234	0.82121
1675.99	0.96286	0.82166
1674.06	0.96335	0.82172
1672.13	0.96375	0.82138
1670.2	0.96405	0.82074
1668.27	0.96428	0.82004
1666.35	0.96446	0.81959
1664.42	0.96455	0.81956
1662.49	0.96454	0.81998
1660.56	0.96445	0.82081
1658.63	0.96435	0.8219
1656.7	0.96429	0.823
1654.77	0.96424	0.82394
1652.85	0.96412	0.82482
1650.92	0.96394	0.82599
1648.99	0.96376	0.82778
1647.06	0.96362	0.83011
1645.13	0.96347	0.83228
1643.2	0.96334	0.83271
1641.27	0.96324	0.82868
1639.34	0.96318	0.81689
1637.42	0.96313	0.79569
1635.49	0.96307	0.76871
1633.56	0.96301	0.74492
1631.63	0.96301	0.73111
1629.7	0.96313	0.72727
1627.77	0.96333	0.72886
1625.84	0.96359	0.73085
1623.92	0.9639	0.73078
1621.99	0.96427	0.72975
1620.06	0.96472	0.73064
1618.13	0.96523	0.73555
1616.2	0.96578	0.74443
1614.27	0.9663	0.75539
1612.34	0.96681	0.76633
1610.41	0.96732	0.77604
1608.49	0.96784	0.78405
1606.56	0.96837	0.79034
1604.63	0.96889	0.79515
1602.7	0.9694	0.79882
1600.77	0.9699	0.80173
1598.84	0.97036	0.80432
1596.91	0.97078	0.80694
1594.99	0.97117	0.80964
1593.06	0.97153	0.8122
1591.13	0.97186	0.81441
1589.2	0.97213	0.81618
1587.27	0.97235	0.81757
1585.34	0.97252	0.81873
1583.41	0.97267	0.81979
1581.49	0.9728	0.82081
1579.56	0.97294	0.82171
1577.63	0.97309	0.82242
1575.7	0.97325	0.82288
1573.77	0.97341	0.82309
1571.84	0.97352	0.82305
1569.91	0.97356	0.82278
1567.98	0.97353	0.82248
1566.06	0.97348	0.82241
1564.13	0.97347	0.82267
1562.2	0.97349	0.82323
1560.27	0.97354	0.82395
1558.34	0.97357	0.82472
1556.41	0.97358	0.82554
1554.48	0.97361	0.82639
1552.56	0.97366	0.8272
1550.63	0.97374	0.82793
1548.7	0.97382	0.82858
1546.77	0.97395	0.82911
1544.84	0.97412	0.82948
1542.91	0.97432	0.82964
1540.98	0.97445	0.82965
1539.06	0.97442	0.82969
1537.13	0.97426	0.82989
1535.2	0.9741	0.83025
1533.27	0.97399	0.83065
1531.34	0.9739	0.83102
1529.41	0.97385	0.83133
1527.48	0.97382	0.83153
1525.55	0.97383	0.83162
1523.63	0.97388	0.83166
1521.7	0.974	0.83172
1519.77	0.97413	0.83189
1517.84	0.97424	0.83219
1515.91	0.97428	0.83259
1513.98	0.97423	0.83301
1512.05	0.97413	0.83336
1510.13	0.97402	0.83357
1508.2	0.97394	0.83364
1506.27	0.97386	0.83368
1504.34	0.97377	0.83381
1502.41	0.97368	0.83395
1500.48	0.9736	0.83395
1498.55	0.97352	0.83373
1496.63	0.97345	0.83336
1494.7	0.97337	0.83298
1492.77	0.97329	0.83258
1490.84	0.97321	0.83212
1488.91	0.97311	0.83159
1486.98	0.97296	0.83111
1485.05	0.97279	0.83074
1483.12	0.97258	0.83033
1481.2	0.97233	0.8296
1479.27	0.97195	0.82821
1477.34	0.97131	0.82597
1475.41	0.97032	0.82313
1473.48	0.96896	0.82052
1471.55	0.96736	0.81909
1469.62	0.96565	0.81927
1467.7	0.96385	0.82076
1465.77	0.96195	0.82295
1463.84	0.96014	0.82521
1461.91	0.9588	0.82708
1459.98	0.95824	0.82838
1458.05	0.9585	0.82921
1456.12	0.95931	0.82983
1454.2	0.96027	0.83058
1452.27	0.96102	0.83152
1450.34	0.96141	0.8325
1448.41	0.96144	0.83332
1446.48	0.96121	0.8338
1444.55	0.96091	0.83389
1442.62	0.96076	0.83366
1440.69	0.96093	0.83325
1438.77	0.96147	0.8328
1436.84	0.96232	0.83246
1434.91	0.96331	0.83234
1432.98	0.96433	0.83253
1431.05	0.96535	0.83309
1429.12	0.96633	0.83402
1427.19	0.96718	0.83532
1425.27	0.96771	0.83683
1423.34	0.96765	0.83805
1421.41	0.96665	0.83782
1419.48	0.96444	0.83426
1417.55	0.96117	0.82529
1415.62	0.95754	0.80994
1413.69	0.95463	0.78951
1411.77	0.95334	0.76811
1409.84	0.95393	0.7518
1407.91	0.95572	0.7456
1405.98	0.9576	0.75052
1404.05	0.9587	0.76325
1402.12	0.95885	0.77876
1400.19	0.95842	0.79323
1398.26	0.95802	0.80469
1396.34	0.95816	0.81222
1394.41	0.95901	0.81535
1392.48	0.96042	0.81392
1390.55	0.96206	0.80841
1388.62	0.96356	0.80064
1386.69	0.96463	0.79389
1384.76	0.96516	0.79139
1382.84	0.96533	0.794
1380.91	0.96538	0.79996
1378.98	0.96546	0.80661
1377.05	0.96545	0.81181
1375.12	0.96505	0.81438
1373.19	0.96406	0.81416
1371.26	0.96259	0.81195
1369.33	0.96103	0.80945
1367.41	0.95982	0.80847
1365.48	0.95924	0.8099
1363.55	0.95921	0.81328
1361.62	0.95938	0.81737
1359.69	0.95932	0.82103
1357.76	0.9589	0.82369
1355.83	0.95828	0.82535
1353.91	0.95778	0.82627
1351.98	0.95756	0.82672
1350.05	0.95752	0.82674
1348.12	0.95741	0.82603
1346.19	0.95696	0.82414
1344.26	0.95616	0.82087
1342.33	0.95517	0.81689
1340.41	0.95436	0.8139
1338.48	0.95403	0.81354
1336.55	0.95435	0.81596
1334.62	0.9553	0.81981
1332.69	0.95668	0.82359
1330.76	0.95824	0.82649
1328.83	0.9597	0.82842
1326.9	0.96087	0.82963
1324.98	0.96168	0.8304
1323.05	0.96213	0.83094
1321.12	0.9623	0.8314
1319.19	0.96228	0.83188
1317.26	0.96216	0.83245
1315.33	0.96203	0.83312
1313.4	0.96194	0.8338
1311.48	0.96195	0.83435
1309.55	0.96209	0.8346
1307.62	0.96241	0.83433
1305.69	0.96288	0.83335
1303.76	0.96348	0.83158
1301.83	0.96413	0.8291
1299.9	0.96475	0.82615
1297.98	0.96528	0.82302
1296.05	0.96572	0.82017
1294.12	0.9661	0.81825
1292.19	0.96645	0.81795
1290.26	0.96682	0.81954
1288.33	0.96722	0.8226
1286.4	0.96765	0.82624
1284.47	0.96811	0.82961
1282.55	0.96855	0.83228
1280.62	0.96896	0.83416
1278.69	0.96932	0.83541
1276.76	0.96962	0.83625
1274.83	0.96987	0.83687
1272.9	0.97005	0.83741
1270.97	0.97014	0.83791
1269.05	0.97012	0.83839
1267.12	0.96998	0.83879
1265.19	0.96973	0.83898
1263.26	0.96943	0.83871
1261.33	0.96913	0.83766
1259.4	0.96888	0.83574
1257.47	0.96871	0.83344
1255.55	0.96865	0.83185
1253.62	0.96869	0.83193
1251.69	0.96877	0.83321
1249.76	0.96883	0.83358
1247.83	0.96881	0.83022
1245.9	0.96868	0.82135
1243.97	0.96844	0.80788
1242.04	0.96811	0.79374
1240.12	0.96774	0.78401
1238.19	0.96735	0.78191
1236.26	0.96698	0.78717
1234.33	0.96665	0.79682
1232.4	0.96642	0.80729
1230.47	0.96634	0.81623
1228.54	0.96643	0.82284
1226.62	0.96664	0.82734
1224.69	0.9669	0.83032
1222.76	0.96713	0.83236
1220.83	0.96726	0.83387
1218.9	0.96723	0.83508
1216.97	0.96703	0.8361
1215.04	0.96675	0.83698
1213.12	0.96653	0.83768
1211.19	0.96652	0.838
1209.26	0.9668	0.83737
1207.33	0.96735	0.83485
1205.4	0.96805	0.82944
1203.47	0.96875	0.82091
1201.54	0.96936	0.81099
1199.61	0.96984	0.80371
1197.69	0.97016	0.80351
1195.76	0.9703	0.8104
1193.83	0.97025	0.81921
1191.9	0.97004	0.82599
1189.97	0.96977	0.83041
1188.04	0.96951	0.83333
1186.11	0.96931	0.83531
1184.19	0.96924	0.83674
1182.26	0.96933	0.83785
1180.33	0.96955	0.83882
1178.4	0.96985	0.8398
1176.47	0.97014	0.84086
1174.54	0.97035	0.84193
1172.61	0.97054	0.84287
1170.68	0.97079	0.84366
1168.76	0.97109	0.84433
1166.83	0.97141	0.84487
1164.9	0.97174	0.84525
1162.97	0.97203	0.84547
1161.04	0.97228	0.84558
1159.11	0.97253	0.84567
1157.18	0.97277	0.8458
1155.26	0.97296	0.84599
1153.33	0.97306	0.84622
1151.4	0.97315	0.84648
1149.47	0.9733	0.84679
1147.54	0.97349	0.84716
1145.61	0.97366	0.84756
1143.68	0.97388	0.84803
1141.76	0.97418	0.84859
1139.83	0.97443	0.84924
1137.9	0.97457	0.84989
1135.97	0.97469	0.85051
1134.04	0.97485	0.85106
1132.11	0.97503	0.85151
1130.18	0.97518	0.85192
1128.25	0.9753	0.8524
1126.33	0.97539	0.85299
1124.4	0.97545	0.85377
1122.47	0.97544	0.85481
1120.54	0.97541	0.85618
1118.61	0.97534	0.85783
1116.68	0.97468	0.85973
1114.75	0.97124	0.86215
1112.83	0.96032	0.86562
1110.9	0.93707	0.86791
1108.97	0.90463	0.85727
1107.04	0.87926	0.81515
1105.11	0.87859	0.74688
1103.18	0.90204	0.69666
1101.25	0.93105	0.69908
1099.33	0.95022	0.73879
1097.4	0.95909	0.77747
1095.47	0.96319	0.80011
1093.54	0.96541	0.81381
1091.61	0.96648	0.82383
1089.68	0.96688	0.83052
1087.75	0.96698	0.83458
1085.82	0.96699	0.83728
1083.9	0.967	0.83942
1081.97	0.96701	0.84132
1080.04	0.96691	0.8431
1078.11	0.96658	0.84477
1076.18	0.96607	0.84632
1074.25	0.96545	0.84787
1072.32	0.9647	0.84952
1070.4	0.96363	0.85117
1068.47	0.96209	0.85259
1066.54	0.96	0.85342
1064.61	0.9574	0.85297
1062.68	0.9544	0.84997
1060.75	0.95118	0.84352
1058.82	0.94805	0.83476
1056.9	0.94532	0.82622
1054.97	0.94315	0.81858
1053.04	0.94145	0.80892
1051.11	0.93994	0.79267
1049.18	0.93833	0.76872
1047.25	0.93647	0.74424
1045.32	0.93446	0.73117
1043.39	0.93279	0.73589
1041.47	0.93226	0.75471
1039.54	0.93332	0.77871
1037.61	0.93547	0.80027
1035.68	0.93744	0.8146
1033.75	0.93797	0.81641
1031.82	0.93636	0.80039
1029.89	0.93259	0.77126
1027.97	0.92729	0.74771
1026.04	0.9217	0.746
1024.11	0.91777	0.76357
1022.18	0.9175	0.78379
1020.25	0.92161	0.7935
1018.32	0.92864	0.79289
1016.39	0.9358	0.791
1014.47	0.94054	0.79527
1012.54	0.94146	0.80474
1010.61	0.93802	0.81119
1008.68	0.92984	0.80513
1006.75	0.91673	0.77996
1004.82	0.89967	0.73513
1002.89	0.88207	0.67983
1000.96	0.86998	0.63179
999.036	0.86952	0.60646
997.107	0.88212	0.60568
995.179	0.90241	0.61886
993.25	0.9223	0.63421
991.321	0.93691	0.64809
989.393	0.94602	0.66522
987.464	0.95145	0.68994
985.535	0.95487	0.71871
983.607	0.95731	0.74394
981.678	0.95928	0.76201
979.749	0.96093	0.77415
977.821	0.96224	0.78273
975.892	0.96321	0.78927
973.964	0.96394	0.79455
972.035	0.96453	0.799
970.106	0.96505	0.80289
968.178	0.96559	0.8063
966.249	0.96616	0.8093
964.32	0.96669	0.81201
962.392	0.9671	0.81453
960.463	0.96738	0.81694
958.534	0.96762	0.81926
956.606	0.96787	0.82156
954.677	0.96812	0.82387
952.749	0.96836	0.82619
950.82	0.9686	0.82843
948.891	0.96878	0.83052
946.963	0.96879	0.83249
945.034	0.96868	0.83445
943.105	0.96854	0.83644
941.177	0.96834	0.83841
939.248	0.96799	0.84035
937.319	0.96744	0.84225
935.391	0.96667	0.84409
933.462	0.96576	0.84593
931.533	0.96478	0.84786
929.605	0.96371	0.8499
927.676	0.9625	0.85208
925.748	0.96117	0.85443
923.819	0.95984	0.85688
921.89	0.95872	0.85866
919.962	0.95812	0.85721
918.033	0.95823	0.84842
916.104	0.959	0.82987
914.176	0.96019	0.80611
912.247	0.96145	0.78916
910.318	0.96257	0.78836
908.39	0.96349	0.79866
906.461	0.96415	0.80383
904.533	0.96437	0.79017
902.604	0.96398	0.75341
900.675	0.96293	0.69836
898.747	0.96118	0.63785
896.818	0.95869	0.58843
894.889	0.95552	0.56363
892.961	0.95198	0.56824
891.032	0.94857	0.59617
889.103	0.9458	0.63418
887.175	0.94399	0.67048
885.246	0.94322	0.70025
883.317	0.94335	0.72359
881.389	0.94408	0.74183
879.46	0.94511	0.75622
877.532	0.9463	0.76801
875.603	0.94751	0.77817
873.674	0.94853	0.78717
871.746	0.94904	0.79503
869.817	0.94895	0.80154
867.888	0.94839	0.80598
865.96	0.94752	0.80705
864.031	0.94658	0.80391
862.102	0.94589	0.79816
860.174	0.94564	0.79379
858.245	0.94576	0.7941
856.316	0.94598	0.79907
854.388	0.9459	0.8055
852.459	0.94501	0.80866
850.531	0.94301	0.80457
848.602	0.94019	0.79226
846.673	0.93693	0.77474
844.745	0.93296	0.7573
842.816	0.92774	0.74413
840.887	0.92135	0.73725
838.959	0.91451	0.7376
837.03	0.90782	0.74341
835.101	0.90117	0.7493
833.173	0.89381	0.74909
831.244	0.88516	0.73576
829.316	0.87551	0.70193
827.387	0.86535	0.64903
825.458	0.8542	0.59456
823.53	0.8404	0.5637
821.601	0.82259	0.57022
819.672	0.80176	0.60237
817.744	0.78165	0.62787
815.815	0.76671	0.62107
813.886	0.75975	0.58715
811.958	0.76106	0.55351
810.029	0.76921	0.54286
808.1	0.78228	0.55861
806.172	0.79844	0.58868
804.243	0.81628	0.61793
802.315	0.83486	0.63762
800.386	0.85369	0.64601
798.457	0.87214	0.6453
796.529	0.88912	0.63999
794.6	0.90351	0.63568
792.671	0.91486	0.63688
790.743	0.9234	0.64531
788.814	0.92983	0.65973
786.885	0.93488	0.67725
784.957	0.93909	0.69486
783.028	0.94279	0.71065
781.099	0.94608	0.72397
779.171	0.94886	0.73495
777.242	0.95109	0.74397
775.314	0.95292	0.75138
773.385	0.95452	0.75749
771.456	0.95598	0.76263
769.528	0.95727	0.76709
767.599	0.95832	0.77106
765.67	0.95916	0.77465
763.742	0.95996	0.77799
761.813	0.96077	0.78118
759.884	0.9616	0.78425
757.956	0.96245	0.78715
756.027	0.9633	0.78984
754.099	0.96411	0.79231
752.17	0.96484	0.79457
750.241	0.96546	0.79672
748.313	0.96593	0.79884
746.384	0.96628	0.80093
744.455	0.96657	0.80303
742.527	0.96685	0.80536
740.598	0.9671	0.80811
738.669	0.96728	0.81114
736.741	0.96738	0.81315
734.812	0.96742	0.80989
732.883	0.9674	0.79345
730.955	0.96742	0.75949
729.026	0.96759	0.71925
727.098	0.96788	0.69493
725.169	0.9682	0.69716
723.24	0.96852	0.71639
721.312	0.96878	0.74111
719.383	0.96891	0.76333
717.454	0.96896	0.77973
715.526	0.96905	0.79063
713.597	0.96918	0.79765
711.668	0.96931	0.80234
709.74	0.96939	0.80574
707.811	0.96938	0.80848
705.883	0.96927	0.81088
703.954	0.96909	0.81303
702.025	0.96889	0.81499
700.097	0.96869	0.81679
698.168	0.96849	0.81845
696.239	0.9683	0.82001
694.311	0.96815	0.82146
692.382	0.96804	0.82273
690.453	0.96792	0.82378
688.525	0.96775	0.82462
686.596	0.96749	0.82535
684.667	0.96713	0.82608
682.739	0.96673	0.82687
680.81	0.96637	0.82772
678.882	0.96611	0.82859
676.953	0.96605	0.82948
675.024	0.96631	0.83059
673.096	0.96711	0.83229
671.167	0.96851	0.83478
669.238	0.96977	0.83716
667.31	0.96935	0.8375
665.381	0.96749	0.83612
663.452	0.96575	0.83505
661.524	0.96478	0.83506
659.595	0.96448	0.83587
657.666	0.96461	0.83702
655.738	0.96505	0.83828
653.809	0.96568	0.83957
651.881	0.96645	0.84089
649.952	0.96726	0.84204
648.023	0.96803	0.84246
646.095	0.96868	0.84117
644.166	0.96917	0.83701
642.237	0.96949	0.82947
640.309	0.96971	0.81979
638.38	0.96992	0.81136
636.451	0.97022	0.80798
634.523	0.97059	0.8111
632.594	0.97101	0.81897
630.666	0.97142	0.82824
628.737	0.97182	0.83602
626.808	0.97223	0.84093
624.88	0.97252	0.84418
622.951	0.97269	0.84671
621.022	0.97276	0.84852
619.094	0.97273	0.84965
617.165	0.97291	0.85081
615.236	0.97345	0.8525
613.308	0.974	0.85432
611.379	0.97427	0.85581
609.45	0.97436	0.85702
607.522	0.97444	0.85818
605.593	0.97451	0.85929
603.665	0.97442	0.85995
601.736	0.97407	0.85952
599.807	0.97349	0.85798
597.879	0.97274	0.85686
595.95	0.97202	0.85773
594.021	0.97175	0.86008
592.093	0.97214	0.86235
590.164	0.97298	0.86411
588.235	0.97387	0.86579
586.307	0.97453	0.86747
584.378	0.97481	0.86871
582.449	0.97479	0.86905
580.521	0.97474	0.86788
578.592	0.97495	0.86371
576.664	0.97529	0.85375
574.735	0.97534	0.83572
572.806	0.97506	0.81166
570.878	0.97476	0.78943
568.949	0.97462	0.77876
567.02	0.97443	0.78406
565.092	0.97399	0.80092
563.163	0.97338	0.82068
561.234	0.97284	0.83726
559.306	0.97253	0.84919
557.377	0.97257	0.85755
555.449	0.97293	0.8637
553.52	0.97332	0.86843
551.591	0.97331	0.87203
549.663	0.97279	0.87478
547.734	0.97209	0.87724
545.805	0.97145	0.87983
543.877	0.97078	0.88233
541.948	0.96995	0.88432
540.019	0.96891	0.88576
538.091	0.96759	0.88668
536.162	0.96599	0.88669
534.233	0.96427	0.88502
532.305	0.96249	0.88031
530.376	0.96024	0.86959
528.448	0.95698	0.84723
526.519	0.95247	0.80705
524.59	0.9466	0.75014
522.662	0.93919	0.68797
520.733	0.92988	0.63501
518.804	0.91832	0.60299
516.876	0.9044	0.59786
514.947	0.88829	0.61713
513.018	0.87012	0.65249
511.09	0.85006	0.69461
509.161	0.82901	0.73564
507.233	0.80862	0.77014
505.304	0.79114	0.79417
503.375	0.77881	0.80439
501.447	0.77303	0.79821
499.518	0.77336	0.77466
497.589	0.777	0.73546
495.661	0.78005	0.68564
493.732	0.77956	0.63312
491.803	0.77477	0.58589
489.875	0.76645	0.54849
487.946	0.75587	0.51912
486.017	0.74501	0.49046
484.089	0.73689	0.45661
482.16	0.73422	0.42117
480.232	0.73827	0.39554
478.303	0.74896	0.3893
476.374	0.76476	0.4048
474.446	0.78367	0.43825
472.517	0.80419	0.48241
470.588	0.82395	0.52708
468.66	0.84081	0.56484
466.731	0.85437	0.59539
464.802	0.86489	0.62054
462.874	0.87316	0.6411
460.945	0.88012	0.65709
459.016	0.88583	0.66787
457.088	0.88943	0.67083
455.159	0.89044	0.66158
453.231	0.88994	0.63821
451.302	0.88905	0.60538
449.373	0.8876	0.57342
447.445	0.88512	0.55245
445.516	0.88211	0.54901
443.587	0.87953	0.56473
441.659	0.87772	0.5942
439.73	0.8763	0.62681
437.801	0.87476	0.65477
435.873	0.87358	0.67631
433.944	0.87462	0.69236
432.016	0.87928	0.70472
430.087	0.88704	0.71512
428.158	0.89623	0.72427
426.23	0.90544	0.73214
424.301	0.91384	0.73864
422.372	0.92094	0.74378
420.444	0.9267	0.74786
418.515	0.93124	0.75183
416.586	0.934	0.75661
414.658	0.93474	0.76191
412.729	0.93488	0.76648
410.8	0.93638	0.76975
408.872	0.93956	0.77255
406.943	0.94324	0.7754
405.015	0.94666	0.77712
403.086	0.95024	0.77591
401.157	0.95416	0.77057
399.229	0.95726	0.76036
397.3	0.95794	0.74676
395.371	0.95635	0.73647
393.443	0.95414	0.73667
391.514	0.95294	0.74793
389.585	0.9542	0.7642
387.657	0.95881	0.7777
385.728	0.96502	0.78412
383.8	0.9679	0.78488
381.871	0.96561	0.78434
379.942	0.9635	0.7839
378.014	0.9683	0.7818
376.085	0.97907	0.77603
374.156	0.9851	0.76612
372.228	0.98084	0.756
370.299	0.97042	0.75243
368.37	0.95749	0.75694

## Sheet: Figure 2e
1	137.343	101.874	74.17
2	115.047	102.385	88.99
3	111.791	102.624	91.8
4	110.002	102.535	93.21
5	109.016	102.169	93.72
6	107.986	101.99	94.45
7	107.411	102.098	95.05
8	106.838	102.054	95.52
9	106.36	101.76	95.67
10	106.156	101.567	95.68
11	101.666	97.6528	96.05
12	99.5864	98.3384	98.75
13	99.461	98.5317	99.07
14	99.5598	98.6251	99.06
15	99.675	98.8743	99.2
16	99.8276	98.9063	99.08
17	99.8179	98.9949	99.18
18	99.8065	99.0779	99.27
19	99.901	99.1829	99.28
20	99.9932	99.1675	99.17
21	99.9797	99.2679	99.29
22	99.8996	99.1842	99.28
23	100.009	99.2915	99.28
24	100.018	99.2995	99.28
25	100.023	99.3157	99.29
26	100.031	99.4122	99.38
27	99.9262	99.3099	99.38
28	100.029	99.4061	99.38
29	100.019	99.2937	99.27
30	99.9138	99.305	99.39
31	99.9108	99.3044	99.39
32	99.9263	99.3124	99.39
33	100.03	99.315	99.29
34	99.8317	99.2162	99.38
35	99.9318	99.4083	99.48
36	99.9219	99.311	99.39
37	100.034	99.3158	99.28
38	99.9303	99.3085	99.38
39	99.9288	99.3164	99.39
40	99.8177	99.3054	99.49
41	99.8206	99.2019	99.38
42	99.9287	99.3133	99.38
43	99.8315	99.2103	99.38
44	99.8342	99.219	99.38
45	99.835	99.2188	99.38
46	99.7326	99.1166	99.38
47	99.7322	99.1145	99.38
48	99.7288	99.1141	99.38
49	99.6285	99.1101	99.48
50	99.7276	99.1156	99.39
51	99.6287	99.1172	99.49
52	99.6298	99.1157	99.48
53	99.6298	99.0175	99.39
54	99.6336	99.0158	99.38
55	99.6329	99.1199	99.49
56	99.5289	99.0155	99.48
57	99.5271	99.014	99.48
58	99.1672	98.5731	99.4
59	99.294	98.7831	99.49
60	99.4067	98.6986	99.29
61	99.322	98.8094	99.48
62	99.3205	98.7043	99.38
63	99.3175	98.7001	99.38
64	99.2163	98.7045	99.48
65	99.3194	98.8087	99.49
66	99.3215	98.8061	99.48
67	99.3196	98.7056	99.38
68	99.2201	98.7065	99.48
69	99.3236	98.7061	99.38
70	99.2202	98.7081	99.48
71	99.1179	98.7085	99.59
72	99.2194	98.7053	99.48
73	99.2192	98.707	99.48
74	99.2202	98.7061	99.48
75	99.2194	98.6026	99.38
76	99.219	98.7044	99.48
77	99.2156	98.6032	99.38
78	99.0143	98.7047	99.69
79	99.1148	98.1962	99.07
80	99.1176	98.5016	99.38
81	99.1133	98.6985	99.58
82	99.1065	98.5974	99.49
83	99.1107	98.5848	99.47
84	99.0906	98.5963	99.5
85	99.013	98.5021	99.48
86	99.0149	98.606	99.59
87	99.121	98.6065	99.48
88	99.1195	98.6066	99.48
89	99.0158	98.6068	99.59
90	99.0161	98.6048	99.58
91	99.0168	98.4997	99.48
92	98.9133	98.501	99.58
93	98.9119	98.5006	99.58
94	98.9102	98.5028	99.59
95	99.0164	98.5024	99.48
96	98.9132	98.4016	99.48
97	98.9156	98.402	99.48
98	98.8132	98.4048	99.59
99	98.9148	98.4003	99.48
100	98.9135	98.3938	99.47
101	98.789	98.4952	99.7
102	99.0079	98.4922	99.48
103	98.8033	98.4005	99.59
104	98.8097	98.2955	99.48
105	98.7051	98.2948	99.58
106	98.7075	98.298	99.59
107	98.7076	98.2997	99.59
108	98.7096	98.2983	99.58
109	98.7086	98.2995	99.59
110	98.7089	98.1963	99.48
111	98.7099	98.2999	99.58
112	98.71	98.3004	99.59
113	98.7128	98.1995	99.48
114	98.6086	98.1999	99.59
115	98.6105	98.1985	99.58
116	98.6088	98.1995	99.58
117	98.7113	98.1982	99.48
118	98.6072	98.1962	99.58
119	98.6057	98.1959	99.58
120	98.6052	98.1945	99.58
121	98.6063	98.0923	99.48
122	98.6062	98.2989	99.69
123	98.504	98.0913	99.58
124	98.5921	98.0785	99.48
125	98.5995	98.1943	99.59
126	98.5014	98.0927	99.59
127	98.5021	97.9888	99.48
128	98.4002	97.9918	99.58
129	98.5054	98.0961	99.58
130	98.5066	98.0946	99.58
131	98.5065	98.0942	99.58
132	98.5066	98.0954	99.58
133	98.4025	97.9908	99.58
134	98.4013	98.0541	99.65
135	98.4704	97.9859	99.51
136	98.2976	97.8845	99.58
137	98.3748	98.0765	99.7
138	98.3857	97.8856	99.49
139	98.2983	97.9875	99.68
140	98.2957	97.9884	99.69
141	98.2937	97.9721	99.67
142	98.2703	97.8716	99.59
143	98.1911	97.878	99.68
144	98.3878	97.8766	99.48
145	98.2878	97.975	99.68
146	98.2946	97.8838	99.58
147	98.1831	97.8631	99.67
148	98.2837	97.8749	99.58
149	98.293	97.7824	99.48
150	98.1924	97.8849	99.69
151	98.1921	97.7792	99.58
152	98.1891	97.7781	99.58
153	98.0849	97.7806	99.69
154	98.1904	97.7796	99.58
155	98.1911	97.7808	99.58
156	98.0889	97.6809	99.58
157	98.1951	97.7821	99.58
158	98.0908	97.6803	99.58
159	98.0909	97.6801	99.58
160	98.0911	97.782	99.68
161	98.0902	97.5772	99.48
162	97.9867	97.6805	99.69
163	97.9827	97.6784	99.69
164	98.0915	97.6795	99.58
165	98.0909	97.6803	99.58
166	97.8835	97.5758	99.69
167	97.8888	97.4717	99.57
168	97.8656	97.5508	99.68
169	97.8676	97.5703	99.7
170	97.9884	97.5772	99.58
171	98.091	97.6811	99.58
172	97.9895	97.5785	99.58
173	97.99	97.58	99.58
174	97.8883	97.4789	99.58
175	97.8881	97.4757	99.58
176	97.989	97.5802	99.58
177	97.8883	97.4781	99.58
178	97.8873	97.5791	99.69
179	97.8835	97.4741	99.58
180	97.8882	97.5795	99.68
181	97.8808	97.4753	99.59
182	97.7829	97.3701	99.58
183	97.7827	97.3734	99.58
184	97.7826	97.4783	99.69
185	97.7833	97.4529	99.66
186	97.6479	97.3166	99.66
187	97.7199	97.3122	99.58
188	97.6329	97.3345	99.69
189	97.7568	97.4634	99.7
190	97.67	97.3688	99.69
191	97.7833	97.4733	99.68
192	97.7822	97.3725	99.58
193	97.7828	97.3719	99.58
194	97.6793	97.2692	99.58
195	97.5792	97.2704	99.68
196	97.579	97.2703	99.68
197	97.6805	97.2703	99.58
198	97.5774	97.2692	99.68
199	97.5756	97.2667	99.68
200	97.6734	97.2707	99.59
201	97.5739	97.2666	99.69
202	97.5698	97.1646	99.58
203	97.5763	97.1651	99.58
204	97.5775	97.1678	99.58
205	97.4732	97.1638	99.68
206	97.577	97.1673	99.58
207	97.4755	97.1646	99.68
208	97.5768	97.2695	99.69
209	97.4703	97.1669	99.69
210	97.476	97.17	99.69
211	97.4781	97.0635	99.57
212	97.4774	97.1684	99.68
213	97.4776	97.1701	99.68
214	97.4775	97.0658	99.58
215	97.4764	97.1664	99.68
216	97.3722	97.0648	99.68
217	97.3721	97.0646	99.68
218	97.3687	97.0633	99.69
219	97.3735	97.0656	99.68
220	97.3728	96.9637	99.58
221	97.3744	97.0671	99.68
222	97.3753	96.9642	99.58
223	97.3745	96.9646	99.58
224	97.3751	96.9646	99.58
225	97.2735	96.9659	99.68
226	97.274	96.9661	99.68
227	97.2755	96.8659	99.58
228	97.1722	96.9667	99.79
229	97.2736	96.9641	99.68
230	97.2725	96.9655	99.68
231	97.2728	96.9656	99.68
232	97.2739	96.8647	99.58
233	97.1726	96.8644	99.68
234	97.1735	96.7625	99.58
235	97.1743	96.7629	99.58
236	97.1734	96.8638	99.68
237	97.1717	96.8639	99.68
238	97.0693	96.8652	99.79
239	97.1727	96.7628	99.58
240	97.1714	96.7598	99.58
241	97.0696	96.761	99.68
242	97.0708	96.7614	99.68
243	97.07	96.7635	99.68
244	96.9681	96.761	99.79
245	97.0698	96.6601	99.58
246	97.0701	96.7626	99.68
247	96.9678	96.6598	99.68
248	96.9693	96.661	99.68
249	97.0706	96.6606	99.58
250	97.0705	96.6602	99.58
251	96.9675	96.6561	99.68
252	97.0662	96.6577	99.58
253	96.9671	96.6602	99.68
254	96.9687	96.6583	99.68
255	96.9658	96.6583	99.68
256	96.8641	96.6576	99.79
257	96.9655	96.5532	99.57
258	96.8611	96.5544	99.68
259	96.9661	96.557	99.58
260	96.8657	96.6593	99.79
261	96.9682	96.56	99.58
262	96.8662	96.5565	99.68
263	96.8656	96.4557	99.58
264	96.8679	96.5598	99.68
265	96.8662	96.4528	99.57
266	96.8653	96.5567	99.68
267	96.8647	96.4543	99.58
268	96.8635	96.5537	99.68
269	96.7575	96.4498	99.68
270	96.7538	96.4459	99.68
271	96.7598	96.5556	99.79
272	96.7621	96.455	99.68
273	96.7637	96.4549	99.68
274	96.7623	96.4506	99.68
275	96.7546	96.4458	99.68
276	96.757	96.4519	99.68
277	96.7618	96.4543	99.68
278	96.6598	96.3531	99.68
279	96.6608	96.3516	99.68
280	96.6608	96.3531	99.68
281	96.7638	96.3539	99.58
282	96.7646	96.3536	99.58
283	96.6614	96.3539	99.68
284	96.6622	96.2512	99.57
285	96.6614	96.3534	99.68
286	96.5587	96.2506	99.68
287	96.5596	96.2507	99.68
288	96.557	96.2518	99.68
289	96.6613	96.2519	99.58
290	96.6623	96.2519	99.58
291	96.5606	96.2534	99.68
292	96.5619	96.252	99.68
293	96.5604	96.1485	99.57
294	96.4555	96.1495	99.68
295	96.4542	96.143	99.68
296	96.5529	96.244	99.68
297	96.4497	96.2496	99.79
298	96.4543	96.0449	99.58
299	96.4571	96.0442	99.57
300	96.4568	96.1484	99.68
301	96.353	96.0457	99.68
302	96.4546	96.2485	99.79
303	96.6592	96.2489	99.58
304	96.4522	96.1446	99.68
305	96.3505	96.0429	99.68
306	96.3505	96.1459	99.79
307	96.4546	96.0457	99.58
308	96.3535	96.0443	99.68
309	96.3546	96.0464	99.68
310	96.3524	96.044	99.68
311	96.3515	96.0442	99.68
312	96.353	95.9419	99.57
313	96.2515	96.046	99.79
314	96.3546	96.0473	99.68
315	96.3551	95.9443	99.57
316	96.255	95.9461	99.68
317	96.2558	95.9492	99.68
318	96.3577	95.9502	99.58
319	96.2593	95.9493	99.68
320	96.2553	95.8445	99.57
321	96.259	95.9478	99.68
322	96.2561	95.9463	99.68
323	96.1527	95.9463	99.79
324	96.2558	95.9486	99.68
325	96.2602	95.8499	99.57
326	96.1602	95.9538	99.79
327	96.154	95.8475	99.68
328	96.1588	95.8505	99.68
329	96.1567	95.8471	99.68
330	96.1534	95.8457	99.68
331	96.0492	95.8435	99.79
332	96.1526	95.8456	99.68
333	96.1516	95.8461	99.68
334	96.1509	95.8419	99.68
335	96.0537	95.7404	99.67
336	96.0477	95.7439	99.68
337	96.0484	95.7403	99.68
338	96.0461	95.7377	99.68
339	96.0465	95.7388	99.68
340	96.1489	95.8413	99.68
341	96.0423	95.736	99.68
342	96.047	95.7403	99.68
343	96.0487	95.7414	99.68
344	96.0528	95.6382	99.57
345	95.9443	95.7394	99.79
346	96.0465	95.7375	99.68
347	95.9433	95.6369	99.68
348	95.9441	95.6341	99.68
349	95.9414	95.8369	99.89
350	96.1444	95.6324	99.47
351	95.8403	95.5317	99.68
352	95.8412	95.5345	99.68
353	95.8414	95.531	99.68
354	95.8391	95.5342	99.68
355	95.7361	95.4254	99.68
356	95.7333	95.53	99.79
357	95.8404	95.5309	99.68
358	95.8387	95.4285	99.57
359	95.7362	95.4289	99.68
360	95.7372	95.5317	99.79
361	95.7382	95.4307	99.68
362	95.7382	95.4302	99.68
363	95.7378	95.5323	99.79
364	95.7376	95.4302	99.68
365	95.634	95.3279	99.68
366	95.738	95.3268	99.57
367	95.6356	95.3257	99.68
368	95.6336	95.2243	99.57
369	95.6329	95.3254	99.68
370	95.6341	95.4279	99.78
371	95.6341	95.3268	99.68
372	95.5315	95.2246	99.68
373	95.6342	95.3258	99.68
374	95.5307	95.3254	99.79
375	95.5297	95.2225	99.68
376	95.5333	95.3272	99.78
377	95.6348	95.3288	99.68
378	95.5343	95.2209	99.67
379	95.5238	95.2141	99.68
380	95.5206	95.2126	99.68
381	95.5196	95.1964	99.66
382	95.5785	95.2702	99.68
383	95.4819	95.183	99.69
384	95.4898	95.1732	99.67
385	95.497	95.0856	99.57
386	95.3873	95.0668	99.66
387	95.3501	95.1565	99.8
388	95.4844	95.0672	99.56
389	95.3706	95.1651	99.78
390	95.3714	95.0636	99.68
391	95.3701	95.156	99.78
392	95.3629	95.0625	99.68
393	95.2577	94.9416	99.67
394	95.254	95.0545	99.79
395	95.2699	95.0581	99.78
396	95.3732	95.066	99.68
397	95.2801	95.067	99.78
398	95.2692	94.9562	99.67
399	95.2743	94.9593	99.67
400	95.3672	95.0607	99.68
401	95.2653	94.9549	99.67
402	95.2692	95.0691	99.79
403	95.2691	94.8613	99.57
404	95.1783	94.9641	99.77
405	95.2733	94.9543	99.67
406	95.2542	94.952	99.68
407	95.263	94.954	99.68
408	95.1659	94.9647	99.79
409	95.1545	94.8458	99.68
410	95.1546	94.953	99.79
411	95.1588	94.8483	99.67
412	95.0423	94.8449	99.79
413	95.1509	94.9456	99.78
414	95.1566	94.8454	99.67
415	95.1585	94.8458	99.67
416	95.1463	94.739	99.57
417	95.1475	94.843	99.68
418	95.0461	94.7321	99.67
419	94.9357	94.7319	99.79
420	95.0376	94.7298	99.68
421	95.1377	94.7205	99.56
422	94.9062	94.6073	99.69
423	95.0322	94.7267	99.68
424	94.9368	94.6359	99.68
425	95.0413	94.7375	99.68
426	94.9366	94.7299	99.78
427	95.0382	94.729	99.67
428	95.0342	94.7267	99.68
429	94.9319	94.7262	99.78
430	94.9308	94.6252	99.68
431	94.9332	94.625	99.68
432	94.9334	94.6253	99.68
433	94.9325	94.7295	99.79
434	94.8236	94.5143	99.67
435	94.8264	94.6218	99.78
436	94.9301	94.5222	99.57
437	94.9338	94.5272	99.57
438	94.8393	94.6319	99.78
439	94.8471	94.5407	99.68
440	94.8488	94.4371	99.57
441	94.7479	94.5315	99.77
442	94.8461	94.5361	99.67
443	94.8446	94.4367	99.57
444	94.7439	94.5406	99.79
445	94.8369	94.4243	99.56
446	94.7332	94.4277	99.68
447	94.7337	94.4279	99.68
448	94.839	94.5308	99.68
449	94.7468	94.4382	99.67
450	94.7435	94.4305	99.67
451	94.6398	94.4321	99.78
452	94.7464	94.4382	99.67
453	94.6484	94.4427	99.78
454	94.7392	94.4268	99.67
455	94.6332	94.4245	99.78
456	94.729	94.423	99.68
457	94.729	94.4211	99.68
458	94.6299	94.3229	99.68
459	94.6343	94.3296	99.68
460	94.6353	94.3316	99.68
461	94.6338	94.3255	99.67
462	94.6307	94.3234	99.68
463	94.6279	94.4235	99.78
464	94.6275	94.3164	99.67
465	94.6223	94.3083	99.67
466	94.5145	94.3106	99.78
467	94.5185	94.2138	99.68
468	94.5247	94.2199	99.68
469	94.531	94.3208	99.78
470	94.5272	94.2264	99.68
471	94.4269	94.2302	99.79
472	94.5374	94.2232	99.67
473	94.5281	94.1214	99.57
474	94.4197	94.2117	99.78
475	94.4194	94.2139	99.78
476	94.4177	94.2138	99.78
477	94.4149	94.2078	99.78
478	94.4136	94.211	99.79
479	94.5195	94.2149	99.68
480	94.4177	94.1129	99.68
481	94.3234	94.1194	99.78
482	94.4242	94.0169	99.57
483	94.3212	94.1189	99.79
484	94.4195	94.1111	99.67
485	94.4238	94.2157	99.78
486	94.4185	94.0088	99.57
487	94.3074	94.1878	99.87
488	94.4131	94.0075	99.57
489	94.3186	94.0118	99.67
490	94.3224	94.1151	99.78
491	94.3213	94.013	99.67
492	94.3167	94.0114	99.68
493	94.3174	94.0101	99.67
494	94.3184	94.0097	99.67
495	94.3191	94.0109	99.67
496	94.3208	94.0116	99.67
497	94.2171	93.9108	99.67
498	94.2199	93.9134	99.67
499	94.2183	94.0098	99.78
500	94.2117	93.9077	99.68
501	94.2171	93.9083	99.67
502	94.2136	93.9053	99.67
503	94.215	93.9067	99.67
504	94.2144	94.0109	99.78
505	94.2178	93.9131	99.68
506	94.115	93.8043	99.67
507	94.2151	93.805	99.56
508	94.1108	93.799	99.67
509	94.0981	93.7962	99.68
510	94.0059	93.7955	99.78
511	94.1082	93.7959	99.67
512	94.1071	93.8017	99.68
513	94.1143	93.7027	99.56
514	94.0096	93.8046	99.78
515	94.1116	93.802	99.67
516	94.0084	93.8061	99.78
517	94.0105	93.8021	99.78
518	94.0082	93.7004	99.67
519	93.9072	93.7033	99.78
520	93.9058	93.7032	99.78
521	94.0106	93.6962	99.67
522	93.9023	93.8013	99.89
523	93.9071	93.5995	99.67
524	95.4448	93.5997	98.07
525	94.0098	93.6979	99.67
526	93.8996	93.591	99.67
527	93.9052	93.5961	99.67
528	93.905	93.6977	99.78
529	93.9029	93.6018	99.68
530	93.9094	93.7026	99.78
531	93.9129	93.6158	99.68
532	93.8129	93.6067	99.78
533	93.9164	93.5158	99.57
534	93.8167	93.6134	99.78
535	93.8218	93.507	99.66
536	93.8088	93.4988	99.67
537	93.8059	93.6	99.78
538	93.8079	93.4998	99.67
539	93.8085	93.3997	99.56
540	93.8086	93.5004	99.67
541	93.7061	93.4001	99.67
542	93.7088	93.5014	99.78
543	93.8069	93.5011	99.67
544	93.705	93.3954	99.67
545	93.6021	93.5026	99.89
546	93.7019	93.3966	99.67
547	93.7062	93.3978	99.67
548	93.6043	93.3981	99.78
549	93.7048	93.406	99.68
550	93.6081	93.3991	99.78
551	93.5997	93.2907	99.67
552	93.6985	93.3915	99.67
553	93.5971	93.2867	99.67
554	93.5965	92.2595	98.57
555	93.4879	93.2947	99.79
556	93.5005	93.2974	99.78
557	93.605	93.2893	99.66
558	93.5997	93.297	99.68
559	93.6065	93.3056	99.68
560	93.5008	93.2981	99.78
561	93.5153	93.1989	99.66
562	93.5007	93.2942	99.78
563	93.5053	93.1975	99.67
564	93.5053	93.3002	99.78
565	93.5078	93.2092	99.68
566	93.5077	93.2108	99.68
567	93.4141	93.2047	99.78
568	93.5008	93.2009	99.68
569	93.4098	93.1089	99.68
570	93.4127	93.0997	99.66
571	93.4071	93.1082	99.68
572	93.4148	93.1975	99.77
573	93.394	93.1903	99.78
574	93.398	93.0882	99.67
575	93.3999	93.0894	99.67
576	93.2939	93.0903	99.78
577	93.4101	93.1093	99.68
578	93.3218	93.0123	99.67
579	93.322	93.1109	99.77
580	93.3123	93.1062	99.78
581	93.3123	93.0973	99.77
582	93.3047	93.0997	99.78
583	93.3112	93.0032	99.67
584	93.305	93.0053	99.68
585	93.3193	92.9996	99.66
586	93.3038	92.9972	99.67
587	93.2051	93.0044	99.78
588	93.314	92.9928	99.66
589	93.2054	92.8984	99.67
590	93.2113	92.9067	99.67
591	93.193	92.8924	99.68
592	93.2007	92.9979	99.78
593	93.2015	92.8876	99.66
594	93.1919	92.887	99.67
595	93.2039	92.9008	99.67
596	93.1137	92.9117	99.78
597	93.2239	92.8211	99.57
598	93.1372	92.8296	99.67
599	93.1067	92.7877	99.66
600	93.1007	92.7864	99.66
601	92.9857	92.788	99.79
602	93.096	92.7835	99.66
603	93.0947	92.8034	99.69
604	93.3176	92.914	99.57
605	93.0253	92.7235	99.68
606	93.1295	92.8355	99.68
607	93.0324	92.6967	99.64
608	92.9926	92.7949	99.79
609	93.0046	92.8025	99.78
610	93.003	92.7857	99.77
611	92.8798	92.6767	99.78
612	92.9843	92.6792	99.67
613	92.9952	92.691	99.67
614	92.987	92.6822	99.67
615	92.9997	92.6918	99.67
616	92.7922	92.5819	99.77
617	92.9912	92.5778	99.56
618	92.7829	92.586	99.79
619	92.8998	92.5917	99.67
620	92.9045	92.5843	99.66
621	92.7843	92.5765	99.78
622	92.7916	92.5836	99.78
623	92.8997	92.5921	99.67
624	92.8003	92.4925	99.67
625	92.9085	92.6028	99.67
626	92.7984	92.5898	99.78
627	92.8055	92.4925	99.66
628	92.803	92.5004	99.67
629	92.8016	92.5026	99.68
630	92.7067	92.4916	99.77
631	92.8098	92.5153	99.68
632	92.8223	92.5076	99.66
633	92.821	92.5128	99.67
634	92.7188	92.4173	99.67
635	92.7332	92.4275	99.67
636	92.6214	92.4109	99.77
637	92.7248	92.404	99.65
638	92.7071	92.3901	99.66
639	92.6928	92.3897	99.67
640	92.7035	92.3972	99.67
641	92.7082	92.4091	99.68
642	92.73	92.425	99.67
643	92.6238	92.3332	99.69
644	92.6354	92.4294	99.78
645	92.7347	92.3921	99.63
646	92.6203	92.4281	99.79
647	92.6357	92.437	99.79
648	92.641	92.3246	99.66
649	92.6345	92.4313	99.78
650	92.5215	92.3155	99.78
651	92.5152	92.3074	99.78
652	92.6362	92.3304	99.67
653	92.636	92.3323	99.67
654	92.542	92.3327	99.77
655	92.6451	92.3354	99.67
656	92.4215	92.1911	99.75
657	92.4956	92.3014	99.79
658	92.5092	92.1883	99.65
659	92.592	92.1849	99.56
660	92.4944	92.1834	99.66
661	92.599	92.2842	99.66
662	92.4988	92.2048	99.68
663	92.4028	92.0911	99.66
664	92.2992	92.0794	99.76
665	92.3821	92.0837	99.68
666	92.3989	92.0894	99.67
667	92.3892	92.091	99.68
668	92.3865	92.1868	99.78
669	92.4005	92.1041	99.68
670	92.4247	92.0997	99.65
671	92.4159	92.1049	99.66
672	92.3056	91.996	99.66
673	92.295	92.0917	99.78
674	92.2988	92.0912	99.78
675	92.3976	92.0902	99.67
676	92.2948	92.0904	99.78
677	92.2913	91.9859	99.67
678	92.3071	91.999	99.67
679	92.3039	91.9907	99.66
680	92.2983	91.9862	99.66
681	92.2949	91.9893	99.67
682	92.2966	91.9789	99.66
683	92.2866	91.8849	99.56
684	92.1869	91.8733	99.66
685	92.1759	91.8666	99.66
686	92.0742	91.8654	99.77
687	92.0764	91.8625	99.77
688	92.0687	91.7625	99.67
689	92.0651	91.8612	99.78
690	92.1758	91.8692	99.67
691	92.0733	91.7766	99.68
692	92.0899	91.7849	99.67
693	92.101	91.8938	99.78
694	92.0883	91.7771	99.66
695	92.078	91.8698	99.77
696	92.0772	91.765	99.66
697	92.0678	91.7568	99.66
698	92.0652	91.7581	99.67
699	91.9677	91.6575	99.66
700	91.9623	91.757	99.78
701	92.0651	91.7553	99.66
702	91.9639	91.754	99.77
703	91.9604	91.7589	99.78
704	92.0659	91.7617	99.67
705	91.9712	91.6726	99.68
706	91.8862	91.6727	99.77
707	91.8693	91.6783	99.79
708	91.8847	91.6541	99.75
709	91.8621	91.5604	99.67
710	91.8715	91.6652	99.78
711	91.8778	91.5722	99.67
712	91.8795	91.5733	99.67
713	91.8848	91.5866	99.68
714	91.8943	91.5802	99.66
715	91.8818	91.5705	99.66
716	91.6758	91.4685	99.77
717	91.7708	91.4636	99.67
718	91.7755	91.4687	99.67
719	91.7799	91.576	99.78
720	91.7851	91.4826	99.67
721	91.6806	91.4726	99.77
722	91.7751	91.4643	99.66
723	91.6734	91.4675	99.78
724	91.7719	91.4662	99.67
725	91.6718	91.4723	99.78
726	91.6738	91.4687	99.78
727	91.6828	91.365	99.65
728	91.7665	91.4599	99.67
729	91.663	91.3519	99.66
730	91.5636	91.3515	99.77
731	91.653	91.3562	99.68
732	91.6545	91.3536	99.67
733	91.5599	91.3548	99.78
734	91.6669	91.3551	99.66
735	91.5541	91.3562	99.78
736	91.6668	91.3487	99.65
737	91.5534	91.2501	99.67
738	91.4547	91.2458	99.77
739	91.5592	91.2497	99.66
740	91.4531	91.2423	99.77
741	91.4475	91.2387	99.77
742	91.5421	91.2353	99.66
743	91.444	91.2388	99.78
744	91.4481	91.138	99.66
745	91.5478	91.139	99.55
746	91.451	91.1439	99.66
747	91.4514	91.1458	99.67
748	91.4601	91.1458	99.66
749	91.3537	91.1506	99.78
750	91.3489	91.1447	99.78
751	91.4476	91.136	99.66
752	91.237	91.2397	100
753	91.4476	91.1403	99.66
754	91.4517	91.0418	99.55
755	91.3482	91.0399	99.66
756	91.347	91.1436	99.78
757	91.3525	91.0411	99.66
758	91.3525	91.0449	99.66
759	91.2496	90.9394	99.66
760	91.2465	91.0454	99.78
761	91.2537	90.9444	99.66
762	91.2548	91.0449	99.77
763	91.2528	90.9424	99.66
764	91.2468	90.9377	99.66
765	91.245	91.0387	99.77
766	91.2447	91.0376	99.77
767	91.2446	90.9398	99.67
768	91.2442	90.9392	99.67
769	91.1485	90.8387	99.66
770	91.1431	90.9393	99.78
771	91.2427	90.9336	99.66
772	91.1418	90.9341	99.77
773	91.1386	90.8308	99.66
774	91.1396	90.8307	99.66
775	91.0355	90.8231	99.77
776	91.0323	90.7266	99.66
777	91.0355	90.8304	99.77
778	91.1402	90.8297	99.66
779	91.0394	90.732	99.66
780	90.9348	90.7393	99.79
781	91.0839	90.8887	99.79
782	91.0827	90.6722	99.55
783	90.9783	90.767	99.77
784	91.0568	90.7339	99.65
785	90.9398	90.7347	99.77
786	90.9407	90.7443	99.78
787	90.9569	90.6494	99.66
788	90.9609	90.7398	99.76
789	90.937	90.6329	99.67
790	90.8403	90.6371	99.78
791	90.9519	90.745	99.77
792	90.9585	90.6512	99.66
793	90.947	90.6322	99.65
794	90.8364	90.5357	99.67
795	90.8627	90.6698	99.79
796	90.849	90.5284	99.65
797	90.8351	90.6279	99.77
798	90.8339	90.5292	99.66
799	90.8366	90.531	99.66
800	90.8409	90.5274	99.65
801	90.7342	90.5281	99.77
802	90.8376	90.6373	99.78
803	90.8374	90.5294	99.66
804	90.7409	90.4443	99.67
805	90.7622	90.4322	99.64
806	90.7387	90.4351	99.67
807	90.7393	90.4282	99.66
808	90.6354	90.3282	99.66
809	90.6366	90.3252	99.66
810	90.6331	90.3304	99.67
811	90.6408	90.4327	99.77
812	90.7412	90.3255	99.54
813	90.6355	90.451	99.8
814	90.649	90.4394	99.77
815	90.6562	90.3454	99.66
816	90.6406	90.3298	99.66
817	90.6468	90.2456	99.56
818	90.577	90.3663	99.77
819	90.5301	90.3469	99.8
820	90.5622	90.3595	99.78
821	90.6618	90.3474	99.65
822	90.5323	90.2353	99.67
823	90.5613	90.3732	99.79
824	90.589	90.2884	99.67
825	90.6958	90.3915	99.66
826	90.5984	90.3909	99.77
827	90.4911	90.1791	99.66
828	90.4656	90.2667	99.78
829	90.466	90.1649	99.67
830	90.4775	90.2694	99.77
831	90.4716	90.1721	99.67
832	90.4879	90.1828	99.66
833	90.4925	90.2868	99.77
834	90.4865	90.2898	99.78
835	90.4898	90.18	99.66
836	90.4849	90.1799	99.66
837	90.3791	90.1613	99.76
838	90.3797	90.1726	99.77
839	90.3846	90.1726	99.77
840	90.4815	90.0651	99.54
841	90.3724	90.1536	99.76
842	90.4737	90.2745	99.78
843	90.476	90.0767	99.56
844	90.3878	90.1793	99.77
845	90.3879	90.0837	99.66
846	90.2924	90.0868	99.77
847	90.2842	90.0801	99.77
848	90.2833	90.0785	99.77
849	90.2849	90.0703	99.76
850	90.3825	90.0769	99.66
851	90.38	90.0759	99.66
852	90.3905	90.0854	99.66
853	90.2895	89.9786	99.66
854	90.1866	89.9773	99.77
855	90.28	89.9628	99.65
856	90.1641	89.9597	99.77
857	90.2753	89.9558	99.65
858	90.0553	89.8542	99.78
859	90.1633	89.9527	99.77
860	90.2676	89.9611	99.66
861	90.1721	89.9704	99.78
862	90.2774	89.9756	99.67
863	90.1811	89.8575	99.64
864	90.1767	89.8634	99.65
865	90.179	89.8758	99.66
866	90.1702	89.8665	99.66
867	90.0773	89.8682	99.77
868	90.0627	89.8596	99.77
869	90.1581	89.8602	99.67
870	90.0611	89.7506	99.66
871	90.062	89.758	99.66
872	89.9641	89.8597	99.88
873	90.0669	89.7656	99.67
874	89.9713	89.7619	99.77
875	89.9732	89.7679	99.77
876	90.0726	89.8631	99.77
877	90.0684	89.7649	99.66
878	89.9732	89.6642	99.66
879	89.9768	89.7648	99.76
880	89.9712	89.6729	99.67
881	89.978	89.6714	99.66
882	89.8764	89.6662	99.77
883	89.9772	89.7663	99.77
884	89.9761	89.6753	99.67
885	89.9802	89.6698	99.65
886	89.8746	89.6692	99.77
887	89.8739	89.6722	99.78
888	89.8744	89.6694	99.77
889	89.8733	89.6736	99.78
890	89.8783	89.572	99.66
891	89.88	89.6754	99.77
892	89.8817	89.5745	99.66
893	89.7805	89.576	99.77
894	89.883	89.5755	99.66
895	90.3943	89.4718	98.98
896	89.7794	89.5736	99.77
897	89.78	89.5735	99.77
898	89.7779	89.4735	99.66
899	89.7801	89.574	99.77
900	89.7805	89.4735	99.66
901	89.7812	89.3714	99.54
902	89.6792	89.4734	99.77
903	89.6778	89.4727	99.77
904	89.78	89.4716	99.66
905	89.6777	89.4724	99.77
906	89.6785	89.3696	99.66
907	89.5735	89.3686	99.77
908	89.6759	89.3663	99.65
909	89.6744	89.3675	99.66
910	89.673	89.3653	99.66
911	89.6699	89.363	99.66
912	89.5699	89.2626	99.66
913	89.5728	89.3687	99.77
914	89.5732	89.2656	99.66
915	89.5741	89.2659	99.66
916	89.4703	89.3662	99.88
917	89.5685	89.2646	99.66
918	89.4713	89.2663	99.77
919	89.5739	89.2669	99.66
920	89.472	89.165	99.66
921	89.4728	89.2676	99.77
922	89.4732	89.163	99.65
923	89.4693	89.1624	99.66
924	89.4706	89.1638	99.66
925	89.3668	89.1611	99.77
926	89.4709	89.1633	99.66
927	89.4725	89.2669	99.77
928	89.4723	89.1667	99.66
929	89.3709	89.0636	99.66
930	89.4736	89.1653	99.66
931	89.3701	89.164	99.77
932	89.3676	89.1648	99.77
933	89.4707	89.1636	99.66
934	89.3698	89.0625	99.66
935	89.37	89.0628	99.66
936	89.3696	89.0629	99.66
937	89.3711	89.0612	99.65
938	89.3688	89.0618	99.66
939	89.3691	89.0618	99.66
940	89.368	89.0612	99.66
941	89.3691	89.0625	99.66
942	89.2663	89.061	99.77
943	89.2672	88.9604	99.66
944	89.2675	89.0612	99.77
945	89.2673	89.0621	99.77
946	89.3693	89.0637	99.66
947	89.2681	88.962	99.66
948	89.1649	88.9603	99.77
949	89.1654	88.9594	99.77
950	89.1657	88.9591	99.77
951	89.1614	88.9582	99.77
952	89.1646	88.9571	99.77
953	89.1637	88.9527	99.76
954	89.1613	88.8544	99.66
955	89.058	88.8565	99.77
956	89.1645	88.8436	99.64
957	89.0297	88.8381	99.78
958	89.1462	88.941	99.77
959	89.056	88.8545	99.77
960	89.1606	88.8541	99.66
961	88.9594	88.7559	99.77
962	89.0614	88.7579	99.66
963	89.0652	88.7574	99.65
964	89.0649	88.756	99.65
965	88.961	88.6539	99.65
966	88.8594	88.7564	99.88
967	89.065	88.6547	99.54
968	88.8607	88.6556	99.77
969	88.962	88.6541	99.65
970	88.9629	88.7582	99.77
971	89.066	88.7577	99.65
972	88.9618	88.6553	99.66
973	88.9621	88.6537	99.65
974	88.9625	88.7586	99.77
975	88.861	88.6554	99.77
976	88.8615	88.6554	99.77
977	88.9646	88.6561	99.65
978	88.8607	88.5541	99.65
979	88.8611	88.6547	99.77
980	88.8591	88.5519	99.65
981	88.8576	88.4502	99.54
982	88.8603	88.5517	99.65
983	88.7572	88.552	99.77
984	88.8593	88.5514	99.65
985	88.7564	88.55	99.77
986	88.8579	88.5499	99.65
987	88.7552	88.5493	99.77
988	88.754	88.4463	99.65
989	88.652	88.4461	99.77
990	88.7553	88.549	99.77
991	88.7518	88.546	99.77
992	88.7537	88.4472	99.65
993	88.7546	88.5493	99.77
994	88.7531	88.446	99.65
995	88.6489	88.4442	99.77
996	88.7534	88.3436	99.54
997	88.6493	88.4403	99.76
998	88.6413	88.4353	99.77
999	88.6428	88.1957	99.5
1000	88.6001	88.3932	99.77
1001	88.5034	88.3032	99.77
1002	88.5799	88.2823	99.66
1003	88.4831	88.2688	99.76
1004	88.5861	88.2874	99.66
1005	88.4973	88.2928	99.77
1006	88.5906	88.277	99.65
1007	88.475	88.2874	99.79
1008	88.6032	88.2058	99.55
1009	88.5157	88.1948	99.64
1010	88.5044	88.1832	99.64
1011	88.4047	88.1868	99.75
1012	88.4951	88.289	99.77
1013	88.3802	88.0706	99.65
1014	88.3747	88.1692	99.77
1015	88.3763	88.1695	99.77
1016	88.3722	88.0719	99.66
1017	88.3791	88.0708	99.65
1018	88.2702	88.0644	99.77
1019	88.3799	88.0709	99.65
1020	88.372	88.168	99.77
1021	88.4753	88.065	99.54
1022	88.7819	88.168	99.31
1023	88.2692	88.0582	99.76
1024	88.3623	88.0596	99.66
1025	88.3666	88.0634	99.66
1026	88.3694	88.0623	99.65
1027	88.2678	88.063	99.77
1028	88.2728	87.9639	99.65
1029	88.2686	87.9691	99.66
1030	88.1705	87.8632	99.65
1031	88.1725	87.9697	99.77
1032	88.1778	87.8631	99.64
1033	88.2772	87.9657	99.65
1034	88.1777	87.9737	99.77
1035	88.1912	87.8831	99.65
1036	88.1897	87.9836	99.77
1037	88.187	87.9735	99.76
1038	88.0721	87.8663	99.77
1039	88.1702	87.9656	99.77
1040	88.1778	87.8657	99.65
1041	88.1856	87.8847	99.66
1042	87.9881	87.7761	99.76
1043	88.0819	87.876	99.77
1044	87.9765	87.7771	99.77
1045	88.085	87.7744	99.65
1046	88.183	87.7636	99.52
1047	88.0675	87.761	99.65
1048	87.9637	87.7631	99.77
1049	87.9631	87.7574	99.77
1050	87.9593	87.7566	99.77
1051	88.0624	87.8596	99.77
1052	88.0638	87.7568	99.65
1053	88.0651	87.7573	99.65
1054	88.0639	87.7546	99.65
1055	87.9613	87.7561	99.77
1056	87.9613	87.6558	99.65
1057	87.8596	87.6556	99.77
1058	87.958	87.6309	99.63
1059	87.9311	87.6181	99.64
1060	87.9173	87.711	99.77
1061	87.9161	87.7245	99.78
1062	87.9456	87.647	99.66
1063	87.9483	87.7483	99.77
1064	87.9467	87.6323	99.64
1065	87.7317	87.623	99.88
1066	87.8412	87.6179	99.75
1067	87.9355	87.626	99.65
1068	87.8344	87.6265	99.76
1069	87.8271	87.5229	99.65
1070	87.7298	87.4244	99.65
1071	87.7231	87.535	99.79
1072	87.8478	87.5328	99.64
1073	87.7324	87.5288	99.77
1074	87.7291	87.4054	99.63
1075	87.71	87.5059	99.77
1076	87.7227	87.4163	99.65
1077	87.7226	87.5246	99.77
1078	87.7156	87.4206	99.66
1079	87.6288	87.4277	99.77
1080	87.6392	87.4311	99.76
1081	87.747	87.4222	99.63
1082	87.7468	87.4282	99.64
1083	87.6429	87.3262	99.64
1084	87.6319	87.4287	99.77
1085	87.6291	87.3194	99.65
1086	87.6224	87.4297	99.78
1087	87.7254	87.3193	99.54
1088	87.5258	87.325	99.77
1089	87.7419	87.4277	99.64
1090	87.5415	87.3235	99.75
1091	87.5373	87.2296	99.65
1092	87.5317	87.3191	99.76
1093	87.5986	87.2789	99.64
1094	87.4981	87.2914	99.76
1095	87.6228	87.4172	99.77
1096	87.5258	87.1919	99.62
1097	87.3928	87.1998	99.78
1098	87.4216	87.2204	99.77
1099	87.426	87.236	99.78
1100	87.4337	87.2292	99.77
1101	87.5281	87.2275	99.66
1102	87.4426	87.1318	99.64
1103	87.4451	87.2389	99.76
1104	87.5457	87.1345	99.53
1105	87.4356	87.13	99.65
1106	87.3331	87.126	99.76
1107	87.4341	87.2199	99.76
1108	87.4425	87.1339	99.65
1109	87.3409	87.1326	99.76
1110	87.3397	87.1391	99.77
1111	87.3416	87.1361	99.76
1112	87.3417	87.1343	99.76
1113	87.3364	87.1291	99.76
1114	87.3331	87.1214	99.76
1115	87.3245	87.1188	99.76
1116	87.3217	87.122	99.77
1117	87.3201	87.0166	99.65
1118	87.2324	87.0291	99.77
1119	87.2325	87.0256	99.76
1120	87.2342	87.0261	99.76
1121	87.2191	87.0103	99.76
1122	87.2193	86.9153	99.65
1123	87.2275	86.9265	99.66
1124	87.13	86.9248	99.76
1125	87.1289	86.9218	99.76
1126	87.134	86.9262	99.76
1127	87.1293	86.9257	99.77
1128	87.1317	86.825	99.65
1129	87.1339	86.9271	99.76
1130	87.1346	86.8264	99.65
1131	87.1264	86.918	99.76
1132	87.1213	86.7152	99.53
1133	87.0236	86.7147	99.64
1134	87.0217	86.8198	99.77
1135	87.0274	86.7164	99.64
1136	87.0294	86.8245	99.76
1137	87.0319	86.825	99.76
1138	87.032	86.7187	99.64
1139	87.0163	86.7088	99.65
1140	87.0185	86.8163	99.77
1141	87.0276	86.8191	99.76
1142	87.0206	86.9299	99.9
1143	87.1311	86.7144	99.52
1144	86.9221	86.5968	99.63
1145	87.0262	86.7211	99.65
1146	86.927	86.6263	99.65
1147	86.9318	86.7258	99.76
1148	86.933	86.727	99.76
1149	87.0377	86.6286	99.53
1150	86.8317	86.6254	99.76
1151	86.9312	85.5893	98.46
1152	86.9085	86.6911	99.75
1153	86.9	86.5915	99.65
1154	86.7858	86.4819	99.65
1155	86.9005	86.603	99.66
1156	86.8043	86.6027	99.77
1157	86.8072	86.6206	99.79
1158	86.8307	86.5223	99.64
1159	86.8295	86.6229	99.76
1160	86.9326	86.6229	99.64
1161	86.8305	86.52	99.64
1162	86.8292	86.5225	99.65
1163	86.8311	86.5247	99.65
1164	86.8316	86.5252	99.65
1165	86.831	86.5263	99.65
1166	86.7308	86.423	99.65
1167	86.7303	86.5248	99.76
1168	86.7322	86.425	99.65
1169	86.7324	86.5282	99.76
1170	86.7305	86.4224	99.64
1171	86.6267	86.4232	99.77
1172	86.7307	86.5247	99.76
1173	86.7284	86.3186	99.53
1174	86.6286	86.4226	99.76
1175	86.6301	86.3206	99.64
1176	86.6288	86.3279	99.65
1177	86.6295	86.3252	99.65
1178	86.5299	86.4264	99.88
1179	86.6368	86.3249	99.64
1180	86.6338	86.4254	99.76
1181	86.5293	86.3263	99.77
1182	86.6341	86.3292	99.65
1183	86.5352	86.3291	99.76
1184	86.543	86.1284	99.52
1185	86.6394	86.2305	99.53
1186	86.5351	86.3304	99.76
1187	86.6325	86.2337	99.54
1188	86.5365	86.3335	99.77
1189	86.5335	86.3266	99.76
1190	86.6369	86.3201	99.63
1191	86.4282	86.2295	99.77
1192	86.5438	86.3383	99.76
1193	86.5335	86.2254	99.64
1194	86.4531	86.3653	99.9
1195	86.6765	86.1623	99.41
1196	86.3742	86.2774	99.89
1197	86.3721	86.1572	99.75
1198	86.5722	86.2652	99.65
1199	86.4751	86.1381	99.61
1200	86.4472	86.2296	99.75
1201	86.4475	86.0425	99.53
1202	86.3369	86.1247	99.75
1203	86.4418	86.133	99.64
1204	86.4396	86.2468	99.78
1205	86.4554	86.1452	99.64
1206	86.4565	86.1518	99.65
1207	86.348	86.1413	99.76
1208	86.3477	86.047	99.65
1209	86.3509	86.0332	99.63
1210	86.2193	85.9084	99.64
1211	86.2177	86.0121	99.76
1212	86.2193	86.0194	99.77
1213	86.324	86.0187	99.65
1214	86.2305	85.9202	99.64
1215	86.2289	85.9264	99.65
1216	86.2349	86.0332	99.77
1217	86.2364	86.0308	99.76
1218	86.1502	85.9356	99.75
1219	86.1404	85.8373	99.65
1220	86.2381	85.8217	99.52
1221	86.1399	85.93	99.76
1222	86.1357	85.8277	99.64
1223	86.2507	85.8439	99.53
1224	86.0393	85.8339	99.76
1225	86.1496	85.8456	99.65
1226	86.1726	85.9674	99.76
1227	86.1651	85.8647	99.65
1228	86.1704	85.8563	99.64
1229	86.1637	85.8535	99.64
1230	86.0684	85.8484	99.74
1231	86.1548	85.8541	99.65
1232	86.1641	85.8598	99.65
1233	86.1706	85.8659	99.65
1234	86.0782	85.7737	99.65
1235	85.968	85.7674	99.77
1236	86.0726	85.8547	99.75
1237	86.0781	85.8679	99.76
1238	86.0625	85.8569	99.76
1239	86.0602	85.647	99.52
1240	85.8535	85.6445	99.76
1241	85.9355	85.7267	99.76
1242	85.949	85.6502	99.65
1243	85.9621	85.7644	99.77
1244	85.9742	85.7685	99.76
1245	85.8598	85.7526	99.88
1246	85.9504	85.6324	99.63
1247	85.8551	85.5509	99.65
1248	85.9607	85.652	99.64
1249	85.9557	85.656	99.65
1250	85.8488	85.5302	99.63
1251	85.9438	85.5259	99.51
1252	85.7394	85.6271	99.87
1253	85.825	85.5096	99.63
1254	85.817	85.7232	99.89
1255	85.8539	85.5576	99.65
1256	85.7591	85.5103	99.71
1257	85.8262	85.5407	99.67
1258	85.8562	85.6523	99.76
1259	85.8607	85.5496	99.64
1260	85.7572	85.5461	99.75
1261	85.8485	85.6422	99.76
1262	85.7423	85.5476	99.77
1263	85.7488	85.4398	99.64
1264	85.765	85.4451	99.63
1265	85.7568	85.4578	99.65
1266	85.7606	85.4564	99.65
1267	85.6647	85.4558	99.76
1268	85.654	85.4524	99.76
1269	85.756	85.4521	99.65
1270	85.6585	85.453	99.76
1271	85.752	85.4434	99.64
1272	85.6522	85.4521	99.77
1273	85.6562	85.4543	99.76
1274	85.6618	85.3581	99.65
1275	85.765	85.556	99.76
1276	85.6668	85.351	99.63
1277	85.6608	85.3457	99.63
1278	85.5478	85.3511	99.77
1279	85.5575	85.345	99.75
1280	85.557	85.2496	99.64
1281	85.5583	85.3516	99.76
1282	85.5236	85.2336	99.66
1283	85.5532	85.3548	99.77
1284	85.5489	85.3325	99.75
1285	85.5503	85.2532	99.65
1286	85.5547	85.2536	99.65
1287	85.4627	85.2536	99.76
1288	85.4551	85.254	99.76
1289	85.5568	85.2505	99.64
1290	85.5601	85.3555	99.76
1291	85.4628	85.2617	99.76
1292	85.4632	85.1188	99.6
1293	85.4309	85.1562	99.68
1294	85.3633	85.1616	99.76
1295	85.3676	85.1514	99.75
1296	85.4589	85.1537	99.64
1297	85.3601	85.1263	99.73
1298	85.4591	85.1543	99.64
1299	85.3579	85.1451	99.75
1300	85.3268	85.1406	99.78
1301	85.3431	85.1477	99.77
1302	85.4603	85.0493	99.52
1303	85.3578	85.1253	99.73
1304	85.3358	85.1419	99.77
1305	85.3492	85.0485	99.65
1306	85.257	84.9436	99.63
1307	85.3408	85.1415	99.77
1308	85.3567	85.0406	99.63
1309	85.3462	85.0409	99.64
1310	85.3465	85.0347	99.63
1311	85.1512	84.9469	99.76
1312	85.2597	85.0515	99.76
1313	85.2576	84.9405	99.63
1314	85.1543	84.9379	99.75
1315	85.3576	84.9464	99.52
1316	85.1436	84.5205	99.27
1317	85.1384	84.9376	99.76
1318	85.2478	84.9313	99.63
1319	85.2347	84.9309	99.64
1320	85.1441	84.9337	99.75
1321	85.1381	84.8374	99.65
1322	85.1468	84.9342	99.75
1323	85.1502	84.9442	99.76
1324	85.1507	84.8444	99.64
1325	85.1355	84.8459	99.66
1326	85.0247	84.8162	99.75
1327	85.0179	84.8082	99.75
1328	85.1039	84.8039	99.65
1329	85.0149	84.8073	99.76
1330	85.0153	84.803	99.75
1331	84.9964	84.6878	99.64
1332	84.8906	84.6847	99.76
1333	84.9994	84.792	99.76
1334	84.9937	84.6875	99.64
1335	84.9926	84.79	99.76
1336	84.9858	84.6787	99.64
1337	84.8835	84.6792	99.76
1338	84.8872	84.6805	99.76
1339	84.9881	84.6768	99.63
1340	84.985	84.7771	99.76
1341	84.9832	84.6743	99.64
1342	84.9798	84.6745	99.64
1343	84.8734	84.6762	99.77
1344	84.8695	84.6354	99.72
1345	84.9578	84.656	99.64
1346	84.9764	84.5518	99.5
1347	84.8672	84.6659	99.76
1348	84.9777	84.7768	99.76
1349	84.977	84.6743	99.64
1350	84.7736	84.5681	99.76
1351	84.6692	84.5691	99.88
1352	84.7774	84.5658	99.75
1353	84.6427	84.5235	99.86
1354	84.7291	84.5163	99.75
1355	84.821	84.5096	99.63
1356	84.7157	84.5099	99.76
1357	84.7141	84.4121	99.64
1358	84.7306	84.5279	99.76
1359	84.7417	84.5361	99.76
1360	84.746	84.4452	99.65
1361	84.7573	84.4519	99.64
1362	84.6629	84.4587	99.76
1363	84.6672	84.461	99.76
1364	84.6667	84.4576	99.75
1365	84.6645	84.4546	99.75
1366	84.6557	84.3527	99.64
1367	84.661	84.4547	99.76
1368	84.6576	84.2532	99.52
1369	84.5529	84.3572	99.77
1370	84.5655	84.3583	99.76
1371	84.5635	84.3539	99.75
1372	84.5557	84.3494	99.76
1373	84.6559	84.3432	99.63
1374	84.6567	84.3467	99.63
1375	84.644	84.3369	99.64
1376	84.539	84.2355	99.64
1377	84.5461	84.2352	99.63
1378	84.4421	84.3384	99.88
1379	84.5417	84.2289	99.63
1380	84.5355	84.2371	99.65
1381	84.4426	84.2367	99.76
1382	84.4486	84.2471	99.76
1383	84.4469	84.242	99.76
1384	84.4409	84.1317	99.63
1385	84.4416	84.2389	99.76
1386	84.4419	84.2269	99.75
1387	84.4379	84.1317	99.64
1388	84.4325	84.2355	99.77
1389	84.4418	84.1371	99.64
1390	84.4421	84.1274	99.63
1391	84.3309	84.2398	99.89
1392	84.4425	84.1349	99.64
1393	84.4513	84.1435	99.64
1394	84.3416	84.0342	99.64
1395	84.3358	84.129	99.75
1396	84.4391	84.2321	99.75
1397	84.3236	84.1188	99.76
1398	84.3226	84.1215	99.76
1399	84.327	84.0152	99.63
1400	84.3248	84.1189	99.76
1401	84.2185	83.9107	99.63
1402	84.2109	84.1024	99.87
1403	84.3088	83.9971	99.63
1404	84.2005	83.9971	99.76
1405	84.3023	83.9974	99.64
1406	84.2061	83.9999	99.76
1407	84.2052	83.8996	99.64
1408	84.2076	84.0056	99.76
1409	84.2183	84.0057	99.75
1410	84.2108	84.0068	99.76
1411	84.2139	83.9073	99.64
1412	84.1107	83.9131	99.77
1413	84.22	83.918	99.64
1414	84.1211	83.913	99.75
1415	84.1199	83.8084	99.63
1416	84.725	83.9114	99.04
1417	84.1128	83.9026	99.75
1418	84.1122	83.8036	99.63
1419	84.1156	83.81	99.64
1420	84.1175	83.9116	99.76
1421	84.0166	83.8093	99.75
1422	84.1096	83.8053	99.64
1423	84.114	83.903	99.75
1424	84.0051	83.8031	99.76
1425	84.0113	83.8027	99.75
1426	84.1072	83.7987	99.63
1427	84.0067	83.7956	99.75
1428	83.9936	83.6893	99.64
1429	83.9949	83.689	99.64
1430	83.8984	83.7937	99.88
1431	84.003	83.8001	99.76
1432	84.0094	83.7999	99.75
1433	84.1144	83.8021	99.63
1434	84	83.6947	99.64
1435	83.9039	83.6929	99.75
1436	83.9996	83.6948	99.64
1437	83.8982	83.6928	99.76
1438	83.9989	83.6898	99.63
1439	84.0032	83.6928	99.63
1440	83.8955	83.6906	99.76
1441	83.9031	83.5888	99.63
1442	83.9059	83.7007	99.76
1443	83.9159	83.7092	99.75
1444	83.9129	83.7099	99.76
1445	83.8136	83.6085	99.76
1446	83.9069	83.5002	99.52
1447	83.9108	83.5999	99.63
1448	83.7978	83.5986	99.76
1449	83.799	83.493	99.63
1450	83.7912	83.5857	99.75
1451	83.7881	83.5821	99.75
1452	83.7855	83.5811	99.76
1453	83.8895	83.4775	99.51
1454	83.7895	83.5939	99.77
1455	83.808	83.6157	99.77
1456	83.7199	83.4917	99.73
1457	83.8036	83.5129	99.65
1458	83.7255	83.5148	99.75
1459	83.8054	83.4933	99.63
1460	83.7288	83.5345	99.77
1461	83.7162	83.4956	99.74
1462	83.8117	83.5323	99.67
1463	83.8367	83.5051	99.6
1464	83.7156	83.5263	99.77
1465	83.7346	83.4082	99.61
1466	83.7105	83.4205	99.65
1467	83.7349	83.4148	99.62
1468	83.7185	83.6182	99.88
1469	83.737	83.3246	99.51
1470	83.6238	83.3267	99.64
1471	83.642	83.316	99.61
1472	83.6247	83.4301	99.77
1473	83.743	83.5205	99.73
1474	83.6355	83.4204	99.74
1475	83.6336	83.3335	99.64
1476	83.6394	83.4296	99.75
1477	83.6338	83.3221	99.63
1478	83.5209	83.4305	99.89
1479	83.633	83.3282	99.64
1480	83.5414	83.3341	99.75
1481	83.6492	83.4427	99.75
1482	83.5326	83.3179	99.74
1483	83.5253	83.2297	99.65
1484	83.4959	83.1873	99.63
1485	83.3988	83.2118	99.78
1486	83.5256	83.1084	99.5
1487	83.5319	83.3362	99.77
1488	83.5445	83.2208	99.61
1489	83.4236	83.3302	99.89
1490	83.5413	83.2322	99.63
1491	83.5444	83.3384	99.75
1492	83.4405	83.2411	99.76
1493	83.4455	83.24	99.75
1494	83.4443	83.2339	99.75
1495	83.4343	83.123	99.63
1496	83.3354	83.1295	99.75
1497	83.4361	83.2248	99.75
1498	83.4319	83.2338	99.76
1499	83.3373	83.1359	99.76
1500	83.3463	83.1388	99.75
1501	83.345	83.1386	99.75
1502	83.4474	83.1414	99.63
1503	83.4457	83.1366	99.63
1504	83.3421	83.0372	99.63
1505	83.3418	83.1393	99.76
1506	83.3459	83.0357	99.63
1507	83.3434	83.1342	99.75
1508	83.3433	83.1325	99.75
1509	83.3416	83.0352	99.63
1510	83.3385	83.1384	99.76
1511	83.3414	83.0376	99.64
1512	83.2414	83.0336	99.75
1513	83.2413	83.0335	99.75
1514	83.2424	83.0307	99.75
1515	83.2409	83.0334	99.75
1516	83.2347	83.0362	99.76
1517	83.2348	82.9329	99.64
1518	83.2361	82.9298	99.63
1519	83.2404	82.9336	99.63
1520	83.243	82.9291	99.62
1521	83.1401	82.9289	99.75
1522	83.2388	83.0324	99.75
1523	83.1304	82.9198	99.75
1524	83.1156	82.808	99.63
1525	83.2166	82.9166	99.64
1526	83.109	82.8944	99.74
1527	83.1164	82.9011	99.74
1528	83.0967	82.7926	99.63
1529	83.0017	82.7975	99.75
1530	83.0142	82.8178	99.76
1531	83.0206	82.9193	99.88
1532	83.1149	82.9222	99.77
1533	83.1304	82.8276	99.64
1534	83.1352	82.9215	99.74
1535	83.0335	82.7221	99.62
1536	83.0268	82.8267	99.76
1537	83.1271	82.7157	99.51
1538	83.0223	82.8248	99.76
1539	83.0275	82.825	99.76
1540	83.0337	82.8264	99.75
1541	83.034	82.8307	99.76
1542	83.0332	82.6235	99.51
1543	82.9311	82.8321	99.88
1544	83.1389	82.7289	99.51
1545	82.9332	82.6229	99.63
1546	82.9309	82.7308	99.76
1547	83.0327	82.7255	99.63
1548	83.0363	82.6257	99.51
1549	82.9362	82.7294	99.75
1550	82.9363	82.6301	99.63
1551	82.8321	82.6273	99.75
1552	82.8294	82.6267	99.76
1553	82.9338	82.6266	99.63
1554	82.9368	82.6273	99.63
1555	82.9331	82.8309	99.88
1556	82.9301	82.6256	99.63
1557	82.8304	82.6257	99.75
1558	82.8325	82.6227	99.75
1559	82.8318	82.6271	99.75
1560	82.8345	82.5253	99.63
1561	82.7292	82.6273	99.88
1562	82.7285	82.5265	99.76
1563	82.833	82.6271	99.75
1564	82.8334	82.6165	99.74
1565	82.8321	82.5199	99.62
1566	82.8256	82.6285	99.76
1567	82.7248	82.5239	99.76
1568	82.6268	82.5197	99.87
1569	82.728	82.5183	99.75
1570	82.729	82.5239	99.75
1571	82.7293	82.5268	99.76
1572	82.7295	82.4238	99.63
1573	82.7302	82.5262	99.75
1574	82.6282	82.5189	99.87
1575	82.7297	82.4193	99.62
1576	82.7242	82.4117	99.62
1577	82.6056	82.3966	99.75
1578	82.6978	82.4051	99.65
1579	82.6155	82.4105	99.75
1580	82.6137	82.4038	99.75
1581	82.6059	82.4034	99.75
1582	82.6171	82.3165	99.64
1583	82.6281	82.5292	99.88
1584	82.6332	82.3247	99.63
1585	82.6305	82.425	99.75
1586	82.529	82.3246	99.75
1587	82.6294	82.3252	99.63
1588	82.6326	82.3237	99.63
1589	82.6301	82.3214	99.63
1590	82.5293	82.3279	99.76
1591	82.5346	82.3274	99.75
1592	82.5309	82.4282	99.88
1593	82.6295	82.3178	99.62
1594	82.5239	82.3184	99.75
1595	82.526	82.218	99.63
1596	82.5281	82.3227	99.75
1597	82.5277	82.2175	99.62
1598	82.42	82.2197	99.76
1599	82.6302	82.3213	99.63
1600	82.5277	82.3219	99.75
1601	82.4268	82.2231	99.75
1602	82.4256	82.2265	99.76
1603	82.4296	82.2213	99.75
1604	82.4256	82.2185	99.75
1605	82.424	82.1184	99.63
1606	82.4238	82.219	99.75
1607	82.4237	82.1169	99.63
1608	82.4245	82.1181	99.63
1609	82.4266	82.2188	99.75
1610	82.3217	82.1187	99.75
1611	82.4241	82.2207	99.75
1612	82.4268	82.1172	99.62
1613	82.2204	82.0156	99.75
1614	82.4247	82.1172	99.63
1615	82.3209	82.1163	99.75
1616	82.3214	82.0132	99.63
1617	82.3229	82.1146	99.75
1618	82.3244	82.0124	99.62
1619	82.3233	82.0172	99.63
1620	82.3238	82.0164	99.63
1621	82.2183	82.0144	99.75
1622	82.2208	82.0173	99.75
1623	82.323	82.0148	99.63
1624	82.317	82.0085	99.63
1625	82.2173	82.0033	99.74
1626	82.2121	82.0091	99.75
1627	82.2172	82.0141	99.75
1628	82.2193	81.9162	99.63
1629	82.2235	82.0166	99.75
1630	82.2256	82.0224	99.75
1631	82.2259	81.9202	99.63
1632	82.128	81.9189	99.75
1633	82.1253	82.0197	99.87
1634	82.221	81.9135	99.63
1635	82.1186	81.9094	99.75
1636	82.116	81.9092	99.75
1637	82.2194	81.9124	99.63
1638	82.1186	81.9131	99.75
1639	82.2222	81.917	99.63
1640	82.1181	81.9159	99.75
1641	82.1209	81.8119	99.62
1642	82.124	81.814	99.62
1643	82.0199	81.8155	99.75
1644	82.0175	81.8101	99.75
1645	82.1157	81.9125	99.75
1646	82.2198	81.9133	99.63
1647	82.0137	81.8089	99.75
1648	82.1164	81.8118	99.63
1649	82.0165	81.7109	99.63
1650	82.0174	81.8104	99.75
1651	82.1204	81.8151	99.63
1652	82.0178	81.8167	99.75
1653	82.0278	81.8185	99.74
1654	82.0241	81.8171	99.75
1655	81.9203	81.7116	99.75
1656	81.9154	81.7093	99.75
1657	82.0173	81.8141	99.75
1658	82.0189	81.7088	99.62
1659	81.9206	81.6121	99.62
1660	81.9233	81.6187	99.63
1661	81.9199	81.7154	99.75
1662	81.8186	81.7109	99.87
1663	82.0186	81.6072	99.5
1664	81.8114	81.6063	99.75
1665	81.9129	81.7092	99.75
1666	81.9129	81.7064	99.75
1667	81.9117	81.603	99.62
1668	81.9125	81.6009	99.62
1669	81.9088	81.7001	99.75
1670	81.8039	81.6007	99.75
1671	81.8069	81.5001	99.62
1672	81.8002	81.497	99.63
1673	81.809	81.6034	99.75
1674	81.9129	81.6063	99.63
1675	81.8105	81.5017	99.62
1676	81.8142	81.6082	99.75
1677	81.8071	81.6046	99.75
1678	81.7101	81.5046	99.75
1679	81.7094	81.5035	99.75
1680	81.8126	81.6132	99.76
1681	81.8125	81.4017	99.5
1682	81.711	81.6071	99.87
1683	81.816	81.5034	99.62
1684	81.7084	81.5049	99.75
1685	81.8132	81.5017	99.62
1686	81.8054	81.4971	99.62
1687	81.7098	81.5012	99.74
1688	81.6991	81.4847	99.74
1689	81.6801	81.3811	99.63
1690	81.6861	81.2694	99.49
1691	81.6943	81.3996	99.64
1692	81.6068	81.4022	99.75
1693	81.6098	81.5049	99.87
1694	81.811	81.5034	99.62
1695	81.6075	81.4022	99.75
1696	81.7067	81.4002	99.62
1697	81.61	81.4078	99.75
1698	81.6191	81.3067	99.62
1699	81.6176	81.41	99.75
1700	81.61	81.3036	99.62
1701	81.6126	81.4063	99.75
1702	81.6162	81.3051	99.62
1703	81.6124	81.3023	99.62
1704	81.6094	81.3007	99.62
1705	81.6053	81.2976	99.62
1706	81.5051	81.299	99.75
1707	81.5028	81.2976	99.75
1708	81.5049	81.2018	99.63
1709	81.5067	81.3024	99.75
1710	81.5134	81.2024	99.62
1711	81.51	81.2035	99.62
1712	81.5069	81.4041	99.87
1713	81.5073	81.1984	99.62
1714	81.6105	81.3037	99.62
1715	81.5072	81.1998	99.62
1716	81.5058	81.2989	99.75
1717	81.4017	81.1971	99.75
1718	81.4036	81.1941	99.74
1719	81.4026	81.0968	99.62
1720	81.4036	81.2051	99.76
1721	81.4022	81.1942	99.74
1722	81.4008	81.0921	99.62
1723	81.3993	81.196	99.75
1724	81.3999	81.1978	99.75
1725	81.4036	81.2001	99.75
1726	81.5077	81.2018	99.62
1727	81.4082	81.1006	99.62
1728	81.3116	80.9999	99.62
1729	81.3096	81.1101	99.75
1730	81.417	81.2142	99.75
1731	81.42	81.1076	99.62
1732	81.3189	81.0119	99.62
1733	81.2096	81.0022	99.74
1734	81.3099	81.1017	99.74
1735	81.4017	81.1899	99.74
1736	81.2937	81.09	99.75
1737	81.291	81.0926	99.76
1738	81.2001	81.0996	99.88
1739	81.305	81.1006	99.75
1740	81.3009	81.0953	99.75
1741	81.3003	81.1041	99.76
1742	81.306	80.8957	99.5
1743	81.1968	80.8959	99.63
1744	81.2002	81.0958	99.87
1745	81.3024	80.9923	99.62
1746	81.3048	80.9951	99.62
1747	81.1991	80.9955	99.75
1748	81.2024	80.999	99.75
1749	81.2059	81.0005	99.75
1750	81.2047	80.9997	99.75
1751	81.3037	80.9957	99.62
1752	81.1025	80.8956	99.75
1753	81.1029	80.9013	99.75
1754	81.1031	80.9992	99.87
1755	81.1053	80.8956	99.74
1756	81.099	80.9931	99.87
1757	81.0968	80.7889	99.62
1758	80.9934	80.7904	99.75
1759	81.0995	80.7872	99.62
1760	81.099	80.8937	99.75
1761	81.0971	80.8906	99.75
1762	81.0974	80.7905	99.62
1763	80.9978	80.7924	99.75
1764	80.9965	80.7946	99.75
1765	81.1035	80.9027	99.75
1766	81.1078	80.7967	99.62
1767	81.002	80.8989	99.87
1768	80.9915	80.7853	99.75
1769	81.001	80.8113	99.77
1770	81.1308	80.9354	99.76
1771	81.0323	80.731	99.63
1772	81.0225	80.7918	99.72
1773	81.1076	80.7844	99.6
1774	80.9991	80.8058	99.76
1775	81.0286	80.699	99.59
1776	80.9927	80.6862	99.62
1777	81.0212	80.9255	99.88
1778	81.2362	80.8278	99.5
1779	81.0274	80.6872	99.58
1780	80.9928	80.6914	99.63
1781	80.9931	80.6871	99.62
1782	80.9892	80.7836	99.75
1783	80.9967	80.7837	99.74
1784	80.8827	80.5755	99.62
1785	80.7802	80.5768	99.75
1786	80.8816	80.5734	99.62
1787	80.8828	80.6802	99.75
1788	80.7919	80.6893	99.87
1789	81	80.7037	99.63
1790	80.9137	80.6985	99.73
1791	80.8004	80.5935	99.74
1792	80.9092	80.6005	99.62
1793	80.902	80.5896	99.61
1794	80.7944	80.5883	99.74
1795	80.7937	80.4862	99.62
1796	80.7935	80.6959	99.88
1797	80.7991	80.4879	99.61
1798	80.7971	80.5966	99.75
1799	80.7997	80.5994	99.75
1800	80.8001	80.4913	99.62
1801	80.7989	80.59	99.74
1802	80.7907	80.5903	99.75
1803	80.6902	80.5882	99.87
1804	80.7879	80.58	99.74
1805	80.7865	80.4785	99.62
1806	80.6824	80.5811	99.87
1807	80.7847	80.5834	99.75
1808	80.7884	80.4789	99.62
1809	80.5835	80.3801	99.75
1810	80.6865	80.4862	99.75
1811	80.7943	80.4831	99.61
1812	80.6901	80.4862	99.75
1813	80.5875	80.3842	99.75
1814	80.6883	80.4846	99.75
1815	80.6883	80.4793	99.74
1816	80.6879	80.3804	99.62
1817	80.686	80.4835	99.75
1818	80.5868	80.3783	99.74
1819	80.5873	80.3837	99.75
1820	80.6933	80.4849	99.74
1821	80.6915	80.3832	99.62
1822	80.4769	80.364	99.86
1823	80.6771	80.3719	99.62
1824	80.5748	80.2665	99.62
1825	80.6837	80.3772	99.62
1826	80.591	80.3873	99.75
1827	80.6854	80.3859	99.63
1828	80.1794	79.6577	99.35
1829	81.0893	81.0866	100
1830	80.5738	80.3722	99.75
1831	80.4751	80.2704	99.75
1832	80.5793	80.2717	99.62
1833	80.4746	80.1694	99.62
1834	80.3741	80.167	99.74
1835	80.376	80.1686	99.74
1836	80.4769	80.1675	99.62
1837	80.5782	80.1672	99.49
1838	80.4764	80.1686	99.62
1839	80.3737	80.0664	99.62
1840	80.3741	80.1686	99.74
1841	80.3729	80.1696	99.75
1842	80.374	80.0643	99.61
1843	80.3716	80.1674	99.75
1844	80.3746	80.0648	99.61
1845	80.2714	80.0656	99.74
1846	80.3726	80.0654	99.62
1847	80.3737	80.1678	99.74
1848	80.3725	80.0643	99.62
1849	80.3728	80.0649	99.62
1850	80.2707	80.0653	99.74
1851	80.2706	79.9655	99.62
1852	80.272	80.0665	99.74
1853	80.2715	80.0673	99.75
1854	80.3743	80.0656	99.62
1855	80.2698	79.8631	99.49
1856	80.1708	79.9649	99.74
1857	80.2736	79.9644	99.61
1858	80.2717	79.9643	99.62
1859	80.2736	80.0666	99.74
1860	80.1701	79.7594	99.49
1861	80.1713	79.9655	99.74
1862	80.1721	79.8638	99.62
1863	80.1695	79.9655	99.75
1864	80.1692	79.9632	99.74
1865	80.1682	79.9639	99.75
1866	80.0666	79.8634	99.75
1867	80.1696	79.7578	99.49
1868	80.1695	79.962	99.74
1869	80.1669	79.8579	99.61
1870	80.0598	79.8513	99.74
1871	80.0624	79.7576	99.62
1872	80.0599	79.7532	99.62
1873	80.0622	79.7552	99.62
1874	79.9611	79.756	99.74
1875	80.0582	79.8571	99.75
1876	80.0628	79.8592	99.75
1877	80.0632	79.7531	99.61
1878	79.9453	79.8542	99.89
1879	80.0637	79.8564	99.74
1880	80.0623	79.8579	99.74
1881	80.0608	79.8548	99.74
1882	80.0625	79.7521	99.61
1883	79.9457	79.7489	99.75
1884	79.9587	79.755	99.75
1885	79.9538	79.7477	99.74
1886	80.0581	79.7449	99.61
1887	79.9508	79.7448	99.74
1888	79.9587	79.7445	99.73
1889	79.9506	79.6433	99.62
1890	79.9507	79.7439	99.74
1891	79.9529	79.7454	99.74
1892	79.9467	79.637	99.61
1893	79.8495	79.6462	99.75
1894	79.8525	79.6472	99.74
1895	79.852	79.5374	99.61
1896	79.9512	79.5404	99.49
1897	79.8517	79.6352	99.73
1898	79.8518	79.649	99.75
1899	79.7536	79.5499	99.74
1900	79.8568	79.6528	99.74
1901	79.755	79.5478	99.74
1902	79.8539	79.649	99.74
1903	79.857	79.5481	99.61
1904	79.7523	79.5513	99.75
1905	79.7522	79.4459	99.62
1906	79.7521	79.4382	99.61
1907	79.7488	79.5471	99.75
1908	79.7526	79.5478	99.74
1909	79.7493	79.4443	99.62
1910	79.7539	79.4457	99.61
1911	79.652	79.4428	99.74
1912	79.6512	79.4373	99.73
1913	79.6479	79.4435	99.74
1914	79.6501	79.4464	99.74
1915	79.7491	79.5479	99.75
1916	79.7557	79.547	99.74
1917	79.7488	79.4386	99.61
1918	79.7455	79.4411	99.62
1919	79.6258	79.3932	99.71
1920	79.666	79.583	99.9
1921	79.5861	79.3243	99.67
1922	79.6898	79.4458	99.69
1923	79.6401	79.3294	99.61
1924	79.5382	79.2114	99.59
1925	79.5012	79.2195	99.65
1926	79.4419	79.1921	99.69
1927	79.4008	79.262	99.83
1928	79.6266	79.4244	99.75
1929	79.6635	79.3665	99.63
1930	79.5846	79.3066	99.65
1931	79.5644	79.2038	99.55
1932	79.4135	79.16	99.68
1933	79.4511	79.1712	99.65
1934	79.5179	79.163	99.55
1935	79.4508	79.1633	99.64
1936	79.4382	79.0795	99.55
1937	79.4369	79.2371	99.75
1938	79.4444	79.1266	99.6
1939	79.5039	79.2474	99.68
1940	79.4135	79.0774	99.58
1941	79.3726	79.0544	99.6
1942	79.2493	79.0173	99.71
1943	79.342	79.0521	99.63
1944	79.2823	78.9599	99.59
1945	79.3591	79.0472	99.61
1946	79.1777	78.9187	99.67
1947	79.2216	79.0177	99.74
1948	79.2354	78.9285	99.61
1949	79.26	78.9773	99.64
1950	79.3284	78.937	99.51
1951	79.2914	79.0257	99.66
1952	79.1659	78.9309	99.7
1953	79.2184	78.9111	99.61
1954	79.1354	78.9503	99.77
1955	79.1705	78.9899	99.77
1956	79.2322	78.9728	99.67
1957	79.1325	78.8351	99.62
1958	79.0864	78.8238	99.67
1959	79.0703	78.8357	99.7
1960	79.1557	78.8289	99.59
1961	78.9632	78.8116	99.81
1962	79.0676	78.8534	99.73
1963	79.0803	78.6908	99.51
1964	78.9952	78.7065	99.63
1965	78.9987	78.7622	99.7
1966	79.0058	78.7895	99.73
1967	78.9864	78.7253	99.67
1968	79.0261	78.7778	99.69
1969	79.0023	78.7818	99.72
1970	78.9533	78.7696	99.77
1971	78.9753	78.6801	99.63
1972	78.958	78.6438	99.6
1973	78.9273	78.5371	99.51
1974	78.918	78.5964	99.59
1975	78.793	78.6923	99.87
1976	78.9917	78.7632	99.71
1977	78.99	78.5987	99.5
1978	78.9046	78.7015	99.74
1979	78.8056	78.5173	99.63
1980	78.8419	78.588	99.68
1981	78.8941	78.5864	99.61
1982	78.8902	78.5858	99.61
1983	78.7969	78.5958	99.74
1984	78.7362	78.534	99.74
1985	78.7514	78.4535	99.62
1986	78.7478	78.5198	99.71
1987	78.8142	78.4916	99.59
1988	78.8913	78.5935	99.62
1989	78.7059	78.5119	99.75
1990	78.7338	78.6107	99.84
1991	78.709	78.5004	99.73
1992	78.7954	78.3838	99.48
1993	78.7102	78.5031	99.74
1994	78.7953	78.5745	99.72
1995	78.7829	78.4739	99.61
1996	78.683	78.3858	99.62
1997	78.6892	78.4845	99.74
1998	78.7937	78.5091	99.64
1999	78.7075	78.3884	99.59
2000	78.5996	78.3934	99.74
[truncated: 2,205 more rows]

## Sheet: Figure 2f
0	3259.5	0	3331.4	0	3273.8	0	3280	0	3321.8	0	3274.4
0.5128	3348.2	0.513	3331.4	0.513	3310.3	0.5127	3310.7	0.5097	3321.8	0.5125	3324.3
1.0258	3389.1	1.0261	3355	1.0256	3342.3	1.0256	3335.5	1.0196	3346.3	1.0251	3355.9
1.5388	3409.5	1.5391	3370.2	1.5384	3358.4	1.5384	3354.7	1.5294	3362.4	1.5376	3375.1
2.0518	3423.5	2.0521	3382.6	2.0514	3370.5	2.0514	3367.7	2.0393	3374.8	2.05	3389.1
2.5649	3434.3	2.5651	3390	2.5642	3378.5	2.5643	3377	2.5492	3386	2.5624	3401.5
3.0779	3444	3.0782	3398.4	3.0769	3387.2	3.0774	3386	3.059	3393.1	3.075	3410.5
3.591	3450.5	3.5912	3404.6	3.5897	3394	3.59	3392.8	3.5688	3400.2	3.5876	3417.3
4.1039	3457.6	4.1042	3410.2	4.1025	3400.6	4.1028	3398.7	4.0788	3407.7	4.1002	3426
4.6169	3462.9	4.6172	3414.8	4.6152	3405.8	4.6156	3404.6	4.5888	3412.3	4.6128	3433.1
5.1298	3467.5	5.1303	3419.2	5.1279	3410.8	5.1284	3409.5	5.0988	3417.9	5.1252	3438.7
5.6428	3472.2	5.6432	3423.5	5.6405	3414.8	5.6411	3414.5	5.6087	3422.9	5.6378	3444.6
6.1557	3476.2	6.1563	3427.2	6.1531	3418.8	6.1539	3418.8	6.1188	3428.1	6.1502	3449.5
6.6686	3479.6	6.6693	3430.9	6.6659	3422.6	6.6664	3422.6	6.6286	3432.5	6.6628	3454.2
7.1814	3482.7	7.1824	3434.3	7.1785	3426.3	7.1791	3426.3	7.1386	3436.2	7.1754	3458.2
7.6943	3485.5	7.6954	3437.5	7.6911	3430.3	7.692	3430.3	7.6486	3440.6	7.6879	3462.9
8.2074	3488	8.2085	3440.2	8.2038	3433.1	8.2046	3433.4	8.1589	3443.7	8.2004	3466.6
8.7204	3490.5	8.7214	3443.3	8.7164	3436.2	8.7173	3437.1	8.6689	3447.4	8.7129	3471.2
9.2334	3493.3	9.2345	3446.1	9.2292	3439	9.2301	3440.6	9.179	3451.1	9.2255	3474.7
9.7464	3495.4	9.7475	3448.6	9.742	3442.1	9.7428	3443	9.6891	3454.2	9.738	3478.4
10.2594	3497.6	10.2606	3451.4	10.255	3444.9	10.2555	3446.1	10.1992	3457.6	10.2505	3481.8
10.7721	3499.8	10.7735	3453.9	10.7676	3447.4	10.7683	3449.5	10.7093	3460.4	10.7629	3485.5
11.2851	3501.6	11.2866	3456.1	11.2802	3450.2	11.2809	3452	11.2194	3463.8	11.2755	3488.9
11.7981	3503.2	11.7996	3458.5	11.7929	3452.6	11.7936	3454.8	11.7294	3466.9	11.7881	3492.3
12.3111	3505	12.3127	3460.7	12.3055	3455.1	12.3063	3457.6	12.2394	3469.7	12.3006	3495.4
12.8241	3506.6	12.8257	3462.9	12.8183	3457.6	12.819	3460.1	12.7493	3472.8	12.8131	3498.8
13.3369	3508.4	13.3388	3465	13.3308	3459.8	13.3316	3462.6	13.2593	3475	13.3256	3501.6
13.8497	3510	13.8518	3467.5	13.8436	3461.9	13.8445	3464.7	13.7692	3478.4	13.8382	3504.7
14.3627	3511.9	14.3649	3469.4	14.3563	3464.7	14.357	3467.5	14.2792	3480.9	14.3508	3507.8
14.8756	3513.4	14.8778	3471.9	14.8689	3466.6	14.8696	3470	14.7893	3483.6	14.8634	3510.9
15.3885	3515.3	15.3909	3474	15.3815	3468.8	15.3823	3472.8	15.2994	3486.1	15.3757	3514.3
15.9016	3516.8	15.9038	3475.9	15.8944	3471.2	15.8951	3474.7	15.8094	3489.2	15.8883	3517.1
16.4145	3518.4	16.4169	3477.8	16.4074	3473.4	16.408	3477.1	16.3194	3492	16.401	3519.9
16.9274	3519.9	16.9299	3479.9	16.9202	3475.6	16.921	3479.6	16.8295	3494.5	16.9135	3523
17.4403	3521.5	17.443	3481.8	17.4328	3477.8	17.4336	3481.5	17.3395	3497	17.4261	3526.1
17.9533	3523	17.956	3484	17.9455	3479.6	17.9462	3484.3	17.8496	3499.8	17.9387	3528.9
18.4662	3524.6	18.4691	3485.8	18.4582	3481.5	18.4589	3486.4	18.3597	3502.2	18.4512	3531.7
18.9792	3526.1	18.9821	3488	18.9709	3483.6	18.9718	3488.3	18.8698	3504.4	18.9637	3534.8
19.4922	3528	19.4952	3489.8	19.4836	3485.5	19.4843	3490.5	19.3799	3506.9	19.4762	3537.9
20.0051	3529.2	20.0081	3492	19.9962	3487.4	19.9971	3493.3	19.8898	3509.7	19.9885	3540.7
20.5179	3531.1	20.5212	3493.9	20.5088	3489.5	20.51	3495.4	20.3999	3511.9	20.5011	3543.5
21.0309	3532.3	21.0342	3496	21.0214	3492	21.0228	3497.3	20.9097	3514.3	21.0136	3546.6
21.5437	3534.2	21.5473	3497.9	21.5344	3493.6	21.5355	3499.5	21.4196	3516.8	21.5261	3549.4
22.0568	3535.7	22.0603	3499.8	22.0471	3495.7	22.0484	3501.6	21.9295	3519.3	22.0385	3552.5
22.5697	3537.6	22.5733	3501.6	22.56	3497.9	22.5612	3503.8	22.4393	3521.8	22.5509	3554.9
23.0826	3539.1	23.0863	3503.2	23.0727	3499.8	23.074	3506	22.9492	3524.3	23.0634	3558.4
23.5955	3540.7	23.5994	3505.3	23.5854	3501.6	23.5868	3508.1	23.459	3526.4	23.5758	3561.1
24.1085	3542.5	24.1124	3507.2	24.0981	3503.5	24.0996	3510.3	23.9687	3529.2	24.0882	3563.9
24.6215	3544.1	24.6255	3509.1	24.6108	3505.3	24.6122	3512.2	24.4786	3531.4	24.6007	3567
25.1345	3545.6	25.1384	3510.9	25.1236	3507.2	25.1251	3515	24.9885	3533.9	25.1132	3569.8
25.6475	3547.2	25.6515	3512.8	25.6362	3509.1	25.6381	3516.8	25.4985	3536.3	25.6258	3572.6
26.1604	3549.1	26.1644	3515	26.1489	3511.2	26.1507	3519.3	26.0086	3538.5	26.1384	3575.7
26.6735	3550.3	26.6775	3516.8	26.6618	3513.4	26.6636	3521.2	26.5186	3541.3	26.6509	3578.8
27.1863	3552.5	27.1905	3518.7	27.1745	3515.3	27.1764	3523	27.0284	3543.8	27.1635	3581.6
27.6993	3553.7	27.7036	3520.5	27.6872	3517.1	27.6891	3525.5	27.5381	3546	27.676	3584.4
28.2122	3555.6	28.2166	3522.4	28.1999	3519	28.2018	3528	28.048	3548.7	28.1886	3587.2
28.7253	3557.4	28.7297	3524.3	28.7128	3520.8	28.7147	3529.8	28.5577	3551.2	28.7011	3590
29.238	3559	29.2427	3525.8	29.2253	3523	29.2273	3532	29.0677	3553.7	29.2134	3593.1
29.7511	3560.5	29.7558	3528	29.7381	3524.9	29.7401	3534.2	29.5777	3556.5	29.726	3595.6
30.264	3562.1	30.2688	3529.8	30.251	3526.7	30.2527	3537	30.0879	3559	30.2385	3599.3
30.777	3563.9	30.7819	3531.4	30.7636	3528.9	30.7655	3539.1	30.598	3561.5	30.7511	3602.4
31.2899	3565.5	31.2948	3533.6	31.2765	3530.5	31.2782	3541	31.1082	3563.9	31.2637	3605.2
31.8029	3567.3	31.8079	3535.4	31.7893	3532.9	31.7909	3543.2	31.6183	3566.7	31.7762	3607.7
32.316	3568.6	32.3209	3537.3	32.3019	3535.1	32.3035	3545.6	32.1284	3569.5	32.2888	3611.1
32.8289	3570.4	32.834	3539.1	32.8146	3537.3	32.8165	3548.1	32.6385	3572	32.8014	3613.9
33.3419	3572	33.347	3541	33.3272	3538.8	33.3294	3550	33.1485	3574.2	33.3139	3616.6
33.8548	3573.9	33.8601	3542.9	33.84	3541.3	33.8423	3552.8	33.6586	3577	33.8263	3620.4
34.3678	3575.4	34.3731	3545	34.3527	3543.2	34.355	3554.9	34.1687	3579.7	34.3389	3623.2
34.8807	3577	34.8861	3546.6	34.8656	3545.3	34.8679	3557.7	34.6787	3582.5	34.8514	3626.3
35.3935	3579.1	35.3991	3548.7	35.3782	3547.5	35.3809	3559.9	35.1887	3585	35.3637	3629.4
35.9065	3580.7	35.9122	3550.6	35.891	3549.7	35.8937	3562.1	35.6987	3588.1	35.8762	3632.8
36.4193	3582.5	36.4252	3552.5	36.4037	3551.5	36.4064	3564.2	36.2088	3590.6	36.3888	3635.2
36.9322	3584.4	36.9382	3554.6	36.9165	3553.7	36.9194	3566.7	36.719	3593.4	36.9013	3638.7
37.4452	3585.9	37.4513	3556.5	37.4292	3556.2	37.4321	3569.5	37.2291	3595.9	37.4136	3642.1
37.9583	3587.8	37.9642	3558.7	37.9418	3558.4	37.9447	3571.7	37.7392	3599	37.926	3645.5
38.4712	3589.7	38.4772	3560.5	38.4546	3560.5	38.4574	3573.9	38.2493	3601.8	38.4384	3648.6
38.9842	3591.2	38.9903	3562.7	38.9675	3562.7	38.9701	3576.3	38.7594	3604.2	38.951	3652.3
39.4971	3593.1	39.5033	3564.6	39.48	3564.6	39.4828	3579.4	39.2696	3607.3	39.4637	3654.8
40.01	3594.9	40.0163	3566.4	39.993	3566.7	39.9957	3581.3	39.7797	3610.1	39.9763	3658.8
40.523	3596.5	40.5293	3568.6	40.5056	3568.9	40.5083	3584.1	40.2898	3612.6	40.4889	3662.5
41.036	3598.4	41.0424	3570.8	41.0182	3571.4	41.0211	3586.6	40.7999	3615.4	41.0013	3665.3
41.549	3600.8	41.5554	3572.6	41.5309	3573.2	41.5339	3588.7	41.3099	3618.5	41.5138	3669
42.062	3602.7	42.0684	3574.8	42.0436	3575.4	42.0467	3591.2	41.82	3621.6	42.0263	3672.4
42.575	3604.6	42.5815	3577	42.5563	3577.9	42.5594	3593.4	42.3301	3624.4	42.5388	3675.9
43.088	3606.7	43.0945	3579.4	43.069	3580.4	43.072	3596.5	42.8403	3627.2	43.0512	3679.6
43.601	3608.6	43.6076	3581.3	43.5819	3582.8	43.5849	3599	43.3504	3630	43.5638	3683.3
44.1139	3610.4	44.1205	3583.5	44.0945	3584.7	44.0977	3601.8	43.8605	3632.8	44.0764	3687.3
44.627	3612.3	44.6336	3585.6	44.6072	3587.2	44.6102	3604.2	44.3706	3635.6	44.5889	3690.7
45.14	3614.5	45.1465	3588.1	45.1197	3589.4	45.1229	3606.4	44.8807	3639	45.1015	3694.8
45.6529	3616.3	45.6595	3590.3	45.6323	3591.2	45.6358	3609.2	45.3909	3642.1	45.6143	3698.5
46.1658	3618.5	46.1725	3592.1	46.1451	3594	46.1485	3612	45.9011	3645.2	46.1268	3701.9
46.6788	3620.7	46.6855	3594.3	46.6579	3595.9	46.6614	3613.9	46.4112	3648.3	46.6394	3706.2
47.1915	3622.5	47.1986	3596.8	47.1705	3598.4	47.1743	3617	46.9213	3650.7	47.1518	3710.3
47.7046	3624.7	47.7115	3599.3	47.6834	3601.1	47.687	3619.1	47.4314	3654.5	47.6644	3713.7
48.2175	3626.9	48.2245	3601.5	48.1961	3603.3	48.1998	3622.5	47.9415	3657.6	48.177	3717.7
48.7305	3628.7	48.7375	3603.6	48.7089	3605.8	48.7124	3625	48.4516	3660.4	48.6894	3722
49.2436	3631.2	49.2505	3605.8	49.2217	3608.3	49.2251	3627.5	48.9618	3663.8	49.2021	3725.8
49.7566	3633.4	49.7635	3608	49.7344	3610.4	49.7378	3630.6	49.4719	3667.5	49.7147	3729.8
50.2696	3634.9	50.2766	3610.4	50.2469	3612.6	50.2505	3633.4	49.982	3670.6	50.227	3733.5
50.7826	3637.4	50.7896	3612.6	50.7595	3615.1	50.7634	3636.2	50.4921	3673.4	50.7394	3738.2
51.2956	3639.6	51.3027	3614.8	51.2721	3617.6	51.2762	3639.3	51.0021	3677.1	51.2519	3742.2
51.8085	3642.1	51.8157	3617.6	51.7849	3620.4	51.7888	3642.1	51.5121	3680.5	51.7645	3746.2
52.3214	3643.9	52.3287	3619.4	52.2976	3622.8	52.3014	3645.2	52.0222	3683.9	52.2769	3751.2
52.8342	3646.4	52.8417	3622.2	52.8103	3625	52.8143	3647.6	52.5322	3687.6	52.7894	3755.2
53.3472	3648.3	53.3548	3625	53.323	3627.8	53.3269	3650.7	53.0424	3691.4	53.302	3759.9
53.8601	3650.4	53.8677	3626.9	53.8358	3630.3	53.8396	3653.5	53.5525	3694.8	53.8146	3764.2
54.3731	3652.6	54.3806	3629.4	54.3487	3632.8	54.3523	3656.9	54.0626	3698.5	54.3272	3768.6
54.886	3654.8	54.8935	3631.5	54.8615	3635.6	54.8651	3659.7	54.5727	3702.5	54.8398	3773.8
55.399	3656.9	55.4065	3634.3	55.3741	3638.3	55.378	3662.5	55.0827	3705.3	55.3524	3777.9
55.9119	3659.4	55.9194	3636.5	55.8868	3640.5	55.8908	3666.2	55.5928	3710	55.8649	3782.8
56.4248	3661.6	56.4324	3638.7	56.3996	3643.6	56.4037	3669	56.1029	3713.7	56.3774	3788.1
56.9378	3664.1	56.9454	3641.1	56.9123	3646.4	56.9163	3672.8	56.6131	3717.4	56.8899	3793.4
57.4508	3666.2	57.4585	3643.9	57.4249	3649.2	57.4291	3675.5	57.1233	3720.8	57.4024	3798
57.9638	3668.4	57.9715	3646.4	57.9375	3651.7	57.9418	3678.6	57.6336	3725.1	57.915	3803.6
58.4765	3670.6	58.4846	3648.3	58.4504	3654.8	58.4545	3681.4	58.1437	3729.2	58.4274	3808.5
58.9895	3672.8	58.9976	3651.4	58.9631	3657.6	58.9674	3685.5	58.6537	3733.2	58.94	3814.4
59.5025	3674.9	59.5106	3653.8	59.4757	3660	59.4802	3688.9	59.1637	3736.9	59.4526	3819.1
60.0154	3677.1	60.0236	3656.3	59.9885	3663.5	59.9931	3692	59.674	3741.3	59.9652	3825
60.5285	3679.9	60.5367	3658.8	60.5014	3666.2	60.5058	3695.7	60.184	3745.6	60.4777	3830.6
61.0414	3682.1	61.0497	3661.6	61.014	3669.3	61.0186	3699.1	60.6941	3749.6	60.9901	3836.4
61.5544	3684.8	61.5627	3664.4	61.5267	3672.1	61.5314	3702.2	61.2042	3754	61.5026	3843
62.0673	3687	62.0757	3667.2	62.0394	3674.9	62.0443	3705.9	61.7143	3758	62.0152	3848.8
62.5802	3689.5	62.5888	3669.7	62.5522	3678	62.5573	3709.6	62.2244	3762	62.5277	3856
63.093	3692	63.1018	3672.8	63.0649	3680.8	63.0702	3713.4	62.7343	3766.4	63.0403	3862.2
63.6058	3694.1	63.6149	3674.9	63.5775	3683.9	63.5829	3716.8	63.2439	3771.7	63.5528	3868.4
64.1189	3696.6	64.1279	3678	64.0901	3687.6	64.0959	3719.9	63.7538	3775.4	64.0652	3876.1
64.6318	3699.1	64.6409	3680.8	64.6028	3690.4	64.6087	3723.9	64.2636	3780.6	64.5777	3883.3
65.1448	3701.6	65.1539	3683.6	65.1155	3693.5	65.1213	3727.9	64.7734	3785	65.0902	3890.4
65.6577	3703.8	65.667	3686.7	65.6283	3696.6	65.634	3731.7	65.2833	3789.6	65.6027	3899.1
66.1707	3706.9	66.18	3689.5	66.141	3700	66.147	3735.7	65.7929	3795.2	66.1153	3906.5
66.6837	3709.3	66.693	3692.3	66.6536	3702.8	66.6598	3738.8	66.3026	3799.2	66.6278	3916.4
67.1966	3711.8	67.206	3695.1	67.1663	3706.5	67.1726	3742.8	66.8124	3804.8	67.1403	3923.9
67.7095	3714.6	67.7189	3697.9	67.6789	3709.3	67.6852	3746.5	67.3224	3809.8	67.6527	3934.1
68.2226	3717.1	68.2318	3701	68.1916	3713.1	68.1978	3750.6	67.8321	3815.1	68.1653	3943.7
68.7355	3719.9	68.7448	3704.1	68.7043	3716.2	68.7106	3754.9	68.3419	3821.3	68.6779	3953.6
69.2484	3722.4	69.2578	3707.5	69.217	3719.6	69.2234	3759.3	68.8515	3825.6	69.1905	3965.7
69.7615	3725.1	69.7707	3710.3	69.7298	3723	69.736	3763	69.3615	3831.8	69.703	3976.6
70.2744	3728.2	70.2836	3713.7	70.2424	3726.1	70.2491	3767	69.8711	3837.7	70.2155	3988.7
70.7873	3731	70.7965	3716.8	70.755	3729.8	70.762	3771.3	70.3807	3843.3	70.5229	4001.4
71.3002	3734.1	71.3094	3719.9	71.2676	3733.2	71.2747	3775.7	70.8906	3850.4	--	--
71.8132	3736.6	71.8224	3723	71.7805	3736.6	71.7878	3779.7	71.4005	3856.9	--	--
72.3261	3739.4	72.3355	3726.1	72.2933	3740.6	72.3004	3784.7	71.9104	3863.1	--	--
72.839	3742.5	72.8485	3729.5	72.8061	3743.4	72.813	3788.7	72.4201	3869.9	--	--
73.3519	3745.6	73.3615	3732.6	73.3189	3747.5	73.3259	3794.3	72.9298	3877.1	--	--
73.8646	3748.1	73.8743	3736	73.8316	3751.5	73.8387	3798.6	73.4395	3885.4	--	--
74.3777	3751.5	74.3874	3739.7	74.3443	3754.6	74.3512	3803.6	73.9491	3892.9	--	--
74.8905	3754.3	74.9004	3742.5	74.857	3758.9	74.864	3807.6	74.4588	3900	--	--
75.4032	3757.7	75.4134	3746.2	75.3696	3762.4	75.3771	3813.2	74.9684	3909.9	--	--
75.9161	3760.5	75.9264	3750	75.8823	3766.4	75.8898	3818.8	75.478	3917.4	--	--
76.4291	3763.3	76.4395	3753.4	76.3949	3770.4	76.4025	3822.8	75.9878	3929.5	--	--
76.9419	3766.4	76.9525	3756.8	76.9078	3774.1	76.9152	3828.7	76.4974	3939.4	--	--
77.4548	3769.8	77.4655	3760.2	77.4205	3778.2	77.4282	3834.6	77.007	3950.8	--	--
77.9679	3772.9	77.9784	3763.6	77.9332	3782.2	77.9409	3839.9	77.5167	3963.2	0	3751.5
78.4807	3776	78.4915	3767	78.4461	3786.5	78.4538	3845.1	78.0264	3978.4	0.5126	3733.2
78.9936	3779.4	79.0045	3771.3	78.959	3790.6	78.9667	3851.6	78.5362	3993	1.0252	3711.8
79.5063	3782.5	79.5174	3775.1	79.4719	3795.2	79.4795	3857.8	78.8419	4002	1.5377	3697.2
80.0191	3785.6	80.0304	3778.5	79.9848	3799.6	79.9924	3864.3	--	--	2.0503	3683.6
80.532	3788.7	80.5432	3782.2	80.4974	3803.9	80.505	3871.8	--	--	2.5629	3674.6
81.0449	3792.4	81.0561	3785.9	81.0102	3808.5	81.0179	3878.9	0	3761.1	3.0755	3663.5
81.5578	3795.5	81.5691	3789.6	81.523	3813.2	81.5307	3887	0.5097	3761.1	3.5881	3654.5
82.0709	3798.6	82.0821	3793.7	82.0357	3818.5	82.0435	3894.4	1.0194	3742.2	4.1006	3646.4
82.5837	3802	82.595	3797.4	82.5487	3823.1	82.5561	3902.8	1.5292	3728.2	4.6132	3637.1
83.0967	3805.1	83.108	3801.7	83.0616	3828.1	83.0688	3911.2	2.0392	3716.2	5.1258	3628.7
83.6096	3808.9	83.6209	3805.4	83.5745	3832.4	83.5813	3918.9	2.549	3704.4	5.6384	3621.9
84.1225	3812	84.1338	3809.8	84.0874	3838.6	84.0944	3931.6	3.0586	3695.4	6.1509	3614.8
84.6353	3815.7	84.6469	3814.1	84.6001	3843.9	84.6071	3944.3	3.5682	3686.7	6.6634	3607.3
85.1483	3819.4	85.1599	3818.8	85.113	3849.5	85.1197	3956.4	4.0779	3678.3	7.1759	3601.5
85.6613	3822.8	85.673	3823.1	85.6256	3855.4	85.6327	3971.9	4.5877	3670.9	7.6883	3595.3
86.1743	3826.5	86.186	3826.8	86.1385	3861.2	86.1456	3986.2	5.0976	3662.5	8.201	3589.4
86.6873	3830.6	86.699	3832.1	86.6513	3867.4	86.4531	4000.4	5.6073	3655.7	8.7135	3582.5
87.2002	3834	87.2118	3837.1	87.1641	3874.3	--	--	6.1171	3649.5	9.226	3576.6
87.7133	3837.7	87.7246	3841.7	87.6768	3880.5	--	--	6.6267	3643.3	9.7385	3571.7
88.2263	3842	88.2375	3846.7	88.1896	3888.2	--	--	7.1363	3637.1	10.2511	3566.4
88.7393	3845.7	88.7503	3851.6	88.7025	3895.7	--	--	7.6459	3630.3	10.7635	3560.8
89.2522	3849.8	89.2631	3856.9	89.2153	3904	--	--	8.1557	3624.7	11.276	3555.6
89.7651	3853.8	89.7761	3862.2	89.7282	3912.4	--	--	8.6655	3619.1	11.7885	3550.3
90.278	3858.1	90.2892	3867.8	90.241	3922	--	--	9.1752	3614.2	12.3009	3546.3
90.7909	3862.5	90.8021	3874.3	90.7538	3931.9	--	--	9.6848	3608	12.8135	3541.3
91.304	3866.8	91.3152	3879.5	91.2666	3943.4	--	--	10.1944	3603.6	13.326	3537
91.817	3871.2	91.828	3886	91.7793	3955.5	--	--	10.704	3597.7	13.8385	3531.4
92.3301	3876.1	92.3409	3893.5	92.2921	3971.6	--	--	11.2137	3593.1	14.351	3526.7
92.843	3881.1	92.8539	3900.9	92.8049	3988.4	--	--	11.7234	3588.4	14.8635	3523.3
93.3561	3886	93.3666	3907.1	93.3176	3998.9	--	--	12.2331	3583.8	15.3759	3518.7
93.869	3890.7	93.8796	3916.1	--	--	0	3794.3	12.7427	3578.8	15.8885	3514.6
94.3821	3895.7	94.3926	3923.6	--	--	0.5126	3776.9	13.2523	3574.2	16.4011	3510
94.895	3901.2	94.9055	3933.8	--	--	1.0254	3756.2	13.7621	3569.8	16.9136	3506
95.4081	3906.5	95.4183	3944	--	--	1.5384	3742.5	14.2717	3565.8	17.4262	3502.2
95.921	3911.8	95.9312	3955.2	--	--	2.0514	3731.3	14.7813	3560.8	17.9387	3498.2
96.434	3918.6	96.4442	3967.6	--	--	2.5645	3720.2	15.2909	3558	18.4513	3494.5
96.9469	3923.9	96.9572	3981.8	--	--	3.0773	3711.5	15.8005	3552.8	18.9638	3490.2
97.4598	3930.7	97.4703	3998.6	--	--	3.5901	3703.4	16.3103	3549.1	19.4764	3486.7
97.9728	3937.5	97.4703	4001.1	--	--	4.1031	3695.7	16.82	3545	19.989	3483.3
98.4857	3944.6	--	--	--	--	4.616	3687.9	17.3296	3541	20.5016	3479.6
98.9987	3951.8	--	--	--	--	5.1289	3681.1	17.8392	3537.3	21.0139	3475.9
99.5117	3959.5	--	--	--	--	5.6418	3674.9	18.3489	3533.2	21.5264	3472.8
100.025	3967.6	--	--	--	--	6.1548	3668.4	18.8586	3529.8	22.0389	3469.1
100.537	3976.3	--	--	--	--	6.6676	3662.5	19.3683	3525.8	22.5515	3465.4
101.05	3985.9	--	--	0	3804.5	7.1806	3656.9	19.8779	3522.4	23.0641	3462.3
101.563	3997.7	--	--	0.5129	3783.4	7.6935	3651.7	20.3875	3519.6	23.5767	3458.5
101.666	4001.1	--	--	1.0257	3765.5	8.2062	3645.8	20.8972	3515.6	24.0893	3455.4
--	--	--	--	1.5386	3752.1	8.7189	3640.5	21.4069	3512.2	24.6018	3452
--	--	--	--	2.0513	3741	9.2319	3634.9	21.9165	3509.1	25.1144	3449.5
--	--	--	--	2.5642	3731.3	9.7448	3630	22.4261	3505.3	25.627	3445.5
--	--	--	--	3.0773	3722.7	10.2579	3625.3	22.9357	3502.2	26.1396	3442.7
--	--	--	--	3.5902	3714.9	10.7707	3620.4	23.4453	3499.1	26.6522	3439.3
--	--	0	3778.5	4.1029	3707.5	11.2833	3615.4	23.955	3495.7	27.1647	3436.2
--	--	0.513	3778.5	4.6157	3700.7	11.7963	3610.8	24.4647	3492.6	27.6773	3433.4
--	--	1.0259	3761.7	5.1285	3694.1	12.309	3606.4	24.9743	3489.2	28.1899	3430.3
--	--	1.5389	3749.6	5.6415	3688.3	12.8219	3601.8	25.4839	3486.1	28.7024	3426.9
--	--	2.0519	3739.1	6.1542	3682.4	13.335	3597.7	25.9936	3483.6	29.215	3424.1
--	--	2.565	3730.1	6.6669	3675.9	13.8477	3593.4	26.5033	3480.2	29.7276	3421
--	--	3.078	3720.8	7.1797	3671.2	14.3606	3589.7	27.0129	3477.4	30.2402	3418.2
--	--	3.5911	3713.7	7.6925	3665.9	14.8736	3585.3	27.5225	3474	30.7527	3415.1
0	3760.2	4.1041	3707.2	8.2055	3660.7	15.3865	3581.6	28.0321	3471.6	31.2653	3412.3
0.513	3746.2	4.6172	3700.3	8.7185	3655.1	15.8992	3577.9	28.5418	3468.5	31.7778	3409.2
1.026	3731.3	5.1302	3694.5	9.2313	3650.7	16.412	3574.2	29.0514	3465.7	32.2903	3406.8
1.5391	3718.6	5.6432	3688.6	9.7442	3645.8	16.925	3570.1	29.561	3462.6	32.8028	3404
2.0521	3709.6	6.1561	3682.7	10.2569	3640.8	17.4379	3566.4	30.0706	3459.8	33.3152	3400.9
2.5651	3701.3	6.6692	3677.4	10.7696	3635.9	17.9509	3562.4	30.5803	3457	33.8278	3398.4
3.0782	3694.1	7.1821	3672.1	11.2824	3631.5	18.4639	3559	31.09	3454.5	34.3404	3395.3
3.5912	3687.3	7.6951	3667.2	11.7952	3627.8	18.9767	3554.9	31.5996	3452	34.853	3392.5
4.1043	3680.8	8.208	3661.6	12.3078	3623.2	19.4896	3551.5	32.1092	3448.6	35.3655	3390.3
4.6173	3674.9	8.7211	3656.9	12.8206	3618.8	20.0023	3548.4	32.6188	3446.1	35.8781	3387.5
5.1303	3668.4	9.234	3652.3	13.3334	3614.8	20.5154	3544.7	33.1285	3443.7	36.3906	3384.4
5.6433	3663.5	9.747	3647.6	13.846	3610.8	21.028	3541.6	33.6381	3440.9	36.9032	3382.3
6.1563	3658.2	10.26	3643.3	14.3589	3606.7	21.541	3538.5	34.1477	3438.1	37.4157	3379.5
6.6693	3652	10.7729	3639	14.8717	3603	22.054	3535.4	34.6573	3435.6	37.9283	3377
7.1822	3647	11.2859	3634.6	15.3843	3599.3	22.5666	3531.7	35.1669	3433.1	38.4408	3374.2
7.6953	3643	11.7989	3630.6	15.8971	3595.3	23.0797	3528.6	35.6766	3430.6	38.9532	3371.4
8.2083	3637.4	12.3119	3626.6	16.41	3591.8	23.5926	3525.5	36.1862	3428.1	39.4657	3369.2
8.7212	3633.1	12.825	3621.9	16.9226	3588.4	24.1054	3522.1	36.6958	3425.4	39.9782	3366.5
9.234	3628.7	13.338	3617.9	17.4354	3584.1	24.6183	3519.3	37.2054	3422.9	40.4906	3364
9.747	3624.4	13.851	3614.2	17.948	3581.3	25.131	3516.5	37.7152	3420.1	41.0033	3361.2
10.2599	3619.7	14.364	3610.4	18.4607	3577.6	25.6439	3513.7	38.2248	3418.2	41.516	3358.4
10.7729	3615.7	14.8771	3606.7	18.9733	3574.2	26.1566	3510.3	38.7344	3415.4	42.0286	3355.9
11.2858	3611.7	15.39	3603.3	19.4864	3570.8	26.6693	3507.2	39.2441	3413	42.5411	3353.4
11.7988	3607.7	15.9031	3599.9	19.9992	3567.7	27.1819	3504.4	39.7537	3410.5	43.0537	3351
12.3117	3603.9	16.4161	3595.9	20.5121	3563.9	27.6946	3501.6	40.2634	3408.6	43.5663	3347.9
12.8246	3599.9	16.9292	3592.1	21.0251	3561.5	28.2074	3498.5	40.773	3405.8	44.0788	3346
13.3377	3595.6	17.4421	3588.7	21.5379	3557.7	28.72	3496	41.2826	3403.7	44.5914	3342.9
13.8507	3591.8	17.9552	3585.9	22.0508	3554.3	29.2328	3493.3	41.7922	3400.9	45.1039	3340.4
14.3638	3588.4	18.468	3581.9	22.5636	3551.2	29.7457	3490.5	42.3018	3398.7	45.6162	3337.3
14.8767	3585	18.9811	3578.8	23.0764	3548.4	30.2585	3487.7	42.8115	3396.5	46.1289	3334.8
15.3898	3581.6	19.4941	3575.1	23.5893	3545.3	30.7714	3484.9	43.3211	3394	46.6415	3332
15.9027	3578.2	20.0071	3572	24.102	3542.5	31.284	3482.4	43.8307	3391.6	47.154	3329.6
16.4157	3574.5	20.5201	3568.9	24.6148	3539.4	31.7968	3479.9	44.3403	3389.7	47.6664	3326.8
16.9287	3571.4	21.0331	3565.8	25.1275	3536.7	32.3097	3477.1	44.8501	3387.5	48.1789	3324
17.4418	3567.7	21.5462	3563	25.6403	3533.6	32.8226	3474.7	45.3598	3385.1	48.6914	3321.2
17.9548	3564.9	22.0592	3559.6	26.1529	3530.8	33.3352	3472.2	45.8694	3382.6	49.2038	3318.1
18.4678	3561.5	22.5722	3557.1	26.6657	3528	33.8478	3469.4	46.379	3380.4	49.7164	3315.9
18.9807	3558.4	23.0851	3553.4	27.1785	3525.2	34.3605	3466.6	46.8887	3378.2	50.229	3312.8
19.4937	3554.9	23.5982	3550.9	27.6912	3522.4	34.8733	3464.7	47.3985	3376.1	50.7416	3309.7
20.0066	3552.2	24.1111	3547.5	28.2041	3519.9	35.386	3461.9	47.9082	3373.6	51.2542	3306.6
20.5195	3549.1	24.6241	3545	28.7169	3517.1	35.8989	3459.8	48.4178	3371.4	51.7668	3303.8
21.0324	3546.3	25.1371	3542.2	29.2297	3514.3	36.4117	3457.3	48.9274	3369.2	52.2792	3300.4
21.5451	3543.5	25.6502	3539.4	29.7427	3511.5	36.9244	3454.8	49.437	3367.1	52.7918	3297.3
22.058	3540.7	26.1631	3536.7	30.2554	3508.8	37.4374	3452.3	49.9467	3364.9	53.3044	3293.9
22.5709	3537.9	26.6762	3533.2	30.768	3506.6	37.9502	3450.2	50.4563	3362.4	53.817	3290.5
23.0838	3535.1	27.1892	3530.8	31.2808	3503.5	38.4631	3447.7	50.9659	3359.9	54.3296	3287.1
23.5968	3532	27.7023	3528	31.7937	3501	38.9761	3444.9	51.4755	3358.1	54.8421	3284
24.1098	3528.9	28.2153	3525.5	32.3065	3498.5	39.4889	3442.7	51.9852	3355.6	55.3547	3280.6
24.6228	3526.4	28.7284	3523	32.8192	3496	40.0019	3440.6	52.4949	3353.4	55.8673	3276.2
25.1357	3523.6	29.2414	3520.5	33.3321	3493.6	40.5149	3438.1	53.0047	3351.3	56.3799	3272.5
25.6488	3521.2	29.7545	3517.7	33.8448	3491.1	41.0278	3435.9	53.5144	3348.8	56.8926	3268.8
26.1618	3518.7	30.2675	3515.3	34.3574	3488.6	41.5404	3433.4	54.024	3346.6	57.405	3264.5
26.6748	3516.2	30.7805	3512.5	34.8702	3486.1	42.0531	3431.6	54.5336	3344.1	57.9176	3259.8
27.1876	3513.7	31.2935	3509.7	35.3829	3483.6	42.5661	3429.1	55.0433	3341.7	58.43	3255.5
27.7006	3510.9	31.8066	3507.8	35.8958	3481.2	43.0789	3426.6	55.5529	3339.2	58.9426	3250.8
28.2133	3508.4	32.3196	3505	36.4086	3479	43.5919	3424.7	56.0625	3337	59.4552	3245.9
28.7262	3506	32.8326	3502.6	36.9212	3476.5	44.1046	3422.3	56.5721	3334.8	59.9678	3240
29.2391	3503.5	33.3457	3500.4	37.4339	3474.3	44.6174	3420.4	57.0817	3332.4	60.4803	3234.7
29.752	3501	33.8587	3497.9	37.9469	3472.2	45.1304	3417.9	57.5914	3329.9	60.9929	3228.8
30.2651	3498.5	34.3718	3495.4	38.4596	3469.4	45.6431	3415.7	58.101	3327.1	61.5055	3222.9
30.778	3496.4	34.8847	3493.3	38.9725	3466.9	46.1558	3413.9	58.6106	3324.9	62.018	3215.5
31.291	3493.9	35.3977	3490.8	39.4852	3465	46.6689	3411.4	59.1202	3322.4	62.5303	3208
31.804	3491.4	35.9107	3488.3	39.9979	3462.6	47.1816	3409.5	59.6299	3319.6	63.0429	3199
32.3169	3489.2	36.4238	3486.1	40.5108	3460.7	47.6944	3407.7	60.1395	3316.9	63.5554	3190.1
32.8298	3487.1	36.9368	3483.6	41.0236	3458.5	48.207	3405.8	60.6491	3314.4	64.0679	3180.4
33.3426	3484.6	37.4498	3481.5	41.5362	3456.4	48.7198	3403	61.1587	3311.6	64.5804	3168
33.8554	3482.4	37.9628	3479	42.049	3453.9	49.2326	3400.9	61.6683	3309.1	65.0929	3156
34.3683	3480.2	38.4758	3477.1	42.562	3451.7	49.7454	3399	62.178	3306.3	65.6055	3139.8
34.8813	3478.1	38.9888	3474.7	43.0748	3449.5	50.2582	3397.1	62.6876	3303.2	66.1181	3120.6
35.394	3475.9	39.5018	3472.8	43.5876	3447.7	50.7709	3395.3	63.1972	3300.4	66.6307	3100.8
35.9068	3473.4	40.0149	3470.6	44.1006	3445.2	51.2839	3392.8	63.7068	3297	67.1431	3078.1
36.4197	3471.6	40.5279	3467.8	44.6132	3443	51.7968	3390.9	64.2165	3294.2	67.6555	3052.7
36.9326	3469.1	41.0409	3465.7	45.1261	3441.2	52.3097	3389.1	64.7261	3290.8	68.168	3018.3
37.4455	3466.9	41.554	3463.8	45.6389	3439	52.8225	3386.9	65.2357	3287.7	68.6805	2977.1
37.9582	3464.4	42.067	3461.6	46.1515	3437.1	53.3354	3385.1	65.7453	3284.6	69.1931	2934.3
38.471	3462.6	42.5801	3459.5	46.6644	3435	53.8484	3382.6	66.255	3280.9	69.7056	2878.5
38.984	3460.7	43.0931	3457.3	47.1772	3433.1	54.3611	3380.7	66.7647	3277.2	70.2182	2832
39.4969	3458.2	43.6062	3455.4	47.6899	3431.2	54.8738	3378.9	67.2743	3272.8	70.3207	2799.4
40.0098	3456.4	44.1191	3453.3	48.2027	3429.4	55.3867	3376.7	67.784	3268.8
40.5225	3454.5	44.6322	3451.4	48.7155	3426.9	55.8994	3374.5	68.2936	3264.8
41.0353	3452.6	45.1452	3449.2	49.2282	3425	56.4121	3373	68.8032	3260.4
41.548	3450.5	45.6583	3447.1	49.741	3423.2	56.9251	3370.8	69.3129	3255.2
42.0609	3448.3	46.1713	3445.2	50.2538	3421.3	57.4378	3368.9	69.8224	3249.6
42.5736	3446.4	46.6843	3443	50.7665	3419.2	57.9508	3366.8	70.332	3244
43.0865	3444.3	47.1972	3441.2	51.2791	3417.3	58.4638	3364.9	70.8416	3238.1
43.5993	3442.4	47.7102	3439.3	51.7918	3415.4	58.9765	3362.7	71.3513	3231.9
44.1121	3440.6	48.2232	3437.5	52.3045	3413.3	59.4893	3360.6	71.8609	3223.2
44.625	3438.7	48.7363	3435.3	52.8173	3411.7	60.0022	3358.7	72.3705	3214.9
45.138	3436.8	49.2493	3433.4	53.33	3409.9	60.5152	3356.8	72.8801	3205.2
45.651	3435	49.7624	3431.6	53.8426	3408	61.0282	3354.4	73.3898	3192.8
46.164	3433.1	50.2754	3430	54.3554	3405.5	61.5413	3352.5	73.8994	3179.2
46.6771	3431.2	50.7885	3427.8	54.8682	3404	62.0543	3350.3	74.409	3165.6
47.19	3429.4	51.3015	3426	55.381	3401.8	62.5673	3348.2	74.9187	3142.9
47.7027	3427.2	51.8145	3423.8	55.8937	3400.2	63.0803	3346.3	75.4283	3118.1
48.2155	3425.7	52.3275	3421.9	56.4064	3398.7	63.5933	3344.1	75.938	3083.4
48.7284	3424.1	52.8406	3420.4	56.9193	3396.5	64.1061	3341.7	76.4476	3047.4
49.2411	3422.3	53.3535	3418.5	57.432	3394.7	64.6191	3339.8	76.9572	3011.5
49.7541	3420.4	53.8666	3416.7	57.9448	3392.8	65.132	3337.3	77.4668	2954.1
50.2669	3418.5	54.3796	3414.8	58.4575	3390.9	65.6449	3335.5	77.9765	2895.2
50.7797	3417	54.8927	3413	58.9704	3389.4	66.1577	3333	78.4861	2826.4
51.2925	3415.4	55.4057	3411.1	59.483	3387.2	66.6707	3330.8	78.588	2796.3
51.8052	3413.6	55.9187	3409.2	59.9958	3385.4	67.1835	3328.9
52.318	3412	56.4317	3407.7	60.5086	3383.5	67.6964	3326.2
52.831	3410.2	56.9448	3405.8	61.0214	3381.6	68.2093	3323.7
53.3437	3408.6	57.4578	3404	61.5343	3379.8	68.7223	3321.5
53.8565	3406.8	57.9709	3402.1	62.0471	3377.9	69.2353	3319
54.3694	3404.6	58.4839	3400.6	62.5599	3376.4	69.7484	3316.5
54.8823	3403	58.997	3399	63.0726	3374.5	70.2611	3314.1
55.3953	3401.5	59.5099	3397.1	63.5853	3372.7	70.7741	3311.6
55.9081	3399.9	60.023	3395.3	64.098	3370.8	71.2869	3308.5
56.4209	3398.1	60.536	3393.4	64.6107	3368.9	71.7997	3306
56.9339	3396.5	61.0491	3392.2	65.1235	3367.1	72.3125	3303.2
57.4466	3395	61.5621	3390	65.6362	3365.2	72.8255	3300.4
57.9596	3393.1	62.0752	3388.5	66.1491	3363	73.3383	3297
58.4725	3391.6	62.5882	3386.6	66.6619	3361.2	73.8513	3294.2
58.9854	3390.3	63.1013	3385.1	67.1745	3359.3	74.3639	3291.4
59.4983	3388.2	63.6143	3383.2	67.6872	3357.5	74.8768	3287.7
60.0111	3386.6	64.1274	3381.3	68.2001	3355.6	75.3897	3284.6
60.524	3385.1	64.6404	3379.5	68.7128	3353.7	75.9026	3280.6
61.0368	3383.2	65.1535	3377.9	69.2255	3351.9	76.4154	3276.2
61.5498	3381.3	65.6665	3376.4	69.7383	3350	76.9282	3272.8
62.0627	3379.8	66.1796	3374.2	70.251	3348.2	77.441	3268.2
62.5756	3378.2	66.6926	3372.7	70.7636	3346	77.9541	3263.8
63.0886	3376.7	67.2057	3370.8	71.2762	3344.4	78.4669	3258.6
63.6014	3374.8	67.7186	3369.2	71.7892	3342.3	78.98	3253.9
64.1144	3373.3	68.2317	3367.4	72.3018	3339.8	79.4928	3247.7
64.6272	3371.7	68.7447	3365.8	72.8145	3338.2	80.0059	3240.6
65.1402	3370.2	69.2578	3364	73.3274	3335.8	80.5187	3232.8
65.6532	3368.3	69.7708	3362.1	73.8401	3333.9	81.0317	3225.1
66.1661	3366.8	70.2838	3360.3	74.3528	3332.4	81.5444	3215.8
66.6788	3365.2	70.7969	3358.4	74.8656	3329.9	82.0572	3202.8
67.1915	3363.7	71.3099	3356.5	75.3783	3328	82.5701	3186.3
67.7044	3361.8	71.823	3355	75.8909	3325.2	83.0829	3167.4
68.2174	3359.9	72.336	3353.1	76.4039	3323.4	83.5955	3142.6
68.7301	3358.4	72.8491	3351.6	76.9168	3320.9	84.1084	3103.2
69.2431	3356.8	73.3621	3349.7	77.4295	3318.7	84.6213	3065.4
69.7559	3355	73.8752	3347.9	77.9422	3315.9	85.1343	3002.2
70.2686	3353.4	74.388	3346.3	78.455	3313.4	85.6473	2918.8
70.7815	3351.9	74.9011	3344.1	78.9675	3311	86.16	2827
71.2942	3350	75.414	3342.3	79.4803	3308.5	86.3653	2766.3
71.807	3348.5	75.9271	3340.1	79.9932	3306	--	--
72.32	3346.9	76.4401	3338.2	80.5059	3303.2	--	--
72.8328	3345.1	76.9532	3336.4	81.0184	3300.1	--	--
73.3455	3343.5	77.4662	3334.5	81.5311	3297	--	--
73.8583	3341.7	77.9793	3332.7	82.0438	3294.2	--	--
74.371	3339.8	78.4923	3330.5	82.5566	3290.5	--	--
74.8837	3338.2	79.0054	3328.6	83.0693	3287.7	--	--
75.3966	3336.4	79.5184	3326.8	83.582	3283.4	--	--
75.9094	3334.5	80.0315	3324.3	84.0947	3279.6	--	--
76.4221	3333	80.5445	3322.4	84.6073	3275.3	--	--
76.9349	3330.8	81.0575	3319.6	85.12	3271.3	--	--
77.4477	3329.3	81.5705	3317.5	85.6329	3266.6	--	--
77.9605	3327.4	82.0835	3315.3	86.1457	3261.4	--	--
78.4733	3325.5	82.5965	3312.8	86.6585	3255.5
78.9862	3323.7	83.1096	3310.3	87.1712	3249.3
79.4992	3321.2	83.6226	3307.9	87.6838	3242.1
80.012	3319.3	84.1357	3305.4	88.1964	3233.5
80.5249	3317.2	84.6487	3302.9	88.7092	3223.8
81.0376	3315	85.1618	3299.8	89.222	3211.8
81.5504	3312.5	85.6748	3297	89.7346	3196.9
82.0633	3311	86.1879	3293.9	90.2476	3173.3
82.5762	3308.2	86.7009	3290.2	90.7603	3143.6
83.089	3306	87.214	3287.1	91.273	3100.8
83.6017	3303.5	87.7269	3283.4	91.7857	3041.6
84.1144	3300.7	88.24	3279.6	92.2986	2960.6
84.6272	3297.9	88.753	3275.3	92.8114	2847.2
85.1401	3295.2	89.2661	3271	92.914	2788.9
85.6529	3292.4	89.7791	3266.3	--	--
86.1658	3289.6	90.2922	3261.4	--	--
86.6789	3286.5	90.8052	3255.5	--	--
87.1918	3282.8	91.3183	3249.3	--	--
87.7045	3279.6	91.8313	3240.9	--	--
88.2174	3275.3	92.3444	3232.2	--	--
88.7302	3271.3	92.8574	3222	--	--
89.243	3266.9	93.3705	3210.2	--	--
89.756	3262.6	93.8835	3194.4	--	--
90.2688	3257.6	94.3965	3169	--	--
90.7817	3252.1	94.9096	3142	--	--
91.2944	3245.9	95.4226	3093.3	--	--
91.8072	3239	95.9356	3037.8	--	--
92.32	3231	96.4486	2964
92.8327	3221.7	96.9617	2848.4
93.3454	3208.3	97.1669	2785.8
93.8582	3193.8	--	--
94.3709	3175.2	--	--
94.8838	3150.1	--	--
95.3966	3118.1	--	--
95.9093	3078.1	--	--
96.4221	3029.2	--	--
96.935	2963.7	--	--
97.4477	2872.9	--	--
97.6528	2788.3	--	--
--	--	--	--
--	--	--	--
--	--	--	--
--	--	--	--
--	--
--	--
--	--
--	--
--	--
--	--
--	--
--	--
--	--

## Sheet: Figure 3a
LiTFSI	0.092
LiBOB	-0.383
LiFSI	0.118
LiClO\-(4)	0.105

## Sheet: Figure 3c
initial								Fitting
13.46	3.461	42.89	0.7467	36.7067	-5.7877	16.06	5.177	40.62	19.04	48.745	3.224	42.064	6.2548	15.46	-0.4069
13.41	1.686	43.25	0.2878	37.5787	-3.60775	15.74	1.983	42.34	20.42	48.995	3.649	42.732	7.0913	15.56	0.2989
14.41	0.4434	46.97	0.1154	38.3933	-1.481	15.15	0.276	44.07	22.06	49.271	4.133	43.481	8.072	15.67	0.7639
14.43	0.7232	46.14	0.6745	39.0918	0.33871	15.25	-2.368	45.84	24.02	49.582	4.69	44.332	9.2256	15.79	1.224
14.91	1.756	46.65	1.105	39.6722	2.30431	15.22	-2.514	47.71	26.34	49.93	5.3267	45.313	10.585	15.96	1.7
15.27	3.158	46.21	1.567	40.6416	4.26469	15.34	-2.23	49.74	29.06	50.329	6.0695	46.466	12.186	16.16	2.235
15.95	4.445	46.52	1.896	41.266	5.74273	15.36	-1.217	51.95	32.24	50.771	6.9017	47.851	14.064	16.42	2.79
16.72	5.652	46.57	1.047	42.6558	7.83917	15.46	-0.4069	54.37	35.93	51.281	7.8711	49.551	16.247	16.7	3.367
17.66	6.691	46.87	-0.4706	43.8544	9.64402	15.56	0.2989	57.04	40.15	51.877	9.007	51.679	18.739	17.03	3.971
18.67	7.649	47.07	-0.9573	44.8402	10.9566	15.67	0.7639	60.1	44.97	52.551	10.287	54.375	21.5	17.41	4.597
19.83	8.568	47.39	-0.5302	46.6222	12.6692	15.79	1.224	63.63	50.54	53.342	11.772	57.785	24.412	17.86	5.269
21.13	9.5	47.71	0.5453	48.2508	14.1694	15.96	1.7	67.67	56.96	54.265	13.472	62.014	27.265	18.35	6.013
22.48	10.41	48.05	1.782	50.5698	16.9644	16.16	2.235	72.36	64.3	55.343	15.401	67.052	29.764	18.88	6.862
23.87	10.82	48.34	2.971	52.9404	18.5251	16.42	2.79	77.89	72.4	56.643	17.64	72.713	31.62	19.51	7.806
25.36	10.95	48.71	3.996	55.7343	20.7347	16.7	3.367	84.31	81.42	58.184	20.166	78.648	32.671	20.26	8.832
26.95	11.39	49.21	4.955	58.7653	23.9189	17.03	3.971	92.02	91.33	60.038	23.027	84.464	32.974	21.11	9.964
28.65	12.07	49.84	5.943	63.2386	26.1488	17.41	4.597	101.3	102	62.263	26.219	89.876	32.78	22.05	11.24
30.38	12.9	50.51	6.978	67.6053	26.7278	17.86	5.269	112.5	113	64.992	29.813	94.783	32.413	23.09	12.64
32.08	13.69	51.22	8.114	72.5398	29.0861	18.35	6.013	125.7	123.7	68.209	33.647	99.239	32.155	24.27	14.17
33.76	14.46	51.98	9.36	77.5067	30.9825	18.88	6.862	140.7	134.1	72.137	37.826	103.38	32.198	25.65	15.94
35.45	15.23	52.83	10.7	83.1193	32.4983	19.51	7.806	159.2	142.9	76.938	42.299	107.38	32.64	27.28	17.96
37.19	16.03	53.84	12.2	89.093	33.3101	20.26	8.832	180.6	149.4	82.531	46.773	111.37	33.521	29.25	20.23
38.91	16.89	54.97	13.87	94.2292	33.6462	21.11	9.964	203.3	154	89.14	51.205	115.48	34.846	31.6	22.72
40.62	17.88	56.23	15.74	99.8523	33.7269	22.05	11.24	227.5	156.3	96.528	55.233	119.81	36.6	34.43	25.37
42.34	19.04	57.66	17.83	105.221	33.6349	23.09	12.64	252	156.1	105.21	58.901	124.42	38.761	37.83	28.09
44.07	20.42	59.28	20.19	109.462	33.631	24.27	14.17	276.4	153.3	114.46	61.695	129.37	41.304	41.86	30.71
45.84	22.06	61.15	22.85	114.033	33.8522	25.65	15.94	299.7	148.6	124.52	63.57	134.71	44.202	46.56	33.08
47.71	24.02	63.34	25.83	118.621	34.3579	27.28	17.96	321.5	142.9	134.1	64.321	140.43	47.443	51.87	35.05
49.74	26.34	65.95	29.14	122.409	35.3413	29.25	20.23	341.1	136.7	144.51	64.06	146.52	51.036	57.66	36.46
51.95	29.06	69.02	32.84	126.907	36.7412	31.6	22.72	358.5	130.7	153.7	62.944	152.93	55.03	63.74	37.19
54.37	32.24	72.7	36.86	131.032	38.7829	34.43	25.37	373.9	125.7	162.93	61.037	159.62	59.531	69.8	37.16
57.04	35.93	77.13	41.1	135.251	40.795	37.83	28.09	387	122.2	170.54	58.926	166.54	64.709	75.6	36.41
60.1	40.15	82.4	45.47	140.059	43.9866	41.86	30.71	398.7	120.1	177.7	56.575	173.66	70.798	80.97	35.12
63.63	44.97	88.57	49.85	145.339	48.1788	46.56	33.08	409.6	120.5	185.34	53.83	181.02	78.094	85.77	33.48
67.67	50.54	95.77	54.23	150.519	52.808	51.87	35.05	420.1	123.2	190.59	51.936	188.7	86.947	89.98	31.7
72.36	56.96	104	58.29	156.641	58.058	57.66	36.46	430.3	128.5	196.05	50.112	196.81	97.753	93.55	29.99
77.89	64.3	113.3	61.68	164.122	64.3404	63.74	37.19	440.4	136.4	201.12	48.708	205.53	110.96	96.76	28.36
84.31	72.4	123.3	64.11	170.518	70.9788	69.8	37.16	451.1	147.1	205.91	47.775	215.1	127.05	99.67	26.66
92.02	81.42	133.7	65.36	176.726	79.7315	75.6	36.41	462.1	161.3	210.54	47.326	225.76	146.6	102.3	25.23
101.3	91.33	144.2	65.3	184.733	89.9553	80.97	35.12	474.7	179.3	215.13	47.359	237.85	170.25	104.7	24.38
112.5	102	154.5	64.03	196.355	101.468	85.77	33.48	489	203.4	219.71	47.848	251.71	198.75	107	24.05
125.7	113	164	61.86	205.415	116.894	89.98	31.7	508.7	234	224.43	48.779	267.76	232.97	109.3	24.1
140.7	123.7	172.3	59.18	216.846	133.726	93.55	29.99	532.5	269.5	229.14	50.078	286.47	273.94	111.6	24.43
159.2	134.1	179.9	55.89	230.613	151.464	96.76	28.36	554.5	310.1	234.02	51.769	308.41	322.89	113.7	24.89
180.6	142.9	186.7	52.01	240.309	173.637	99.67	26.66	575.5	358.2	239.08	53.887	334.23	381.26	115.9	25.49
203.3	149.4	192.8	48.41	259.946	204.943	102.3	25.23	598.4	414.8	244.08	56.395	364.67	450.79	118.1	26.4
227.5	154	198.1	45.6	272.739	237.07	104.7	24.38	622.4	479.6	249.12	59.453	400.66	533.5	120.2	27.76
252	156.3	202.7	43.58	298.362	277.938	107	24.05	643.7	554.2	254.14	63.167	443.23	631.84	122.4	29.69
276.4	156.1	206.9	42.3	314.287	327.08	109.3	24.1	663.6	640.1	259.12	67.727	493.64	748.69	124.6	32.13
299.7	153.3	210.8	41.59	338.868	377.89	111.6	24.43	682.9	739.3	264.08	73.329	553.38	887.48	126.7	35.28
321.5	148.6	214.6	41.36	373.376	445.731	113.7	24.89	702.8	854	269.09	80.232	624.18	1052.3	128.9	39.47
341.1	142.9	218.3	41.64	405.417	532.238	115.9	25.49	723.4	986.8	274.24	88.72	708.14	1247.9	131.2	44.84
358.5	136.7	222.3	42.35	439.671	624.365	118.1	26.4	745.4	1141	279.58	99.009	807.7	1480.1	133.9	51.64
373.9	130.7	226.5	43.43	484.752	741.862	120.2	27.76	769	1321	285.35	111.65	925.8	1755.7	137.1	60.24
387	125.7	230.8	45	532.951	877.163	122.4	29.69	794.4	1533	291.45	126.47	1065.9	2082.7	140.8	70.69
398.7	122.2	235.2	46.92	596.974	1039.17	124.6	32.13	822.6	1784	298.27	144.39	--	--	145.4	83.77
409.6	120.1	239.9	49.08	670.23	1239	126.7	35.28	854.8	2095	306.06	166.12	--	--	150.8	99.69
420.1	120.5	244.8	51.78	755.653	1478.99	128.9	39.47	895.5	2466	314.7	191.37	--	--	159	121.6
430.3	123.2	249.8	55.22	855.924	1773.8	131.2	44.84	944.5	2899	324.68	221.46	--	--	168.8	148.9
440.4	128.5	254.7	59.54	961.948	2139.47	133.9	51.64	997.3	3415	336.12	256.82	--	--	176.8	178.1
451.1	136.4	259.9	65.03		--	137.1	60.24	1056	4032	349.36	298.47	--	--	183.6	209.4
462.1	147.1	265.2	71.92	--	--	140.8	70.69	1122	4774	364.67	347.25	--	--	190.8	244.3
474.7	161.3	271.2	80.63		--	145.4	83.77	1201	5662	382.49	404.53	--	--	199	284.1
489	179.3	277.9	91.5		--	150.8	99.69	1297	6732	403.28	471.8	--	--	208	329
508.7	203.4	287.8	106.1		--	159	121.6	1410	8015	427.37	550.14	--	--	218.7	380.4
532.5	234	300.5	124.8		--	168.8	148.9	1543	9553	455.87	643.14	--	--	232	439.7
554.5	269.5	312.2	146.7		--	176.8	178.1	1701	11400	488.26	749.07	--	--	248.6	508.6
575.5	310.1	323	171.8		--	183.6	209.4	1888	13620	526.52	874.43	--	--	269.4	588.1
598.4	358.2	335.2	201.8		--	190.8	244.3	2111	16220	572.02	1023.7	--	--	295.1	680.4
622.4	414.8	348.3	237.1		--	199	284.1	2372		624.09	1194.7	--	--	326.3	788.1
643.7	479.6	360	277.2		--	208	329			685.46	1396.3	--	--	364.1	913.5
663.6	554.2	371.4	323.1		--	218.7	380.4			756.97	1631.4	--	--	409.8	1059
682.9	640.1	383.2	375.3		--	232	439.7			840.63	1906.6	--	--	464.6	1227
702.8	739.3	396.7	435		--	248.6	508.6			938.16	2227.4	--	--	532	1427
723.4	854	412.3	503.1	--	--	269.4	588.1			1052.3	2602.8	--	--	612.6	1659
745.4	986.8	430.5	580.4			295.1	680.4			1185.9	3042.6	--	--	705.1	1922
769	1141	452	668.7			326.3	788.1			1341.2	3553.8	--	--	811.2	2227
794.4	1321	477.7	770.8			364.1	913.5			1525.3	4159.8	--	--	933.7	2578
822.6	1533	507.8	890			409.8	1059			1734.8	4849.3	--	--	1073	2981
854.8	1784	543.8	1029			464.6	1227			1982.5	5664.6	--	--	1230	3445
895.5	2095	589.1	1195			532	1427			2277.2	6634.8	--	--	1406	3981
944.5	2466	642.4	1390			612.6	1659			2614.7	7745.8	--	--	1598	4604
997.3	2899	700.9	1613			705.1	1922					--	--	1806	5335
1056	3415	766.6	1874			811.2	2227					--	--	2030	6197
1122	4032	841.3	2179			933.7	2578							2272	7222
1201	4774	927.3	2540			1073	2981							2531	8419
1297	5662	1027	2968			1230	3445
1410	6732	1144	3473			1406	3981
1543	8015	1279	4070			1598	4604
1701	9553	1437	4776			1806	5335
1888	11400	1622	5611			2030	6197
2111	13620	1841	6603			2272	7222
2372	16220	2097	7760			2531	8419

## Sheet: Figure 3d
0	3046.8	0	3202.1	0	3016.4	0	3300.7
0.1768	3129.3	0.1823	3268.2	0.06375	3044.7	0.176	3319.6
0.3539	3221.1	0.3646	3321.5	0.1275	3082.8	0.352	3339.8
0.531	3270	0.547	3347.5	0.19125	3113.2	0.528	3351.6
0.7077	3296.7	0.7293	3368	0.255	3139.2	0.7041	3360.3
0.8847	3313.8	0.9116	3383.2	0.31875	3167.4	0.8801	3366.5
1.0617	3326.5	1.0939	3394.7	0.3825	3187.6	1.0561	3371.4
1.2387	3335.8	1.2762	3403.3	0.44625	3204.3	1.2321	3376.1
1.416	3343.2	1.4585	3410.8	0.51	3219.8	1.4081	3379.5
1.5929	3350	1.6407	3416.7	0.57375	3232.5	1.5841	3383.2
1.7701	3355.6	1.8229	3422.9	0.63732	3244	1.7601	3385.7
1.947	3360.6	2.0051	3427.8	0.70107	3256.4	1.9362	3388.8
2.1239	3364.9	2.1874	3431.9	0.76482	3264.8	2.1122	3391.3
2.301	3369.2	2.3696	3436.2	0.82857	3272.2	2.2882	3393.1
2.4778	3373	2.552	3439.9	0.89232	3279	2.4642	3395
2.6547	3376.4	2.734	3443.7	0.95607	3285.2	2.6402	3396.5
2.8316	3379.2	2.916	3446.8	1.01982	3290.5	2.8162	3398.4
3.0084	3382.3	3.0982	3449.5	1.08357	3296.4	2.9922	3399.9
3.1853	3385.1	3.2804	3452.3	1.14732	3301	3.1683	3401.2
3.362	3387.5	3.4624	3454.8	1.21107	3305.1	3.3443	3402.4
3.5389	3390.3	3.6447	3457.3	1.27482	3308.8	3.5203	3403.7
3.7159	3392.5	3.827	3459.5	1.33857	3312.5	3.6963	3404.9
3.8928	3394.7	4.009	3461.9	1.40232	3315.9	3.8723	3405.8
4.0698	3396.5	4.1911	3464.1	1.46607	3319.6	4.0483	3407.1
4.2466	3398.7	4.373	3466.3	1.52982	3322.4	4.2243	3408
4.4233	3400.6	4.5551	3468.1	1.59357	3325.2	4.4004	3408.9
4.6001	3402.1	4.7371	3470	1.65732	3327.7	4.5764	3409.9
4.777	3404	4.9191	3471.9	1.72107	3330.2	4.7524	3410.8
4.9537	3405.8	5.1013	3473.4	1.78482	3332.4	4.9284	3411.7
5.1305	3407.4	5.2831	3475	1.84857	3335.1	5.1044	3413
5.3074	3408.9	5.4651	3476.8	1.91232	3337	5.2804	3413.6
5.4844	3410.5	5.6473	3478.4	1.97607	3338.9	5.4564	3414.5
5.6613	3411.7	5.8294	3479.9	2.03982	3340.7	5.6325	3415.4
5.8381	3413.6	6.0117	3481.2	2.10357	3342.9	5.8085	3416.4
6.0151	3414.8	6.1937	3482.7	2.16732	3344.4	5.9845	3417
6.1919	3416.1	6.3757	3484	2.23107	3346.6	6.1605	3417.9
6.3688	3417.3	6.558	3485.5	2.29482	3348.2	6.3365	3418.5
6.5456	3418.5	6.7398	3486.7	2.35857	3349.7	6.5125	3419.5
6.7227	3419.8	6.922	3488	2.42214	3351	6.6885	3420.1
6.8994	3421	7.104	3489.2	2.48589	3352.5	6.8646	3420.7
7.0764	3422.3	7.2859	3490.5	2.54964	3353.7	7.0405	3421.6
7.2534	3423.5	7.468	3491.4	2.61339	3355.3	7.2166	3422.3
7.4301	3424.4	7.65	3492.6	2.67714	3356.8	7.3925	3422.9
7.607	3425.4	7.832	3493.6	2.74089	3358.1	7.5685	3423.8
7.7839	3426.6	8.014	3494.5	2.80464	3359	7.7445	3424.4
7.9606	3427.5	8.196	3495.4	2.86839	3360.3	7.9205	3425
8.1375	3428.5	8.3782	3496.4	2.93196	3361.5	8.0966	3425.7
8.3142	3429.4	8.5602	3497.3	2.99571	3362.7	8.2726	3426.3
8.4914	3430.3	8.7423	3498.2	3.05929	3364	8.4486	3426.9
8.6684	3431.6	8.9245	3499.1	3.12304	3364.9	8.6246	3427.5
8.8452	3432.2	9.1067	3500.1	3.18679	3365.8	8.8006	3428.1
9.0222	3433.1	9.2886	3500.7	3.25054	3366.8	8.9766	3428.5
9.1989	3434.3	9.4707	3501.3	3.31429	3367.7	9.1526	3429.1
9.3761	3435	9.653	3502.2	3.37804	3368.9	9.3286	3429.4
9.5532	3435.9	9.8352	3503.2	3.44179	3369.9	9.5046	3430
9.7301	3436.8	10.0174	3503.8	3.50554	3370.8	9.6806	3430.3
9.907	3437.8	10.1995	3504.7	3.56929	3371.4	9.8566	3430.9
10.0838	3438.7	10.3815	3505.3	3.63304	3372.3	10.0326	3431.2
10.2608	3439.3	10.5635	3506.3	3.69679	3373.3	10.2086	3431.9
10.4377	3440.2	10.7454	3507.2	3.76054	3374.2	10.3846	3432.2
10.6146	3441.2	10.9274	3507.8	3.82429	3375.4	10.5606	3432.5
10.7914	3441.8	11.1092	3508.8	3.88804	3376.1	10.7366	3433.1
10.9683	3442.7	11.2912	3509.4	3.95161	3376.7	10.9126	3433.4
11.1452	3443.3	11.4733	3510.3	4.01536	3377.6	11.0886	3433.7
11.3221	3444	11.6553	3510.9	4.07911	3378.2	11.2646	3434
11.4988	3444.9	11.8371	3511.5	4.14286	3379.2	11.4406	3434.3
11.6758	3445.5	12.019	3512.5	4.20661	3379.8	11.6166	3435
11.8526	3446.1	12.2011	3513.1	4.27036	3380.4	11.7926	3435.3
12.0296	3447.4	12.3833	3514	4.33411	3381	11.9686	3435.6
12.2063	3448	12.5655	3514.6	4.39786	3381.6	12.1447	3435.9
12.383	3448.9	12.7475	3515.6	4.46143	3382.3	12.3207	3436.2
12.5599	3449.5	12.9297	3516.2	4.52518	3383.2	12.4967	3437.1
12.7368	3450.2	13.1116	3517.1	4.58893	3383.8	12.6727	3437.5
12.9135	3451.1	13.2937	3517.7	4.65268	3384.4	12.8487	3437.8
13.0903	3451.7	13.4757	3518.7	4.71625	3385.1	13.0247	3438.4
13.2673	3452.3	13.6578	3519.3	4.78	3385.7	13.2007	3438.7
13.444	3453.3	13.8397	3520.2	4.84375	3386.3	13.3767	3439
13.6207	3454.2	14.0217	3520.8	4.9075	3386.9	13.5527	3439.6
13.7975	3454.8	14.2041	3521.8	4.97125	3387.5	13.7287	3439.9
13.9744	3455.4	14.3861	3522.4	5.035	3388.2	13.9047	3440.6
14.1511	3456.4	14.5684	3523.3	5.09875	3388.5	14.0806	3440.9
14.3278	3457.3	14.7503	3523.9	5.1625	3389.1	14.2567	3441.5
14.5045	3457.9	14.9321	3524.6	5.22625	3389.7	14.4327	3442.1
14.6816	3458.5	15.1142	3525.2	5.29	3390.3	14.6087	3442.4
14.8583	3459.5	15.2962	3526.1	5.35375	3390.9	14.7847	3443
15.035	3460.1	15.4783	3526.7	5.4175	3391.6	14.9607	3443.7
15.212	3460.7	15.6605	3527.7	5.48125	3391.9	15.1367	3444
15.389	3461.3	15.8427	3528.3	5.545	3392.2	15.3126	3444.6
15.5659	3461.9	16.0247	3528.9	5.60875	3392.8	15.4887	3444.9
15.7427	3462.6	16.207	3529.5	5.6725	3393.4	15.6647	3445.5
15.9195	3463.5	16.3891	3530.1	5.73625	3394	15.8407	3446.1
16.0964	3463.8	16.5714	3530.8	5.79982	3394.4	16.0167	3446.4
16.2732	3464.4	16.7536	3531.4	5.86357	3395	16.1927	3447.1
16.4502	3465	16.9355	3531.7	5.92732	3395.3	16.3687	3447.4
16.6271	3466	17.1175	3532.3	5.99107	3395.6	16.5447	3448
16.8038	3466.6	17.2996	3532.9	6.05482	3396.5	16.7207	3448.3
16.9806	3466.9	17.4818	3533.6	6.11857	3396.8	16.8967	3448.9
17.1574	3467.8	17.6636	3534.2	6.18232	3397.1	17.0728	3449.2
17.3344	3468.5	17.8458	3534.5	6.24607	3397.8	17.2488	3449.9
17.5113	3468.8	18.0277	3535.1	6.30982	3398.1	17.4248	3450.2
17.6884	3469.4	18.2098	3535.7	6.37357	3398.4	17.6008	3450.5
17.8654	3470	18.3919	3536	6.43732	3399	17.7768	3451.1
18.0423	3470.6	18.5739	3536.7	6.50107	3399.6	17.9528	3451.4
18.2192	3471.2	18.7563	3537.3	6.56482	3399.9	18.1288	3451.7
18.3961	3471.9	18.9384	3537.6	6.62857	3400.2	18.3048	3452
18.5729	3472.5	19.1205	3538.2	6.69232	3400.6	18.4808	3452.3
18.7498	3473.1	19.3026	3538.8	6.75607	3401.2	18.6568	3452.6
18.9269	3473.7	19.4846	3539.1	6.81982	3401.5	18.8328	3453.3
19.1039	3474.3	19.6668	3539.8	6.88357	3401.8	19.0088	3453.6
19.2806	3475	19.849	3540.4	6.94714	3402.4	19.1848	3453.9
19.4576	3475.6	20.0311	3541	7.01089	3402.7	19.3608	3454.2
19.6344	3476.2	20.2132	3541.6	7.07464	3403	19.5368	3454.5
19.8113	3476.8	20.3951	3542.2	7.13839	3403.3	19.7128	3454.8
19.9881	3477.4	20.5773	3542.9	7.20214	3404	19.8888	3455.1
20.165	3478.1	20.7591	3543.5	7.26589	3404.3	20.0648	3455.4
20.3419	3479	20.9413	3544.1	7.32964	3404.6	20.2408	3455.7
20.5186	3479.6	21.1234	3544.7	7.39304	3404.9	20.4168	3456.1
20.6955	3480.2	21.3058	3545.3	7.45679	3405.2	20.5928	3456.4
20.8723	3480.9	21.488	3546	7.52054	3405.8	20.7689	3457
21.049	3481.5	21.67	3546.6	7.58429	3406.1	20.9449	3457.3
21.2257	3482.1	21.8523	3547.2	7.64804	3406.4	21.1209	3457.6
21.4024	3482.7	22.0342	3547.8	7.71179	3406.8	21.2969	3457.9
21.5797	3483.3	22.2164	3548.7	7.77554	3407.1	21.4729	3458.5
21.7566	3484	22.3986	3549.4	7.83929	3408	21.6489	3458.8
21.9333	3484.6	22.5808	3550.3	7.90304	3408	21.8249	3459.2
22.1102	3485.2	22.763	3550.6	7.96679	3408.6	22.0009	3459.8
22.2872	3486.1	22.9453	3551.5	8.03054	3408.9	22.1769	3460.1
22.4639	3486.4	23.1274	3552.2	8.09429	3409.2	22.3529	3460.4
22.6407	3487.1	23.3095	3552.8	8.15804	3409.5	22.5289	3461
22.8175	3487.7	23.4915	3553.4	8.22179	3409.9	22.7049	3461.9
22.9945	3488.6	23.6738	3554	8.28554	3410.2	22.8809	3462.6
23.1715	3488.9	23.8558	3554.6	8.34929	3410.5	23.0569	3462.9
23.3483	3489.8	24.0381	3555.3	8.41286	3410.8	23.233	3463.5
23.525	3490.2	24.2201	3555.9	8.47661	3411.1	23.409	3463.8
23.7019	3490.8	24.4024	3556.5	8.54036	3411.4	23.585	3464.4
23.8788	3491.4	24.5844	3557.1	8.60411	3411.7	23.761	3465
24.0556	3492	24.7662	3557.4	8.66786	3412	23.937	3465.4
24.2325	3492.6	24.9484	3558	8.73161	3412.6	24.113	3466
24.4094	3493.3	25.1307	3558.7	8.79536	3412.6	24.289	3466.6
24.5862	3493.9	25.3131	3559.3	8.85911	3413	24.465	3466.9
24.7631	3494.5	25.4952	3559.6	8.92286	3413.3	24.641	3467.5
24.94	3495.1	25.6774	3560.2	8.98661	3413.6	24.8171	3467.8
25.1169	3495.7	25.8594	3560.8	9.05036	3413.9	24.9931	3468.5
25.2939	3496.4	26.0413	3561.1	9.11411	3414.2	25.1691	3469.1
25.4708	3496.7	26.2236	3561.8	9.17786	3414.5	25.3451	3469.4
25.6478	3497.3	26.4057	3562.1	9.24161	3414.8	25.5211	3470
25.8249	3497.9	26.5881	3562.7	9.30536	3415.1	25.6971	3470.3
26.0017	3498.5	26.7702	3563.3	9.36911	3415.4	25.8731	3470.6
26.1785	3498.8	26.9522	3563.6	9.43286	3415.7	26.0492	3471.2
26.3554	3499.5	27.1342	3564.2	9.49661	3416.1	26.2252	3471.6
26.5323	3500.1	27.3161	3564.6	9.56018	3416.4	26.4012	3471.9
26.7092	3501	27.4981	3565.2	9.62393	3416.7	26.5772	3472.5
26.8859	3501.6	27.6802	3565.5	9.68768	3416.7	26.7532	3472.8
27.0628	3502.2	27.8625	3566.1	9.75143	3417	26.9292	3473.1
27.2397	3502.9	28.0446	3566.7	9.81518	3417.3	27.1052	3473.4
27.4166	3503.2	28.2266	3567.3	9.87893	3417.6	27.2812	3474
27.5936	3503.8	28.4087	3567.7	9.94268	3417.9	27.4572	3474.3
27.7704	3504.4	28.5909	3568.3	10.0064	3418.2	27.6333	3474.7
27.9472	3505	28.7729	3568.9	10.0702	3418.5	27.8093	3475
28.124	3505.7	28.9552	3569.5	10.1339	3418.5	27.9853	3475.3
28.3009	3506.3	29.1372	3570.4	10.1977	3418.8	28.1613	3475.9
28.4778	3506.9	29.3192	3571.1	10.2614	3419.2	28.3372	3476.2
28.6548	3507.5	29.5015	3571.7	10.3252	3419.5	28.5133	3476.5
28.8319	3508.1	29.6837	3572.3	10.3889	3419.8	28.6893	3476.8
29.0089	3508.8	29.866	3572.9	10.4527	3420.1	28.8653	3477.1
29.1856	3509.4	30.0482	3573.5	10.5164	3420.4	29.0413	3477.8
29.3624	3510	30.2304	3574.2	10.5802	3420.7	29.2173	3478.1
29.5391	3510.6	30.4124	3574.8	10.6439	3421	29.3933	3478.7
29.716	3511.2	30.5946	3575.4	10.7075	3421.3	29.5693	3479
29.8928	3511.9	30.7765	3576.3	10.7713	3421.6	29.7454	3479.6
30.0698	3512.5	30.9587	3577	10.835	3421.6	29.9214	3479.9
30.2466	3513.1	31.1408	3577.6	10.8987	3421.9	30.0974	3480.5
30.4233	3514	31.3228	3578.2	10.9625	3422.3	30.2734	3480.9
30.6	3514.6	31.5052	3578.8	11.0262	3422.6	30.4494	3481.5
30.7771	3515.3	31.6873	3579.4	11.09	3422.9	30.6254	3481.8
30.954	3515.9	31.8696	3580.1	11.1538	3422.9	30.8014	3482.4
31.1309	3516.5	32.052	3581	11.2175	3423.5	30.9775	3483
31.3077	3517.1	32.234	3581.6	11.2812	3423.5	31.1535	3483.6
31.4846	3517.7	32.4162	3582.2	11.345	3423.8	31.3295	3484
31.6613	3518.4	32.5983	3582.8	11.4087	3424.1	31.5055	3484.6
31.8381	3519	32.7805	3583.5	11.4725	3424.4	31.6815	3485.2
32.0151	3519.6	32.9628	3584.1	11.5363	3424.4	31.8575	3486.1
32.1919	3520.2	33.145	3584.4	11.6	3424.7	32.0335	3486.7
32.3686	3520.8	33.3273	3585.3	11.6638	3425	32.2096	3487.4
32.5455	3521.5	33.5093	3585.9	11.7275	3425.4	32.3856	3487.7
32.7225	3522.1	33.6914	3586.3	11.7912	3425.4	32.5616	3488.3
32.8992	3523	33.8737	3586.9	11.8548	3425.7	32.7376	3488.9
33.0761	3523.6	34.0559	3587.5	11.9186	3426	32.9136	3489.5
33.2529	3523.9	34.2378	3588.1	11.9823	3426.3	33.0896	3490.2
33.4298	3524.6	34.4198	3588.4	12.0461	3426.3	33.2656	3490.8
33.6067	3525.2	34.6021	3589	12.1098	3426.6	33.4417	3491.1
33.7835	3525.8	34.7841	3589.7	12.1736	3426.9	33.6177	3491.7
33.9603	3526.1	34.9664	3590	12.2373	3427.2	33.7937	3492.3
34.1372	3526.7	35.1486	3590.6	12.3011	3427.5	33.9697	3492.9
34.314	3527.7	35.3306	3591.2	12.3648	3427.8	34.1457	3493.3
34.4907	3528	35.5126	3591.8	12.4286	3427.8	34.3217	3493.9
34.6674	3528.6	35.6947	3592.5	12.4923	3428.1	34.4977	3494.5
34.8442	3529.2	35.8769	3593.1	12.5561	3428.5	34.6737	3494.8
35.0211	3529.8	36.0591	3593.4	12.6198	3428.8	34.8497	3495.4
35.1979	3530.5	36.2411	3594	12.6836	3428.8	35.0257	3495.7
35.3748	3531.1	36.423	3594.6	12.7473	3429.1	35.2017	3496.4
35.5517	3531.7	36.6052	3595.3	12.8111	3429.4	35.3777	3496.7
35.7287	3532.3	36.7873	3595.6	12.8748	3429.7	35.5537	3497.3
35.9058	3532.9	36.9695	3596.2	12.9386	3430	35.7297	3497.6
36.0828	3533.6	37.1514	3596.8	13.0021	3430	35.9058	3497.9
36.2597	3534.2	37.3335	3597.4	13.0659	3430.3	36.0818	3498.5
36.4367	3534.8	37.5156	3598	13.1296	3430.6	36.2578	3499.1
36.6137	3535.4	37.6977	3598.7	13.1934	3430.9	36.4338	3499.5
36.7905	3536	37.8799	3599.3	13.2571	3430.9	36.6098	3500.1
36.9675	3536.7	38.062	3599.9	13.3209	3431.2	36.7858	3500.4
37.1442	3537.3	38.2444	3600.8	13.3846	3431.6	36.9618	3501
37.3209	3537.9	38.4265	3601.5	13.4484	3431.6	37.1378	3501.3
37.4979	3538.8	38.6088	3602.1	13.5121	3431.9	37.3138	3501.9
37.6749	3539.4	38.791	3602.7	13.5759	3432.2	37.4899	3502.2
37.8518	3540.1	38.9732	3603.3	13.6396	3432.2	37.6658	3502.9
38.0287	3540.7	39.1551	3603.9	13.7034	3432.5	37.8419	3503.5
38.2057	3541.3	39.3373	3604.9	13.7671	3432.8	38.0179	3504.1
38.3824	3542.2	39.5194	3605.5	13.8309	3433.1	38.1938	3504.7
38.5593	3542.5	39.7018	3606.4	13.8946	3433.1	38.3699	3505
38.7363	3543.5	39.8839	3607	13.9584	3433.4	38.5459	3505.7
38.913	3544.1	40.0661	3607.7	14.0221	3433.7	38.7219	3506.3
39.0898	3545	40.2482	3608.6	14.0859	3434	38.8979	3506.9
39.2664	3545.6	40.4303	3609.2	14.1496	3434	39.0739	3507.5
39.4432	3546.3	40.6126	3609.8	14.2132	3434.3	39.2499	3508.4
39.6201	3546.9	40.7948	3610.8	14.277	3434.7	39.4259	3508.8
39.7971	3547.5	40.9769	3611.4	14.3407	3435	39.602	3509.7
39.9738	3548.4	41.1592	3612	14.4045	3435	39.778	3510.6
40.1508	3549.1	41.3414	3612.9	14.4682	3435.3	39.954	3511.2
40.3275	3549.7	41.5233	3613.5	14.5318	3435.6	40.13	3511.9
40.5043	3550.3	41.7055	3614.2	14.5955	3435.9	40.306	3512.5
40.6815	3551.2	41.8875	3614.8	14.6593	3435.9	40.482	3513.4
40.8584	3551.5	42.0697	3615.4	14.723	3436.2	40.658	3514
41.0354	3552.2	42.2519	3616	14.7868	3436.2	40.8341	3514.6
41.2122	3552.8	42.4341	3616.6	14.8505	3436.5	41.0101	3515.6
41.3891	3553.7	42.616	3617.3	14.9143	3436.8	41.1861	3516.2
41.566	3554.3	42.7982	3617.9	14.978	3437.1	41.3621	3516.8
41.743	3554.9	42.9804	3618.5	15.0418	3437.1	41.5381	3517.4
41.9199	3555.6	43.1626	3619.1	15.1055	3437.5	41.7141	3518.1
42.0966	3556.2	43.3449	3619.4	15.1693	3437.5	41.8901	3518.7
42.2733	3556.8	43.527	3620.1	15.233	3437.8	42.0662	3519.6
42.4502	3557.4	43.7091	3620.7	15.2968	3438.1	42.2422	3519.9
42.6272	3558	43.8913	3621.3	15.3605	3438.1	42.4182	3520.8
42.804	3558.7	44.0737	3621.6	15.4243	3438.4	42.5942	3521.5
42.9807	3559.3	44.2558	3622.2	15.488	3438.7	42.7702	3522.1
43.1575	3559.9	44.438	3622.8	15.5516	3438.7	42.9462	3522.7
43.3345	3560.5	44.62	3623.5	15.6154	3439	43.1222	3523.3
43.5115	3561.1	44.8023	3624.1	15.6791	3439.3	43.2982	3523.9
43.6884	3561.8	44.9844	3624.7	15.7429	3439.6	43.4742	3524.6
43.8655	3562.4	45.1668	3625.3	15.8066	3439.6	43.6503	3524.9
44.0425	3563	45.349	3625.9	15.8704	3439.9	43.8263	3525.5
44.2196	3563.9	45.5312	3626.6	15.9341	3440.6	44.0023	3526.1
44.3967	3564.6	45.7133	3627.2	15.9979	3440.6	44.1783	3526.7
44.5734	3565.2	45.8955	3627.8	16.0616	3440.9	44.3543	3527.4
44.7504	3565.8	46.0774	3628.4	16.1254	3441.2	44.5303	3528
44.9273	3566.4	46.2598	3629	16.1891	3441.2	44.7063	3528.6
45.1044	3567.3	46.4419	3629.7	16.2529	3441.5	44.8823	3529.2
45.2814	3568	46.6239	3630.6	16.3166	3441.8	45.0583	3529.8
45.4582	3568.9	46.8062	3631.2	16.3804	3441.8	45.2344	3530.5
45.635	3569.5	46.9884	3631.8	16.4443	3442.1	45.4103	3531.1
45.8121	3570.1	47.1707	3632.5	16.5079	3442.4	45.5863	3531.7
45.989	3571.1	47.3528	3633.4	16.5716	3442.4	45.7623	3532.3
46.1658	3571.7	47.5352	3634.3	16.6354	3442.7	45.9383	3532.9
46.3425	3572.3	47.7173	3635.2	16.6991	3443	46.1143	3533.6
46.5194	3572.9	47.8994	3635.9	16.7629	3443.3	46.2903	3534.5
46.6961	3573.9	48.0813	3636.8	16.8266	3443.3	46.4664	3535.4
46.8729	3574.5	48.2633	3637.4	16.8904	3443.7	46.6424	3536
47.0499	3575.4	48.4453	3638.3	16.9541	3443.7	46.8184	3537
47.227	3575.7	48.6273	3639	17.0179	3444	46.9944	3537.6
47.4039	3576.6	48.8093	3639.6	17.0816	3444.3	47.1704	3538.2
47.5807	3577.3	48.9911	3640.5	17.1454	3444.3	47.3464	3539.1
47.7576	3578.2	49.1732	3641.1	17.2091	3444.6	47.5224	3540.1
47.9345	3578.8	49.3553	3642.1	17.2729	3444.9	47.6985	3540.7
48.1113	3579.7	49.5374	3642.7	17.3366	3444.9	47.8745	3541.6
48.288	3580.4	49.7195	3643.6	17.4004	3445.2	48.0505	3542.5
48.465	3581	49.9015	3644.2	17.4641	3445.5	48.2265	3543.2
48.6419	3581.9	50.0833	3644.9	17.5279	3445.5	48.4025	3544.1
48.8186	3582.5	50.2654	3645.8	17.5916	3445.8	48.5785	3544.7
48.9956	3583.2	50.4477	3646.4	17.6552	3446.1	48.7545	3545.6
49.1723	3583.8	50.63	3647	17.7189	3446.4	48.9306	3546.6
49.349	3584.7	50.8121	3647.6	17.7827	3446.4	49.1066	3547.5
49.5258	3585.3	50.9941	3648.3	17.8464	3446.8	49.2826	3548.1
49.7026	3585.9	51.176	3648.9	17.9102	3446.8	49.4586	3549.4
49.8797	3586.9	51.3581	3649.5	17.9739	3447.1	49.6346	3550.3
50.0568	3587.5	51.5404	3650.1	18.0377	3447.4	49.8106	3550.9
50.2336	3588.1	51.7225	3650.7	18.1014	3447.4	49.9866	3551.8
50.4104	3589	51.9048	3651.4	18.1652	3447.7	50.1626	3552.8
50.5871	3589.7	52.0868	3652	18.2289	3448	50.3386	3553.4
50.764	3590.3	52.2688	3652.6	18.2927	3448	50.5147	3554.3
50.9409	3591.2	52.4507	3653.2	18.3564	3448.3	50.6907	3555.3
51.1179	3591.8	52.6327	3653.8	18.4202	3448.6	50.8667	3555.9
51.2949	3592.5	52.8148	3654.5	18.4839	3448.6	51.0427	3556.8
51.4718	3593.4	52.9966	3655.4	18.5477	3448.9	51.2187	3557.7
51.6486	3594	53.1786	3656	18.6114	3449.2	51.3947	3558.4
51.8257	3594.6	53.3608	3656.6	18.6752	3449.2	51.5707	3559.6
52.0026	3595.3	53.5429	3657.3	18.7389	3449.5	51.7467	3560.2
52.1795	3596.2	53.7252	3657.9	18.8025	3449.9	51.9227	3561.1
52.3564	3596.8	53.9074	3658.5	18.8663	3449.9	52.0987	3562.1
52.5334	3597.7	54.0896	3659.1	18.93	3450.2	52.2748	3562.7
52.7102	3598	54.2717	3659.7	18.9937	3450.5	52.4508	3563.6
52.887	3599	54.4538	3660.4	19.0575	3450.5	52.6268	3564.2
53.0642	3599.6	54.6358	3661.3	19.1212	3450.8	52.8028	3565.2
53.2409	3600.5	54.8179	3661.9	19.185	3451.1	52.9788	3565.8
53.4177	3601.1	54.9998	3662.5	19.2488	3451.1	53.1548	3566.7
53.5947	3602.1	55.1816	3663.5	19.3125	3451.4	53.3308	3567.7
53.7715	3602.7	55.3638	3664.1	19.3762	3451.4	53.5069	3568.3
53.9485	3603.3	55.5458	3665	19.44	3451.7	53.6829	3569.2
54.1256	3604.2	55.7279	3665.6	19.5038	3452	53.8589	3570.1
54.3026	3605.2	55.9098	3666.2	19.5675	3452	54.0349	3571.1
54.4794	3605.8	56.0918	3667.2	19.6313	3452.3	54.2109	3572
54.6562	3606.7	56.2737	3668.1	19.695	3452.3	54.3869	3572.9
54.833	3607.3	56.4557	3668.7	19.7587	3452.6	54.5629	3573.5
55.0099	3608.3	56.6375	3669.7	19.8225	3453	54.739	3574.5
55.1868	3608.9	56.8198	3670.6	19.8863	3453	54.915	3575.7
55.3636	3609.8	57.0019	3671.2	19.9498	3453.3	55.091	3576.3
55.5405	3610.4	57.1837	3672.1	20.0136	3453.6	55.267	3577.6
55.7175	3611.7	57.366	3673.1	20.0773	3453.6	55.443	3578.5
55.8946	3612.3	57.548	3673.7	20.1411	3453.9	55.619	3579.4
56.0715	3613.2	57.7301	3674.6	20.2048	3454.2	55.795	3580.7
56.2485	3614.2	57.9122	3675.5	20.2686	3454.2	55.9711	3581.6
56.4253	3614.8	58.0946	3676.5	20.3323	3454.5	56.1471	3582.8
56.6023	3615.7	58.2768	3677.4	20.3961	3454.8	56.3231	3584.1
56.7793	3616.6	58.4592	3678	20.4596	3454.8	56.4991	3585.3
56.9565	3617.3	58.6413	3679	20.5234	3455.1	56.6751	3586.6
57.1333	3617.9	58.8235	3679.6	20.5871	3455.4	56.8511	3587.5
57.3101	3618.8	59.0057	3680.5	20.6509	3455.4	57.0271	3588.7
57.4868	3619.7	59.1878	3681.1	20.7146	3455.7	57.2032	3589.7
57.6635	3620.4	59.3699	3681.7	20.7784	3455.7	57.3792	3590.9
57.8405	3621.3	59.5518	3682.7	20.8421	3456.1	57.5552	3592.1
58.0177	3621.9	59.7338	3683.3	20.9059	3456.4	57.7312	3593.4
58.1947	3622.8	59.9159	3683.9	20.9696	3456.4	57.9072	3594.3
58.3716	3623.5	60.098	3684.5	21.0334	3456.7	58.0832	3595.6
58.5486	3624.4	60.2801	3685.2	21.0971	3456.7	58.2592	3596.8
58.7253	3625	60.4621	3685.8	21.1609	3457	58.4353	3598
58.9025	3625.9	60.6441	3686.7	21.2246	3457.3	58.6113	3599
59.0793	3626.6	60.826	3687.3	21.2882	3457.3	58.7873	3600.2
59.2565	3627.5	61.0082	3687.9	21.352	3457.6	58.9633	3601.5
59.4334	3628.1	61.1902	3688.6	21.4157	3457.9	59.1393	3602.7
59.6103	3629	61.3721	3689.5	21.4795	3457.9	59.3153	3603.9
59.7873	3629.7	61.554	3690.1	21.5432	3458.2	59.4913	3604.9
59.964	3630.6	61.7358	3690.7	21.607	3458.2	59.6674	3606.4
60.1408	3631.2	61.9177	3691.4	21.6707	3458.5	59.8434	3607.3
60.3177	3632.1	62.0999	3692	21.7345	3458.8	60.0194	3608.9
60.4947	3632.8	62.2818	3692.6	21.7982	3458.8	60.1954	3610.1
60.6717	3634	62.4638	3693.5	21.862	3459.2	60.3714	3611.4
60.8485	3634.9	62.6459	3694.1	21.9254	3459.2	60.5474	3612.6
61.0254	3635.6	62.8282	3694.8	21.9891	3459.5	60.7234	3613.9
61.2025	3636.5	63.0103	3695.7	22.0529	3459.8	60.8994	3615.1
61.3792	3637.1	63.1923	3696.3	22.1166	3460.1	61.0754	3616.3
61.5562	3638	63.3744	3696.9	22.1804	3460.1	61.2514	3617.6
61.7331	3639	63.5564	3698.2	22.2441	3460.4	61.4274	3618.8
61.9098	3639.9	63.7384	3698.8	22.3079	3460.4	61.6035	3620.1
62.0868	3640.5	63.9203	3699.7	22.3716	3460.7	61.7795	3621.6
62.2638	3641.4	64.1022	3700.7	22.4354	3460.7	61.9555	3622.8
62.4408	3642.4	64.2842	3701.6	22.4991	3461	62.1315	3624.4
62.6179	3643	64.4663	3702.2	22.5629	3461.3	62.3075	3625.6
62.7948	3644.2	64.6483	3703.1	22.6266	3461.6	62.4835	3627.2
62.9716	3644.9	64.8304	3704.1	22.6904	3461.6	62.6595	3628.7
63.1486	3645.8	65.0124	3705	22.7541	3461.9	62.8355	3630.3
63.3258	3646.7	65.1943	3705.9	22.8177	3461.9	63.0115	3631.8
63.5027	3647.6	65.3763	3706.9	22.8814	3462.3	63.1875	3633.4
63.6798	3648.6	65.5585	3707.8	22.9452	3462.6	63.3636	3635.2
63.8567	3649.5	65.7407	3708.7	23.0089	3462.9	63.5396	3637.1
64.0336	3650.4	65.9227	3709.6	23.0727	3462.9	63.7156	3639
64.2106	3651.1	66.1047	3710.3	23.1364	3462.9	63.8916	3640.5
64.3874	3652	66.2868	3711.2	23.2002	3463.2	64.0676	3642.1
64.5643	3652.9	66.469	3712.4	23.2639	3463.5	64.2436	3643.9
64.741	3653.8	66.6512	3713.1	23.3277	3463.5	64.4196	3646.1
64.9178	3654.5	66.8332	3714	23.3914	3463.8	64.5957	3648
65.0945	3655.7	67.0155	3714.9	23.4552	3464.1	64.7717	3650.1
65.2714	3656.9	67.1977	3715.8	23.5189	3464.1	64.9477	3652
65.4487	3657.6	67.3797	3716.5	23.5827	3464.4	65.1237	3654.2
65.6257	3658.8	67.5615	3717.4	23.6464	3464.7	65.2997	3656
65.8027	3659.4	67.7434	3718.3	23.7102	3464.7	65.4757	3658.8
65.9795	3660.4	67.9255	3719.3	23.7739	3465	65.6518	3660.7
66.1564	3661.3	68.1074	3719.9	23.8377	3465.4	65.8278	3663.1
66.3335	3661.9	68.2895	3720.8	23.9013	3465.4	66.0038	3665.6
66.5104	3662.8	68.4716	3721.7	23.965	3465.7	66.1798	3667.8
66.6874	3663.8	68.6536	3722.4	24.0287	3466	66.3558	3670
66.8643	3664.7	68.8356	3723.3	24.0925	3466	66.5318	3672.8
67.0411	3665.6	69.0175	3723.9	24.1562	3466.3	66.7078	3675.2
67.218	3666.6	69.1996	3724.8	24.22	3466.3	66.8839	3678
67.3949	3667.5	69.3818	3725.5	24.2838	3466.6	67.0599	3680.8
67.5718	3668.1	69.5638	3726.1	24.3475	3466.6	67.2359	3683.9
67.7487	3669.3	69.7459	3727	24.4112	3466.9	67.4119	3686.7
67.9255	3670	69.9281	3727.6	24.475	3467.2	67.5879	3690.1
68.1024	3670.9	70.1102	3728.6	24.5388	3467.2	67.7639	3692.9
68.2796	3671.8	70.2924	3729.2	24.6025	3467.5	67.9399	3695.7
68.4564	3672.8	70.4746	3730.1	24.6663	3467.8	68.1159	3699.1
68.6335	3673.7	70.6566	3731	24.73	3467.8	68.2919	3702.8
68.8104	3674.3	70.8388	3731.7	24.7937	3468.1	68.4679	3706.5
68.9873	3675.5	71.021	3732.3	24.8575	3468.5	68.6439	3710.3
69.1645	3676.2	71.203	3733.2	24.9213	3468.5	68.8199	3714.6
69.3416	3677.1	71.3852	3734.1	24.985	3468.5	68.996	3718.3
69.5189	3678.3	71.5672	3734.8	25.0487	3468.8	69.172	3722.4
69.6959	3679.3	71.749	3735.7	25.1123	3469.1	69.348	3727.3
69.8729	3680.2	71.9312	3736.6	25.1761	3469.4	69.524	3732.3
70.0499	3681.1	72.1131	3737.5	25.2398	3469.4	69.7	3737.5
70.2268	3682.1	72.2953	3738.5	25.3036	3469.7	69.876	3742.8
70.4037	3683.3	72.4774	3739.4	25.3673	3469.7	70.052	3749
70.5808	3684.2	72.6598	3740.6	25.4311	3470	70.2281	3755.2
70.7576	3685.2	72.8419	3741.3	25.4948	3470	70.4041	3762.4
70.9345	3686.1	73.0241	3742.5	25.5586	3470.3	70.5801	3770.4
71.1116	3687	73.2064	3743.4	25.6223	3470.6	70.7561	3777.9
71.2886	3688.3	73.3886	3744.4	25.6861	3470.9	70.9321	3787.8
71.4655	3689.2	73.5705	3745.3	25.7498	3470.9	71.1081	3798
71.6424	3690.1	73.7523	3746.2	25.8134	3471.2	71.2841	3808.9
71.8191	3690.7	73.9343	3747.5	25.8771	3471.2	71.4602	3819.7
71.996	3692.3	74.1162	3748.4	25.9409	3471.6	71.6362	3834.6
72.1732	3693.2	74.2981	3749.3	26.0046	3471.6	71.8122	3851
72.3501	3694.1	74.48	3750.6	26.0684	3471.9	71.9882	3870.2
72.527	3695.1	74.6619	3751.5	26.1321	3472.2	72.1642	3889.1
72.7038	3696	74.8439	3752.4	26.1959	3472.2	72.3402	3914.6
72.8808	3696.9	75.0258	3753.4	26.2596	3472.5	72.5162	3939.7
73.0577	3698.2	75.2077	3754.3	26.3234	3472.8	72.6923	3968.2
73.2347	3699.1	75.3897	3755.5	26.3871	3472.8	72.8331	4004.5
73.4116	3700.3	75.5719	3756.5	26.4507	3473.4	72.833	3643.6
73.5883	3701.6	75.7538	3757.4	26.5145	3473.4	72.7627	3617.9
73.7651	3702.5	75.936	3758.6	26.5782	3473.7	72.5867	3591.8
73.9421	3703.4	76.1179	3759.3	26.642	3474	72.4107	3575.7
74.1192	3704.4	76.3	3760.2	26.7057	3474	72.2347	3561.8
74.2959	3705.3	76.4822	3761.7	26.7693	3474.3	72.0587	3551.5
74.473	3706.2	76.6643	3762.4	26.833	3474.3	71.8827	3541.9
74.6499	3707.5	76.8465	3763.3	26.8968	3474.7	71.7067	3534.2
74.8268	3708.4	77.0285	3764.5	26.9605	3475	71.5307	3526.7
75.0037	3709.3	77.2106	3765.1	27.0243	3475.3	71.3546	3520.8
75.1804	3710.6	77.3926	3766.1	27.088	3475.3	71.1786	3515
75.3572	3711.5	77.5747	3767	27.1518	3475.6	71.0026	3509.4
75.5339	3712.4	77.7567	3767.9	27.2155	3475.6	70.8266	3505
75.7107	3713.4	77.9386	3768.9	27.2793	3475.9	70.6506	3500.4
75.8879	3714.6	78.1204	3769.5	27.343	3476.2	70.4746	3496.7
76.0646	3715.5	78.3025	3770.7	27.4068	3476.2	70.2986	3492.6
76.2413	3716.5	78.4846	3771.3	27.4705	3476.5	70.1225	3489.2
76.4184	3717.4	78.6666	3772.3	27.5343	3476.5	69.9465	3485.2
76.5952	3718.6	78.8488	3773.2	27.598	3476.8	69.7705	3482.4
76.7721	3719.6	79.031	3774.1	27.6618	3477.1	69.5945	3479
76.9493	3720.5	79.213	3775.1	27.7255	3477.4	69.4185	3476.2
77.1261	3721.7	79.3949	3775.7	27.7891	3477.4	69.2425	3473.4
77.303	3723	79.577	3776.9	27.8529	3477.8	69.0665	3470.3
77.4802	3723.9	79.7591	3777.9	27.9164	3477.8	68.8904	3467.8
77.6569	3724.8	79.9412	3778.8	27.9802	3478.1	68.7144	3465.7
77.8341	3726.1	80.123	3779.7	28.0439	3478.4	68.5384	3462.9
78.0112	3727	80.3053	3780.6	28.1077	3478.4	68.3624	3460.1
78.188	3728.2	80.4873	3781.6	28.1714	3478.7	68.1864	3457.9
78.3651	3729.2	80.6691	3783.1	28.2352	3478.7	68.0104	3455.4
78.542	3730.4	80.851	3784.1	28.2989	3479	67.8344	3453.6
78.7187	3731.7	81.033	3785.3	28.3627	3479.3	67.6583	3451.4
78.8954	3732.6	81.2153	3786.2	28.4264	3479.3	67.4823	3449.2
79.0723	3733.5	81.3972	3787.5	28.4902	3479.6	67.3063	3447.1
79.2491	3735.1	81.5791	3788.4	28.5539	3479.9	67.1303	3444.9
79.4259	3736	81.7611	3789.6	28.6177	3480.2	66.9543	3443
79.6027	3737.2	81.9432	3790.6	28.6816	3480.2	66.7783	3441.2
79.7796	3738.2	82.1251	3791.8	28.7454	3480.5	66.6023	3439.3
79.9565	3739.4	82.307	3793	28.8091	3480.5	66.4262	3437.5
80.1332	3740.3	82.4893	3794	28.8729	3480.9	66.2502	3435.3
80.3101	3741.9	82.6714	3795.2	28.9364	3481.2	66.0742	3433.4
80.4873	3742.8	82.8534	3796.5	29.0002	3481.2	65.8982	3431.6
80.664	3744.4	83.0354	3797.7	29.0639	3481.5	65.7222	3430
80.8408	3745.6	83.2173	3798.9	29.1277	3481.5	65.5462	3428.5
81.0178	3746.8	83.3994	3800.2	29.1914	3481.8	65.3702	3426.6
81.1949	3748.1	83.5812	3801.4	29.2552	3482.1	65.1941	3425
81.3721	3749	83.763	3802.3	29.3189	3482.4	65.0181	3423.5
81.5489	3750.3	83.9449	3803.6	29.3827	3482.4	64.8421	3421.9
81.7258	3751.5	84.127	3804.8	29.4464	3482.7	64.6661	3420.4
81.9026	3752.7	84.3089	3806.1	29.5102	3483	64.4901	3418.8
82.0795	3753.7	84.4909	3807.3	29.5739	3483	64.3141	3417.6
82.2564	3754.9	84.6728	3808.5	29.6377	3483.3	64.1381	3416.1
82.4331	3756.2	84.8549	3809.8	29.7014	3483.3	63.962	3414.5
82.6098	3757.4	85.0369	3810.7	29.7652	3483.6	63.786	3413.3
82.7868	3758.6	85.2189	3811.6	29.8289	3484	63.61	3411.7
82.9636	3759.9	85.4011	3812.9	29.8927	3484	63.434	3410.5
83.1407	3760.8	85.5831	3814.1	29.9564	3484.3	63.258	3408.9
83.3175	3762	85.7649	3815.1	30.0202	3484.6	63.082	3407.7
83.4944	3763.3	85.9468	3816.3	30.0837	3484.6	62.906	3406.4
83.6712	3764.5	86.1288	3817.2	30.1475	3484.9	62.7299	3405.2
83.8483	3766.1	86.3106	3818.5	30.2112	3485.2	62.5539	3404
84.025	3767	86.4928	3819.4	30.275	3485.2	62.3779	3402.7
84.2018	3768.2	86.6747	3820.6	30.3388	3485.5	62.2019	3401.5
84.3787	3769.5	86.8567	3821.6	30.4025	3485.5	62.0259	3400.6
84.5557	3770.7	87.0387	3822.8	30.4661	3485.8	61.8499	3399.3
84.7324	3772	87.2208	3823.7	30.5298	3486.1	61.6739	3398.1
84.9091	3772.9	87.4027	3824.7	30.5936	3486.1	61.4978	3397.1
85.086	3774.4	87.5847	3826.2	30.6573	3486.4	61.3218	3395.9
85.2629	3775.7	87.7665	3827.5	30.7211	3486.7	61.1458	3395
85.4397	3776.9	87.9486	3828.4	30.7848	3487.1	60.9698	3393.7
85.6166	3778.2	88.1306	3829.6	30.8486	3487.1	60.7938	3392.8
85.7933	3779.4	88.3128	3830.9	30.9123	3487.4	60.6178	3391.6
85.9701	3780.6	88.4948	3831.8	30.9761	3487.4	60.4418	3390.6
86.1469	3781.9	88.6768	3833	31.0398	3487.7	60.2658	3389.4
86.3238	3783.1	88.8589	3834.3	31.1036	3487.7	60.0898	3388.5
86.5006	3784.7	89.041	3835.5	31.1673	3488	59.9137	3387.2
86.6774	3785.6	89.2231	3836.8	31.2311	3488.3	59.7377	3386
86.8542	3787.5	89.4051	3838.3	31.2948	3488.3	59.5617	3385.1
87.0311	3789	89.5871	3839.2	31.3584	3488.6	59.3857	3383.8
87.2082	3790.3	89.7691	3840.8	31.4221	3488.6	59.2097	3382.9
87.3849	3791.5	89.9511	3842	31.4859	3488.9	59.0337	3382
87.5616	3792.7	90.1331	3843.6	31.5496	3489.2	58.8577	3381
87.7386	3794.3	90.3154	3844.8	31.6134	3489.2	58.6816	3379.8
87.9157	3795.8	90.4975	3846.1	31.6771	3489.5	58.5056	3378.9
88.0924	3797.1	90.6795	3847.9	31.7409	3489.8	58.3296	3377.6
88.2691	3798.6	90.8616	3848.8	31.8046	3489.8	58.1536	3376.7
88.446	3799.9	91.0439	3850.7	31.8684	3490.2	57.9776	3375.8
88.6229	3801.4	91.226	3851.9	31.9321	3490.5	57.8016	3374.8
88.7996	3803	91.4081	3853.5	31.9959	3490.5	57.6256	3373.6
88.9764	3804.2	91.5904	3855	32.0596	3490.8	57.4495	3373
89.1532	3805.8	91.7724	3856.6	32.1234	3491.1	57.2735	3372
89.33	3807.3	91.9542	3857.8	32.1871	3491.4	57.0975	3370.8
89.5069	3808.5	92.1364	3859.4	32.2509	3491.4	56.9215	3369.9
89.6837	3810.4	92.3186	3860.6	32.3146	3491.7	56.7455	3368.9
89.8604	3812	92.5006	3862.2	32.3784	3492	56.5695	3368
90.0373	3813.5	92.6826	3863.7	32.4421	3492	56.3935	3367.1
90.2142	3814.7	92.8648	3865.3	32.5059	3492.3	56.2174	3366.5
90.3909	3816.6	93.047	3866.5	32.5695	3492.3	56.0414	3365.5
90.5676	3817.8	93.2291	3868.4	32.6332	3492.6	55.8654	3364.6
90.7445	3819.4	93.4113	3869.9	32.697	3492.9	55.6894	3363.7
90.9214	3820.9	93.5933	3871.2	32.7607	3492.9	55.5134	3362.4
91.0982	3822.5	93.7753	3872.7	32.8245	3493.3	55.3374	3361.5
91.2751	3824	93.9575	3874	32.8884	3493.3	55.1614	3360.9
91.452	3825.6	94.1396	3875.2	32.9521	3493.6	54.9853	3359.9
91.6288	3827.1	94.3217	3876.7	33.0155	3493.9	54.8093	3359.3
91.8055	3828.7	94.5038	3878.3	33.0793	3494.2	54.6333	3358.4
91.9822	3830.2	94.6861	3879.5	33.143	3494.2	54.4573	3357.8
92.1591	3832.4	94.8683	3880.8	33.2068	3494.5	54.2813	3356.8
92.3359	3834	95.0503	3882.3	33.2705	3494.8	54.1053	3356.2
92.5128	3835.5	95.2322	3883.9	33.3343	3494.8	53.9293	3355.6
92.6899	3837.1	95.4143	3885.1	33.398	3495.1	53.7532	3354.7
92.8668	3838.6	95.5965	3886.4	33.4618	3495.1	53.5772	3354.1
93.0436	3840.5	95.7785	3887.9	33.5255	3495.4	53.4012	3353.4
93.2204	3842	95.9605	3889.8	33.5893	3495.7	53.2252	3352.5
93.3973	3843.9	96.1427	3891	33.653	3495.7	53.0492	3351.9
93.5741	3845.4	96.3247	3892.6	33.7168	3496	52.8732	3351
93.7508	3847.3	96.5067	3894.1	33.7805	3496.4	52.6972	3350.6
93.9275	3849.2	96.6889	3895.7	33.8443	3496.4	52.5211	3349.7
94.1043	3851	96.871	3897.2	33.9079	3496.7	52.3451	3349.1
94.2811	3852.9	97.053	3898.8	33.9716	3497	52.1691	3348.5
94.4578	3854.7	97.2348	3900.3	34.0354	3497	51.9931	3347.5
94.6346	3856.9	97.4169	3902.2	34.0991	3497.3	51.8171	3346.9
94.8115	3858.8	97.5989	3903.4	34.1629	3497.3	51.6411	3346.3
94.9882	3860.3	97.7813	3905.3	34.2264	3497.6	51.4651	3345.4
95.1651	3862.5	97.9632	3906.8	34.2902	3497.9	51.289	3344.8
95.3419	3864.3	98.1451	3908.7	34.3539	3497.9	51.113	3344.1
95.5186	3866.5	98.3275	3910.2	34.4177	3498.2	50.937	3343.5
95.6954	3868.7	98.5098	3912.1	34.4814	3498.5	50.761	3342.6
95.8722	3870.9	98.6918	3914.3	34.5452	3498.5	50.585	3342
96.0489	3873	98.8738	3916.1	34.6089	3498.8	50.409	3341.3
96.2258	3875.2	99.0559	3918	34.6727	3499.1	50.233	3340.4
96.4028	3877.7	99.2378	3919.8	34.7364	3499.1	50.0569	3339.8
96.5797	3880.2	99.4198	3921.7	34.8002	3499.5	49.8809	3339.2
96.7565	3882.3	99.6017	3923.6	34.8639	3499.8	49.7049	3337.9
96.9333	3884.8	99.7837	3925.4	34.9277	3499.8	49.5289	3337.3
97.1102	3887.3	99.966	3927.6	34.9914	3500.1	49.3529	3336.7
97.287	3889.8	100.148	3929.8	35.0552	3500.4	49.1769	3335.8
97.4637	3892.6	100.33	3931.6	35.1189	3500.4	49.0009	3335.1
97.641	3895	100.512	3933.8	35.1825	3500.7	48.8248	3334.5
97.8177	3897.5	100.694	3936	35.2463	3501	48.6488	3333.9
97.9945	3900.6	100.876	3938.1	35.31	3501	48.4728	3333.3
98.1712	3903.4	101.058	3940.3	35.3738	3501.3	48.2968	3332.7
98.3482	3906.5	101.24	3942.2	35.4375	3501.3	48.1208	3331.7
98.5249	3909.3	101.422	3944.3	35.5012	3501.6	47.9448	3331.1
98.7017	3912.4	101.604	3946.8	35.565	3501.9	47.7688	3330.5
98.8784	3915.5	101.786	3948.7	35.6287	3502.2	47.5927	3329.9
99.0553	3918.9	101.968	3950.5	35.6925	3502.2	47.4167	3329.3
99.2323	3922.3	102.15	3953	35.7563	3502.6	47.2407	3328.6
99.4091	3926	102.333	3955.2	35.82	3502.9	47.0647	3328
99.5861	3929.5	102.515	3957.4	35.8837	3502.9	46.8887	3327.4
99.7631	3933.5	102.697	3959.5	35.9475	3503.2	46.7127	3326.8
99.9398	3937.2	102.879	3961.7	36.0112	3503.2	46.5367	3326.2
100.117	3940.6	103.061	3963.9	36.075	3503.5	46.3606	3325.8
100.293	3945	103.243	3965.7	36.1388	3503.8	46.1846	3325.2
100.47	3950.2	103.425	3968.5	36.2025	3504.1	46.0086	3324.6
100.647	3954.9	103.608	3970.7	36.2662	3504.1	45.8326	3324
100.824	3959.5	103.79	3972.5	36.33	3504.4	45.6566	3323.4
101.001	3965.1	103.972	3975.3	36.3936	3504.7	45.4806	3323.1
101.178	3970.7	104.154	3977.5	36.4573	3504.7	45.3046	3322.4
101.354	3976.3	104.336	3980	36.5211	3505	45.1286	3321.8
101.531	3982.5	104.518	3982.2	36.5848	3505	44.9526	3321.2
101.708	3989.3	104.701	3984.6	36.6486	3505.3	44.7765	3320.9
101.884	3995.2	104.883	3987.4	36.7123	3506	44.6005	3320.3
101.99	4000.4	105.065	3989.6	36.7761	3506	44.4245	3319.6
101.99	3858.1	105.247	3992.1	36.8398	3506.3	44.2485	3319.3
101.955	3848.2	105.43	3995.2	36.9036	3506.6	44.0725	3318.7
101.778	3835.5	105.612	3997.7	36.9673	3506.6	43.8965	3318.1
101.602	3825.6	105.721	4000.4	37.0311	3506.9	43.7205	3317.8
101.425	3817.5	105.721	3705.3	37.0948	3507.2	43.5444	3317.2
101.248	3810.4	105.612	3694.8	37.1586	3507.2	43.3684	3316.5
101.071	3804.2	105.43	3684.5	37.2223	3507.5	43.1924	3315.9
100.895	3798.6	105.248	3677.7	37.2861	3507.8	43.0164	3315.6
100.718	3793.4	105.066	3670.6	37.3498	3507.8	42.8404	3315
100.541	3788.7	104.884	3664.7	37.4136	3508.1	42.6644	3314.1
100.365	3784.4	104.702	3659.1	37.4773	3508.1	42.4884	3313.4
100.188	3780.3	104.52	3654.5	37.5409	3508.4	42.3123	3312.8
100.011	3776.3	104.338	3649.5	37.6046	3508.8	42.1363	3312.5
99.8343	3772.6	104.156	3644.9	37.6684	3508.8	41.9603	3311.9
99.6575	3769.2	103.974	3641.1	37.7321	3509.1	41.7843	3311.3
99.4808	3765.5	103.792	3637.7	37.7959	3509.4	41.6083	3310.7
99.304	3762.4	103.61	3634	37.8596	3509.4	41.4323	3310
99.1273	3759.3	103.428	3630	37.9234	3509.7	41.2563	3309.4
98.9506	3756.5	103.246	3626.9	37.9871	3510	41.0802	3309.1
98.7739	3753.7	103.064	3623.8	38.0509	3510	40.9042	3308.5
98.5972	3751.2	102.882	3620.4	38.1146	3510.3	40.7282	3307.9
98.4204	3748.1	102.7	3617.3	38.1784	3510.6	40.5522	3307.2
98.2437	3745.6	102.518	3614.8	38.2421	3510.6	40.3762	3306.6
98.0669	3742.8	102.336	3611.4	38.3059	3510.9	40.2002	3306.3
97.8901	3740.3	102.154	3609.2	38.3696	3511.2	40.0242	3305.7
97.7133	3737.9	101.972	3606.4	38.4334	3511.2	39.8481	3305.1
97.5366	3735.7	101.79	3603.6	38.4971	3511.5	39.6721	3304.8
97.3598	3733.2	101.608	3601.5	38.5609	3511.9	39.4961	3304.1
97.183	3731	101.426	3598.7	38.6246	3511.9	39.3201	3303.8
97.0063	3728.9	101.244	3596.5	38.6882	3512.2	39.1441	3303.2
96.8295	3727	101.062	3594.3	38.752	3512.5	38.9681	3302.6
96.6528	3724.8	100.88	3592.1	38.8157	3512.5	38.7921	3302.3
96.476	3723	100.698	3589.7	38.8795	3512.8	38.616	3301.7
96.2992	3720.2	100.516	3587.5	38.9432	3513.1	38.44	3301.4
96.1224	3718.3	100.334	3585.6	39.007	3513.1	38.264	3300.7
95.9458	3716.5	100.153	3583.5	39.0707	3513.4	38.088	3300.4
95.7691	3714.6	99.9707	3581.3	39.1345	3513.7	37.912	3299.8
95.5924	3712.4	99.7887	3579.1	39.1982	3513.7	37.736	3299.5
95.4157	3710.6	99.6069	3577.3	39.262	3514	37.56	3299.2
95.239	3708.7	99.4249	3575.4	39.3257	3514.3	37.384	3298.9
95.0622	3706.9	99.2429	3573.5	39.3895	3514.3	37.208	3298.3
94.8854	3704.7	99.0608	3571.7	39.4532	3514.6	37.0319	3297.9
94.7085	3703.1	98.8789	3569.5	39.517	3515	36.8559	3297.6
94.5318	3701.3	98.6971	3567.7	39.5807	3515	36.6799	3297
94.355	3699.7	98.5153	3565.8	39.6445	3515.3	36.5039	3296.7
94.1783	3697.6	98.3332	3563.9	39.7082	3515.6	36.3279	3296.4
94.0016	3695.7	98.1513	3562.4	39.772	3515.6	36.1519	3296.1
93.8249	3693.8	97.9694	3560.5	39.8355	3515.9	35.9759	3295.5
93.6482	3692.3	97.7874	3558.7	39.8993	3516.2	35.7998	3295.2
93.4713	3690.4	97.6055	3557.1	39.963	3516.2	35.6238	3294.8
93.2946	3688.9	97.4237	3555.3	40.0268	3516.5	35.4479	3294.5
93.1179	3687.3	97.2416	3553.7	40.0905	3516.8	35.2718	3293.9
92.9412	3685.5	97.0596	3551.8	40.1543	3516.8	35.0958	3293.6
92.7645	3683.9	96.8777	3550.3	40.218	3517.1	34.9198	3293
92.5877	3682.4	96.6958	3548.1	40.2818	3517.4	34.7438	3292.7
92.4111	3680.8	96.5138	3546.6	40.3455	3517.7	34.5678	3292.4
92.2344	3679	96.3317	3544.7	40.4093	3518.1	34.3918	3291.7
92.0576	3677.1	96.1497	3543.2	40.473	3518.1	34.2157	3291.4
91.881	3675.9	95.9679	3541.6	40.5368	3518.4	34.0397	3290.8
91.7043	3674.3	95.7859	3540.1	40.6005	3518.4	33.8637	3290.5
91.5274	3672.8	95.6037	3538.5	40.6643	3518.7	33.6877	3289.6
91.3507	3671.2	95.4217	3537.3	40.728	3519	33.5117	3289.3
91.1741	3669.7	95.2397	3535.7	40.7918	3519	33.3357	3288.6
90.9974	3668.1	95.0577	3534.2	40.8555	3519.3	33.1597	3288.3
90.8208	3666.9	94.8757	3532.9	40.9193	3519.6	32.9836	3287.7
90.644	3665	94.6939	3531.4	40.9829	3519.6	32.8076	3287.4
90.4673	3663.8	94.512	3530.1	41.0466	3519.9	32.6316	3286.8
90.2906	3662.2	94.3299	3528.6	41.1104	3520.2	32.4556	3286.5
90.1139	3661	94.1481	3527.4	41.1741	3520.5	32.2796	3285.9
89.9372	3659.4	93.9663	3525.8	41.2379	3520.5	32.1036	3285.5
89.7606	3658.2	93.7843	3524.6	41.3016	3520.8	31.9276	3284.9
89.5839	3656.9	93.6024	3523.3	41.3654	3521.2	31.7515	3284.6
89.4073	3655.7	93.4204	3521.8	41.4291	3521.2	31.5755	3284.3
89.2306	3653.5	93.2385	3520.8	41.4929	3521.5	31.3995	3283.7
89.0539	3652.3	93.0565	3519.3	41.5566	3521.8	31.2235	3283.4
88.8775	3651.1	92.8744	3518.4	41.6204	3521.8	31.0475	3282.8
88.7007	3649.8	92.6924	3517.1	41.6841	3522.1	30.8715	3282.4
88.5238	3648.6	92.5105	3515.9	41.7479	3522.4	30.6955	3282.1
88.347	3647	92.3287	3515	41.8116	3522.4	30.5194	3281.8
88.1703	3645.8	92.1466	3513.7	41.8755	3522.7	30.3434	3281.5
87.9936	3644.2	91.9648	3512.5	41.9391	3523	30.1674	3280.9
87.8169	3643	91.7826	3511.5	42.0029	3523.3	29.9914	3280.6
87.6401	3641.8	91.6006	3510.3	42.0666	3523.3	29.8154	3280.3
87.4633	3640.5	91.4186	3509.4	42.1304	3523.6	29.6394	3280
87.2867	3639.3	91.2366	3508.1	42.1941	3523.6	29.4634	3279.6
87.11	3638	91.0547	3506.9	42.2579	3523.9	29.2874	3279.3
86.9333	3636.8	90.8728	3506	42.3216	3524.3	29.1114	3279
86.7565	3635.6	90.6907	3504.4	42.3854	3524.6	28.9354	3278.7
86.5798	3634.3	90.5087	3503.5	42.4491	3524.6	28.7593	3278.4
86.4031	3632.8	90.3266	3502.2	42.5129	3524.9	28.5833	3278.1
86.2264	3631.5	90.1446	3501	42.5766	3525.2	28.4073	3277.5
86.0498	3630.3	89.9627	3500.1	42.6404	3525.2	28.2313	3277.5
85.873	3629	89.7805	3498.8	42.7041	3525.5	28.0553	3276.9
85.6963	3627.8	89.5987	3497.9	42.7679	3525.8	27.8793	3276.5
85.5195	3626.6	89.4167	3496.7	42.8316	3525.8	27.7033	3276.2
85.3428	3625.3	89.2347	3495.7	42.8954	3526.1	27.5273	3275.9
85.1661	3624.1	89.0526	3494.5	42.9591	3526.4	27.3513	3275.6
84.9893	3622.8	88.8705	3493.3	43.0229	3526.4	27.1752	3275.3
84.8126	3621.6	88.6887	3492.3	43.0864	3526.7	26.9992	3275
84.6359	3620.4	88.5068	3491.1	43.1502	3527	26.8232	3274.4
84.4593	3619.4	88.3247	3489.8	43.2139	3527	26.6472	3274.1
84.2826	3618.2	88.1427	3488.9	43.2777	3527.4	26.4712	3273.8
84.1059	3616.6	87.9606	3488	43.3414	3527.7	26.2952	3273.4
83.9291	3615.4	87.7785	3486.7	43.4052	3528	26.1192	3272.8
83.7524	3614.5	87.5967	3485.8	43.4689	3528	25.9431	3272.5
83.5757	3613.2	87.4147	3484.3	43.5327	3528	25.7671	3272.2
83.3988	3612.3	87.2329	3483.3	43.5964	3528.3	25.5911	3271.6
83.222	3610.8	87.0511	3482.1	43.6602	3528.6	25.4151	3271.3
83.0454	3609.5	86.8689	3481.2	43.7239	3528.9	25.2391	3271
82.8687	3608.3	86.687	3480.2	43.7877	3529.2	25.0631	3270.3
82.692	3607.3	86.5049	3479.3	43.8514	3529.2	24.8871	3270
82.5153	3606.1	86.3226	3478.1	43.9152	3529.5	24.7111	3269.7
82.3386	3604.9	86.1405	3477.1	43.9789	3529.8	24.5351	3269.1
82.1618	3603.9	85.9586	3476.2	44.0427	3529.8	24.359	3268.8
81.9851	3602.7	85.7766	3475.3	44.1064	3530.1	24.183	3268.2
81.8084	3601.8	85.5946	3474.3	44.17	3530.5	24.007	3267.9
81.6317	3600.5	85.4126	3473.4	44.2338	3530.5	23.831	3267.6
81.455	3599.6	85.2307	3472.8	44.2975	3530.8	23.655	3266.9
81.2782	3598.4	85.0487	3471.9	44.3612	3530.8	23.479	3266.6
81.1015	3597.4	84.8668	3470.9	44.425	3531.1	23.303	3266.3
80.9248	3596.2	84.6847	3470	44.4888	3531.4	23.1269	3265.4
80.7481	3595.3	84.5026	3469.4	44.5525	3531.7	22.9509	3265.1
80.5714	3594	84.3207	3468.5	44.6163	3531.7	22.7749	3264.8
80.3946	3593.1	84.1387	3467.5	44.68	3532	22.5989	3264.1
80.2179	3592.1	83.9568	3466.9	44.7437	3532.3	22.4229	3263.8
80.0412	3590.9	83.7746	3466	44.8075	3532.6	22.2469	3263.5
79.8645	3590	83.5924	3465.4	44.8713	3532.9	22.0709	3263.2
79.6878	3589	83.4104	3464.4	44.935	3532.9	21.8948	3262.9
79.5111	3587.8	83.2283	3463.8	44.9988	3533.2	21.7188	3262.3
79.3343	3586.6	83.0463	3462.6	45.0625	3533.2	21.5428	3262
79.1575	3585.3	82.8642	3461.6	45.1262	3533.6	21.3668	3261.7
78.9807	3584.4	82.6821	3461	45.19	3533.9	21.1908	3261.4
78.804	3583.5	82.5001	3460.4	45.2537	3534.2	21.0148	3261
78.6272	3582.5	82.3181	3459.5	45.3173	3534.2	20.8388	3260.7
78.4505	3581.3	82.136	3458.5	45.3811	3534.5	20.6627	3260.4
78.274	3580.4	81.954	3457.9	45.4448	3534.8	20.4867	3260.1
78.0973	3579.4	81.7718	3457	45.5086	3534.8	20.3107	3259.8
77.9204	3578.2	81.5898	3456.4	45.5723	3535.1	20.1347	3259.5
77.7435	3577.3	81.4079	3455.4	45.6361	3535.4	19.9587	3258.9
77.5668	3576.3	81.2257	3454.5	45.6998	3535.4	19.7827	3258.6
77.3901	3575.4	81.0437	3453.6	45.7636	3535.7	19.6067	3258.3
77.2134	3574.5	80.8616	3453	45.8273	3536	19.4306	3257.9
77.0369	3573.2	80.6796	3452	45.8911	3536.3	19.2546	3257.6
76.8602	3572.3	80.4974	3451.1	45.9548	3536.3	19.0786	3257
76.6834	3571.4	80.3154	3450.5	46.0186	3536.7	18.9026	3256.7
76.5068	3570.1	80.1335	3449.5	46.0823	3537	18.7266	3256.4
76.3301	3569.2	79.9512	3448.6	46.1461	3537	18.5506	3256.1
76.1535	3568.3	79.7692	3448	46.2098	3537.3	18.3746	3255.5
75.9768	3567.3	79.5871	3447.1	46.2736	3537.6	18.1985	3255.2
75.7999	3566.1	79.4052	3446.1	46.3373	3537.9	18.0225	3254.8
75.6232	3565.2	79.2233	3445.2	46.4011	3537.9	17.8465	3254.2
75.4465	3563.9	79.0411	3444.6	46.4646	3538.2	17.6705	3253.9
75.2698	3563	78.8592	3443.7	46.5284	3538.8	17.4945	3253.3
75.0931	3562.1	78.6772	3442.7	46.5921	3538.8	17.3185	3253
74.9164	3561.1	78.4951	3441.5	46.6559	3539.1	17.1425	3252.4
74.7396	3560.2	78.313	3440.9	46.7196	3539.4	16.9664	3251.7
74.5629	3559.3	78.1311	3440.2	46.7834	3539.4	16.7904	3251.4
74.3863	3558.4	77.9492	3439.3	46.8471	3539.8	16.6144	3250.8
74.2096	3557.4	77.7672	3438.7	46.9109	3540.1	16.4384	3250.5
74.0328	3556.5	77.585	3437.8	46.9746	3540.4	16.2624	3249.9
73.8561	3555.6	77.4029	3437.1	47.0384	3540.4	16.0864	3249.3
73.6794	3554.6	77.2209	3436.5	47.1021	3540.7	15.9104	3249
73.5027	3553.7	77.0389	3435.6	47.1659	3541	15.7343	3248.3
73.326	3552.8	76.8566	3435	47.2296	3541.3	15.5583	3247.7
73.1493	3551.8	76.6744	3434.3	47.2936	3541.3	15.3823	3247.1
72.9725	3550.9	76.4925	3433.7	47.3575	3541.6	15.2063	3246.5
72.7958	3550	76.3106	3433.1	47.4213	3541.9	15.0303	3246.2
72.6191	3549.4	76.1286	3432.5	47.485	3541.9	14.8543	3245.5
72.4423	3548.1	75.9466	3431.9	47.5487	3542.2	14.6783	3244.9
72.2656	3547.5	75.7646	3431.2	47.6125	3542.5	14.5022	3244.3
72.0888	3546.3	75.5825	3430.6	47.6763	3542.9	14.3262	3243.7
71.9121	3545.6	75.4004	3430	47.74	3542.9	14.1502	3243.4
71.7354	3544.4	75.2186	3429.4	47.8038	3543.2	13.9742	3242.8
71.5587	3543.5	75.0368	3428.8	47.8675	3543.5	13.7982	3242.1
71.382	3542.5	74.8544	3428.1	47.9312	3543.5	13.6222	3241.8
71.2052	3541.6	74.6722	3427.5	47.995	3543.8	13.4462	3240.9
71.0285	3541	74.4902	3426.9	48.0588	3544.1	13.2701	3240.3
70.8518	3540.1	74.308	3426.3	48.1225	3544.4	13.0941	3239.7
70.6751	3539.1	74.1259	3426	48.1861	3544.4	12.9181	3239.3
70.4984	3538.2	73.9439	3425.4	48.2498	3544.7	12.7421	3238.7
70.3217	3537.6	73.762	3424.7	48.3136	3545	12.5661	3238.1
70.1448	3536.7	73.5801	3424.1	48.3773	3545.3	12.3901	3237.5
69.9681	3535.7	73.3981	3423.5	48.4411	3545.3	12.2141	3236.9
69.7914	3534.8	73.216	3422.9	48.5048	3545.6	12.038	3236.2
69.6147	3533.9	73.0341	3421.9	48.5686	3546	11.862	3235.6
69.4379	3532.9	72.8523	3421.3	48.6323	3546.3	11.686	3235
69.2612	3532.3	72.6702	3420.4	48.6961	3546.3	11.51	3234.4
69.0845	3531.4	72.4882	3419.8	48.7598	3546.6	11.334	3233.5
68.9078	3530.5	72.3063	3419.2	48.8236	3546.9	11.158	3233.1
68.7311	3529.5	72.1242	3418.5	48.8873	3546.9	10.982	3232.2
68.5545	3528.9	71.942	3417.9	48.9511	3547.2	10.8059	3231.6
68.3776	3528	71.7601	3417	49.0148	3547.5	10.6299	3230.7
68.2008	3527	71.578	3416.4	49.0786	3547.8	10.4539	3229.7
68.0241	3526.1	71.3961	3415.4	49.1423	3547.8	10.2779	3229.1
67.8473	3525.2	71.2138	3415.1	49.2061	3548.1	10.1019	3228.2
67.6705	3524.6	71.0316	3414.2	49.2698	3548.4	9.9259	3227.3
67.4937	3523.6	70.8498	3413.6	49.3334	3548.4	9.7499	3226.3
67.317	3523	70.6679	3413	49.3971	3548.7	9.5738	3225.1
67.1402	3521.5	70.4859	3412	49.4609	3549.1	9.3978	3224.2
66.9635	3520.8	70.3036	3411.4	49.5246	3549.4	9.2218	3222.9
66.7868	3519.9	70.1217	3410.8	49.5884	3549.4	9.0458	3222
66.6102	3519.3	69.9399	3410.2	49.6521	3549.7	8.8698	3220.7
66.4336	3518.4	69.7579	3409.5	49.7159	3550	8.6938	3219.5
66.2569	3517.4	69.5761	3408.9	49.7796	3550.3	8.5178	3218.3
66.0802	3516.5	69.3942	3408.3	49.8434	3550.3	8.3417	3217
65.9035	3515.9	69.2122	3407.7	49.9071	3550.6	8.1657	3215.5
65.7267	3515	69.0303	3407.1	49.9709	3550.9	7.9897	3213.9
65.55	3514.3	68.8484	3406.4	50.0346	3551.2	7.8137	3212.4
65.3733	3513.4	68.6664	3405.8	50.0984	3551.2	7.6377	3210.8
65.1966	3512.8	68.4843	3405.2	50.1621	3551.5	7.4617	3209.3
65.02	3511.9	68.302	3404.6	50.2259	3551.8	7.2857	3207.4
64.843	3511.2	68.12	3404	50.2896	3552.2	7.1096	3205.9
64.6664	3510.3	67.9381	3403.7	50.3534	3552.5	6.9336	3204
64.4897	3509.4	67.7561	3403	50.4171	3552.5	6.7576	3201.8
64.3129	3509.1	67.574	3402.7	50.4809	3552.8	6.5816	3200
64.1361	3507.8	67.3918	3402.1	50.5445	3553.1	6.4056	3197.8
63.9593	3507.2	67.2097	3401.5	50.6082	3553.1	6.2296	3195.6
63.7826	3506.6	67.0275	3400.9	50.672	3553.4	6.0536	3193.5
63.6059	3506	66.8453	3400.6	50.7357	3553.7	5.8775	3190.7
63.4292	3505	66.6632	3400.2	50.7995	3554	5.7015	3187.9
63.2525	3504.1	66.4809	3399.6	50.8632	3554	5.5255	3185.4
63.0758	3503.5	66.2991	3398.7	50.927	3554.3	5.3495	3182
62.8991	3502.9	66.1173	3398.4	50.9907	3554.6	5.1735	3178.9
62.7224	3501.9	65.9351	3398.1	51.0545	3554.9	4.9975	3175.8
62.5457	3501	65.7532	3397.5	51.1182	3554.9	4.8215	3172.1
62.369	3500.1	65.571	3396.8	51.182	3555.3	4.6454	3168.4
62.1922	3499.5	65.3888	3396.5	51.2457	3555.6	4.4694	3164.3
62.0155	3498.8	65.2067	3395.9	51.3095	3555.6	4.2934	3159.7
61.8387	3497.9	65.0246	3395.6	51.3732	3555.9	4.1174	3154.7
61.6619	3497	64.8427	3395	51.437	3556.2	3.9414	3149.8
61.4852	3496.4	64.6604	3394.4	51.5007	3556.5	3.7654	3143.9
61.3085	3495.7	64.4785	3394	51.5645	3556.5	3.5894	3138
61.1317	3494.8	64.2964	3393.4	51.6282	3556.8	3.4133	3130.5
60.955	3494.2	64.1145	3392.8	51.6918	3557.1	3.2373	3122.5
60.7783	3493.3	63.9326	3392.2	51.7555	3557.4	3.0613	3114.1
60.6016	3492.6	63.7505	3391.9	51.8193	3557.7	2.8853	3105.4
60.4248	3491.7	63.5684	3391.3	51.883	3558	2.7093	3093.9
60.2481	3491.1	63.3863	3390.6	51.9468	3558	2.5333	3083.4
60.0714	3490.2	63.2045	3390	52.0105	3558.4	2.3573	3069.5
59.8947	3489.5	63.0226	3389.4	52.0743	3558.4	2.1812	3054.9
59.7179	3488.9	62.8406	3388.8	52.138	3558.7	2.0052	3040
59.5411	3488.3	62.6586	3388.2	52.2018	3559	1.8292	3022
59.3644	3487.4	62.4767	3387.8	52.2655	3559.3	1.6532	3003.7
59.1877	3486.4	62.2946	3386.9	52.3293	3559.3	1.4772	2983
59.011	3485.8	62.1127	3386.6	52.393	3559.6	1.3012	2956.3
58.8343	3485.2	61.9307	3386	52.4568	3559.9	1.1252	2925.9
58.6575	3484.6	61.7487	3385.4	52.5205	3560.2	0.9491	2891.8
58.4808	3483.6	61.5666	3384.7	52.5843	3560.5	0.7731	2859.3
58.3041	3483	61.3844	3384.1	52.648	3560.5	0.5971	2823.9
58.1274	3482.1	61.2025	3383.5	52.7118	3560.8	0.4211	2797.6
57.9507	3481.5	61.0206	3382.9	52.7755	3561.1		--
57.7739	3480.9	60.8386	3382.6	52.8391	3561.5		--
57.5972	3479.9	60.6566	3382	52.9029	3561.8		--
57.4205	3479.3	60.4744	3381.3	52.9666	3561.8	--	--
57.2438	3478.7	60.2924	3381	53.0304	3562.1	--	--
57.0671	3477.8	60.1105	3380.4	53.0941	3562.4	--	--
56.8902	3476.8	59.9284	3380.1	53.1579	3562.4	--	--
56.7135	3476.2	59.7463	3379.5	53.2216	3562.7	--	--
56.5368	3475.6	59.5643	3378.9	53.2854	3563	--	--
56.3601	3475	59.3824	3378.5	53.3491	3563.3	--	--
56.1833	3474.3	59.2003	3377.6	53.4129	3563.6	--	--
56.0065	3473.7	59.0181	3377.3	53.4766	3563.6	--	--
55.8297	3472.8	58.8363	3376.7	53.5404	3563.9	--	--
55.653	3472.2	58.6545	3376.4	53.6041	3564.2	--	--
55.4762	3471.6	58.4725	3376.1	53.6679	3564.6	--	--
55.2994	3470.9	58.2904	3375.8	53.7316	3564.9	--	--
55.1227	3470	58.1086	3375.1	53.7954	3564.9	--	--
54.9458	3469.4	57.9265	3374.8	53.8591	3565.2	--	--
54.7691	3468.8	57.7444	3374.5	53.9227	3565.5	--	--
54.5924	3468.1	57.5624	3373.9	53.9864	3565.8	--	--
54.4156	3467.5	57.3805	3373.6	54.0502	3566.1	--	--
54.2389	3466.9	57.1986	3373.3	54.1139	3566.1	--	--
54.0622	3466.3	57.0167	3372.7	54.1777	3566.4	--	--
53.8854	3465.4	56.8349	3372.3	54.2414	3566.7	--	--
53.7087	3464.7	56.653	3371.7	54.3052	3567	--	--
53.5322	3464.1	56.4709	3371.4	54.3689	3567.3	--	--
53.3555	3463.5	56.2887	3371.1	54.4327	3567.3	--	--
53.1788	3462.9	56.1066	3370.5	54.4964	3567.7	--	--
53.0021	3462.3	55.9247	3370.2	54.5602	3568	--	--
52.8255	3461.3	55.7428	3369.9	54.6239	3568	--	--
52.6488	3461	55.5606	3369.2	54.6877	3568.3	--	--
52.4722	3460.1	55.3788	3368.9	54.7514	3568.6	--	--
52.2953	3459.5	55.1968	3368.3	54.8152	3568.9	--	--
52.1186	3458.8	55.0147	3367.7	54.8789	3569.2	--	--
51.9419	3458.2	54.8327	3367.4	54.9427	3569.2	--	--
51.7652	3457.3	54.6506	3366.8	55.0064	3569.5	--	--
51.5885	3456.7	54.4687	3366.5	55.0702	3569.8	--	--
51.4117	3456.4	54.2868	3365.8	55.1337	3570.1	--	--
51.235	3455.1	54.1046	3365.2	55.1975	3570.1	--	--
51.0584	3454.5	53.9225	3364.9	55.2611	3570.4	--	--
50.8816	3453.6	53.7407	3364.3	55.3248	3570.8	--	--
50.7049	3453	53.5588	3363.7	55.3886	3571.1	--	--
50.5281	3452.6	53.3769	3363	55.4523	3571.7	--	--
50.3514	3451.7	53.1948	3362.7	55.5161	3571.7	--	--
50.1747	3451.1	53.0128	3362.1	55.5798	3572	--	--
49.9979	3450.5	52.8309	3361.8	55.6436	3572.3	--	--
49.8212	3449.9	52.6491	3361.2	55.7073	3572.6	--	--
49.6443	3449.2	52.4669	3360.6	55.7711	3572.9	--	--
49.4676	3448.6	52.285	3360.3	55.8348	3573.2	--	--
49.2908	3448	52.103	3359.6	55.8986	3573.2	--	--
49.1141	3447.4	51.9208	3359	55.9627	3573.5	--	--
48.9373	3446.8	51.739	3358.7	56.0262	3573.9	--	--
48.7606	3446.1	51.557	3358.1	56.09	3573.9	--	--
48.5839	3445.5	51.375	3357.8	56.1538	3574.2	--	--
48.4072	3444.9	51.193	3357.5	56.2175	3574.5	--	--
48.2304	3444.3	51.0111	3356.8	56.2812	3574.8	--	--
48.0536	3443.7	50.8292	3356.2	56.345	3575.1	--	--
47.877	3443	50.6473	3355.6	56.4087	3575.4	--	--
47.7003	3442.4	50.4652	3355.3	56.4725	3575.7	--	--
47.5235	3441.8	50.2833	3355	56.5363	3575.7	--	--
47.3467	3441.2	50.1013	3354.7	56.6	3576	--	--
47.1699	3440.6	49.9194	3354.1	56.6638	3576.3	--	--
46.9932	3439.9	49.7376	3353.7	56.7275	3576.6	--	--
46.8165	3439.3	49.5555	3353.4	56.7912	3576.6	--	--
46.6398	3438.7	49.3735	3353.1	56.855	3577	--	--
46.4631	3438.1	49.1917	3352.8	56.9188	3577.3	--	--
46.2863	3437.5	49.0099	3352.2	56.9825	3577.6	--	--
46.1096	3436.8	48.8279	3351.9	57.0463	3577.9	--	--
45.9329	3436.2	48.646	3351.6	57.11	3577.9	--	--
45.7562	3435.6	48.4641	3351.3	57.1737	3578.2	--	--
45.5794	3435	48.282	3351	57.2373	3578.5	--	--
45.4025	3434.3	48.1	3350.6	57.3011	3578.8	--	--
45.2258	3433.7	47.918	3350	57.3648	3579.1	--	--
45.0491	3432.8	47.7362	3349.7	57.4286	3579.4	--	--
44.8723	3432.2	47.5544	3349.4	57.4923	3579.4	--	--
44.6955	3431.6	47.3726	3349.1	57.5561	3579.7	--	--
44.5188	3430.9	47.1905	3348.5	57.6198	3580.1	--	--
44.3421	3430.3	47.0084	3348.2	57.6836	3580.4	--	--
44.1654	3429.7	46.8263	3347.9	57.7473	3580.7	--	--
43.9887	3429.1	46.6442	3347.2	57.8111	3580.7	--	--
43.8117	3428.5	46.4621	3346.6	57.8748	3581	--	--
43.635	3428.1	46.2803	3346.3	57.9386	3581.3	--	--
43.4583	3427.5	46.0981	3346	58.0023	3581.6	--	--
43.2815	3426.9	45.9157	3345.7	58.0661	3581.9	--	--
43.1045	3426.3	45.7339	3345.1	58.1298	3581.9	--	--
42.9278	3425.7	45.552	3344.4	58.1936	3582.5	--	--
42.7511	3425	45.37	3344.1	58.2573	3582.5	--	--
42.5743	3424.4	45.1879	3343.5	58.3211	3582.8	--	--
42.3976	3423.8	45.0058	3342.9	58.3846	3583.2	--	--
42.2208	3423.2	44.8236	3342.6	58.4484	3583.2	--	--
42.0441	3422.6	44.6416	3342.3	58.5121	3583.5	--	--
41.8674	3421.9	44.4594	3341.7	58.5759	3583.8	--	--
41.6906	3421.6	44.2772	3341	58.6396	3584.1	--	--
41.514	3420.7	44.0951	3340.4	58.7034	3584.4	--	--
41.3372	3420.4	43.9133	3340.1	58.7671	3584.7	--	--
41.1605	3419.8	43.7314	3339.5	58.8309	3585	--	--
40.9838	3419.2	43.5496	3339.2	58.8946	3585	--	--
40.807	3418.5	43.3676	3338.9	58.9584	3585.3	--	--
40.6303	3417.9	43.1855	3338.2	59.0221	3585.6	--	--
40.4534	3417.3	43.0036	3337.9	59.0859	3585.9	--	--
40.2766	3416.7	42.8218	3337.3	59.1496	3586.3	--	--
40.0999	3416.1	42.6398	3337	59.2134	3586.3	--	--
39.9232	3415.4	42.4579	3336.7	59.2771	3586.6	--	--
39.7465	3414.8	42.276	3336.1	59.3409	3586.9	--	--
39.5698	3414.5	42.0937	3335.8	59.4046	3587.2	--	--
39.3931	3413.9	41.9116	3335.1	59.4684	3587.5	--	--
39.2164	3413.3	41.7294	3334.8	59.532	3587.8	--	--
39.0396	3412.6	41.5475	3334.5	59.5957	3588.1	--	--
38.8629	3411.7	41.3656	3333.9	59.6595	3588.1	--	--
38.6861	3411.4	41.1835	3333.6	59.7232	3588.4	--	--
38.5093	3410.8	41.0015	3333.3	59.787	3588.7	--	--
38.3326	3410.2	40.8195	3333	59.8507	3589	--	--
38.1559	3409.5	40.6376	3332.7	59.9145	3589.4	--	--
37.979	3408.9	40.4558	3332.4	59.9782	3589.4	--	--
37.8022	3408.3	40.2736	3331.7	60.042	3589.7	--	--
37.6255	3408	40.0918	3331.4	60.1057	3590	--	--
37.4486	3407.4	39.9098	3331.1	60.1695	3590.3	--	--
37.2717	3406.8	39.7276	3330.8	60.2332	3590.6	--	--
37.095	3406.1	39.5456	3330.5	60.297	3590.9	--	--
36.9183	3405.5	39.3636	3330.2	60.3607	3591.2	--	--
36.7414	3405.2	39.1817	3329.9	60.4245	3591.2	--	--
36.5647	3404.6	38.9997	3329.6	60.4882	3591.5	--	--
36.3879	3404	38.8178	3328.9	60.552	3591.8	--	--
36.2111	3403.3	38.6358	3328.6	60.6155	3592.1	--	--
36.0344	3402.7	38.4538	3328.3	60.6793	3592.5	--	--
35.8577	3402.1	38.2716	3327.7	60.743	3592.8	--	--
35.6808	3401.5	38.0896	3327.4	60.8068	3592.8	--	--
35.504	3400.9	37.9076	3327.1	60.8705	3593.1	--	--
35.327	3400.2	37.7256	3326.5	60.9343	3593.4	--	--
35.1503	3399.9	37.5438	3326.2	60.998	3593.7	--	--
34.9735	3399.3	37.3618	3325.5	61.0618	3594	--	--
34.7968	3398.7	37.1798	3325.2	61.1255	3594.3	--	--
34.6201	3398.1	36.9979	3324.6	61.1893	3594.3	--	--
34.4433	3397.5	36.8156	3324.3	61.253	3594.6	--	--
34.2666	3396.8	36.6335	3323.7	61.3168	3594.9	--	--
34.0898	3396.2	36.4513	3323.4	61.3805	3595.3	--	--
33.9131	3395.6	36.2692	3322.7	61.4443	3595.6	--	--
33.7362	3395.3	36.087	3322.1	61.508	3595.9	--	--
33.5594	3394.7	35.9051	3321.8	61.5718	3595.9	--	--
33.3826	3394	35.7229	3321.2	61.6355	3596.2	--	--
33.2059	3393.4	35.5407	3320.9	61.6993	3596.5	--	--
33.0292	3392.8	35.3588	3320.3	61.7629	3596.8	--	--
32.8525	3392.2	35.1766	3320	61.8266	3597.1	--	--
32.6758	3391.6	34.9945	3319.3	61.8904	3597.4	--	--
32.499	3390.9	34.8124	3319	61.9541	3597.4	--	--
32.322	3390.3	34.6303	3318.4	62.0179	3597.7	--	--
32.1454	3389.4	34.4481	3318.1	62.0816	3598	--	--
31.9687	3389.1	34.266	3317.5	62.1454	3598.4	--	--
31.792	3388.5	34.084	3317.2	62.2091	3598.7	--	--
31.6153	3387.8	33.9019	3316.9	62.2729	3599	--	--
31.4386	3387.2	33.7198	3316.5	62.3366	3599.3	--	--
31.2619	3386.6	33.5377	3315.9	62.4004	3599.6	--	--
31.0852	3386.3	33.3556	3315.6	62.4641	3599.9	--	--
30.9084	3385.7	33.1736	3315	62.5279	3600.2	--	--
30.7315	3385.1	32.9916	3314.7	62.5916	3600.5	--	--
30.5548	3384.4	32.8096	3314.4	62.6554	3600.5	--	--
30.3781	3383.8	32.6273	3313.8	62.7191	3600.8	--	--
30.2014	3383.2	32.4454	3313.4	62.7829	3601.1	--	--
30.0245	3382.9	32.2632	3312.8	62.8466	3601.1	--	--
29.8478	3382.3	32.0813	3312.5	62.9102	3601.8	--	--
29.6712	3381.6	31.8993	3312.2	62.9739	3601.8	--	--
29.4945	3381.3	31.7172	3311.9	63.0377	3602.1	--	--
29.3178	3380.7	31.5353	3311.6	63.1014	3602.4	--	--
29.1411	3380.1	31.3533	3311.3	63.1652	3602.7	--	--
28.9642	3379.5	31.1712	3310.7	63.2289	3603	--	--
28.7875	3378.9	30.989	3310.3	63.2927	3603.3	--	--
28.6108	3378.2	30.8068	3310	63.3564	3603.6	--	--
28.4342	3377.6	30.6249	3309.7	63.4202	3603.9	--	--
28.2574	3377	30.4428	3309.1	63.4839	3604.6	--	--
28.0806	3376.7	30.2608	3308.8	63.5477	3604.9	--	--
27.9038	3375.8	30.0789	3308.5	63.6114	3604.9	--	--
27.727	3375.4	29.8966	3308.2	63.6752	3605.2	--	--
27.5503	3374.8	29.7145	3307.6	63.7389	3605.5	--	--
27.3737	3374.2	29.5323	3307.2	63.8027	3605.8	--	--
27.1968	3373.6	29.3502	3306.6	63.8664	3606.1	--	--
27.02	3373	29.1681	3306.3	63.9302	3606.4	--	--
26.8433	3372.3	28.9861	3305.7	63.9939	3606.4	--	--
26.6667	3371.7	28.8041	3305.4	64.0575	3606.7	--	--
26.4897	3371.1	28.6219	3304.8	64.1213	3607	--	--
26.3129	3370.5	28.4399	3304.5	64.185	3607.3	--	--
26.1362	3369.9	28.2578	3303.8	64.2488	3607.7	--	--
25.9594	3369.6	28.0759	3303.2	64.3125	3608	--	--
25.7824	3368.9	27.8937	3302.6	64.3762	3608.3	--	--
25.6055	3368	27.7114	3302.3	64.44	3608.6	--	--
25.4288	3367.1	27.5291	3302	64.5037	3608.9	--	--
25.252	3366.5	27.347	3301.4	64.5675	3609.2	--	--
25.0751	3365.8	27.1651	3300.7	64.6312	3609.5	--	--
24.8983	3365.5	26.9831	3300.1	64.695	3609.5	--	--
24.7216	3364.9	26.801	3299.8	64.7588	3610.1	--	--
24.5449	3364.3	26.6187	3299.2	64.8225	3610.1	--	--
24.3679	3363.4	26.4366	3298.6	64.8863	3610.4	--	--
24.1912	3363	26.2544	3297.9	64.95	3610.8	--	--
24.0145	3362.4	26.0721	3297.6	65.0138	3611.1	--	--
23.8378	3361.8	25.8899	3297	65.0775	3611.4	--	--
23.6611	3361.2	25.7079	3296.7	65.1412	3611.7	--	--
23.4843	3360.6	25.5256	3296.1	65.2048	3611.7	--	--
23.3075	3359.9	25.3436	3295.8	65.2686	3612	--	--
23.1307	3359.3	25.1614	3295.2	65.3323	3612.3	--	--
22.9541	3358.7	24.9791	3294.5	65.3961	3612.6	--	--
22.7772	3358.1	24.797	3294.2	65.4598	3612.9	--	--
22.6004	3357.5	24.6147	3293.6	65.5236	3613.2	--	--
22.4235	3356.8	24.4326	3293.3	65.5873	3613.5	--	--
22.2468	3356.2	24.2502	3292.4	65.6511	3613.9	--	--
22.0698	3355.6	24.068	3292.1	65.7148	3614.2	--	--
21.8931	3355	23.8857	3291.7	65.7786	3614.5	--	--
21.7164	3354.4	23.7034	3291.1	65.8423	3614.8	--	--
21.5397	3353.7	23.5212	3290.8	65.9061	3615.1	--	--
21.3629	3353.1	23.3389	3290.2	65.9698	3615.4	--	--
21.1861	3352.5	23.1568	3289.9	66.0336	3615.7	--	--
21.0095	3351.6	22.9744	3289.3	66.0973	3615.7	--	--
20.8328	3351	22.7922	3289	66.1611	3616	--	--
20.6561	3350.3	22.6099	3288.6	66.2248	3616.3	--	--
20.4792	3349.7	22.4278	3288	66.2886	3616.6	--	--
20.3023	3349.1	22.2458	3287.4	66.3521	3617	--	--
20.1256	3348.5	22.0634	3287.1	66.4159	3617.3	--	--
19.9489	3347.5	21.8812	3286.8	66.4796	3617.6	--	--
19.7722	3346.9	21.6989	3286.2	66.5434	3617.9	--	--
19.5955	3346.3	21.5165	3285.5	66.6071	3618.2	--	--
19.4186	3345.7	21.3343	3284.9	66.6709	3618.2	--	--
19.2418	3344.8	21.1519	3284.6	66.7346	3618.5	--	--
19.065	3344.1	20.9697	3284	66.7984	3618.8	--	--
18.8883	3343.2	20.7875	3283.4	66.8621	3619.4	--	--
18.7115	3342.6	20.6052	3282.8	66.9259	3619.4	--	--
18.5348	3341.7	20.4228	3282.4	66.9896	3619.7	--	--
18.358	3341	20.2406	3281.8	67.0534	3620.1	--	--
18.1813	3340.4	20.0582	3280.9	67.1171	3620.4	--	--
18.0046	3339.5	19.8762	3280.6	67.1809	3620.7	--	--
17.8278	3338.9	19.694	3280	67.2446	3621	--	--
17.6511	3338.2	19.5118	3279.3	67.3084	3621	--	--
17.4744	3337.3	19.3294	3278.7	67.3721	3621.3	--	--
17.2977	3336.7	19.1473	3277.8	67.4359	3621.6	--	--
17.121	3336.1	18.9653	3277.2	67.4996	3621.9	--	--
16.9442	3335.1	18.783	3276.5	67.5632	3622.2	--	--
16.7674	3334.2	18.6006	3275.9	67.6271	3622.5	--	--
16.5906	3333.6	18.4184	3275	67.6909	3622.8	--	--
16.4138	3333	18.2362	3274.4	67.7546	3623.2	--	--
16.237	3331.7	18.0541	3273.8	67.8184	3623.5	--	--
16.0601	3331.1	17.8718	3273.1	67.8821	3623.8	--	--
15.8832	3330.5	17.6899	3272.5	67.9459	3624.1	--	--
15.7065	3329.6	17.5076	3271.3	68.0096	3624.4	--	--
15.5297	3328.9	17.3255	3270.7	68.0734	3624.7	--	--
15.353	3328	17.1433	3269.7	68.1371	3625	--	--
15.1763	3327.1	16.9611	3269.1	68.2009	3625	--	--
14.9996	3326.2	16.7789	3268.5	68.2646	3625.3	--	--
14.8226	3325.5	16.5966	3267.9	68.3284	3625.6	--	--
14.6459	3324.6	16.4144	3267.2	68.3921	3625.9	--	--
14.469	3323.7	16.2323	3266.3	68.4559	3626.3	--	--
14.2925	3322.7	16.05	3265.7	68.5196	3626.6	--	--
14.1158	3321.8	15.8678	3265.1	68.5834	3626.9	--	--
13.939	3320.9	15.6854	3264.1	68.6471	3627.2	--	--
13.7622	3320	15.5034	3263.5	68.7109	3627.5	--	--
13.5855	3319	15.3215	3262.9	68.7746	3627.8	--	--
13.4088	3318.1	15.1392	3262.3	68.8384	3628.1	--	--
13.2321	3317.2	14.9569	3261.4	68.9021	3628.4	--	--
13.0552	3316.2	14.7747	3260.4	68.9659	3628.7	--	--
12.8783	3315.3	14.5924	3259.8	69.0296	3629	--	--
12.7016	3314.4	14.4102	3259.2	69.0934	3629.4	--	--
12.5249	3313.1	14.2279	3258.3	69.1571	3629.7	--	--
12.3481	3312.2	14.046	3257.6	69.2209	3630	--	--
12.1714	3311.3	13.8639	3256.7	69.2846	3630.3	--	--
11.9947	3310	13.6817	3256.1	69.3484	3630.6	--	--
11.8179	3309.1	13.4998	3254.8	69.412	3630.6	--	--
11.6411	3307.9	13.3176	3254.2	69.4757	3631.2	--	--
11.4642	3306.9	13.1355	3253.3	69.5395	3631.5	--	--
11.2875	3305.7	12.9532	3252.4	69.6032	3631.8	--	--
11.1108	3304.5	12.7712	3251.4	69.667	3632.1	--	--
10.9339	3303.5	12.5889	3250.5	69.7307	3632.5	--	--
10.7571	3302.3	12.407	3249	69.7945	3632.8	--	--
10.5804	3300.7	12.225	3248	69.8582	3632.8	--	--
10.4035	3299.5	12.0429	3246.8	69.922	3633.4	--	--
10.2268	3297.9	11.8609	3245.9	69.9857	3633.7	--	--
10.0499	3296.7	11.6786	3244.6	70.0495	3633.7	--	--
9.8731	3295.5	11.4967	3243.4	70.1132	3634	--	--
9.6962	3293.9	11.3146	3242.1	70.177	3634.3	--	--
9.5195	3292.4	11.1326	3240.9	70.2407	3634.9	--	--
9.3426	3291.1	10.9504	3239.7	70.3045	3634.9	--	--
9.1659	3289.6	10.7681	3238.4	70.3682	3635.2	--	--
8.9892	3288	10.5859	3236.9	70.432	3635.6	--	--
8.8124	3286.5	10.4035	3235.3	70.4957	3635.9	--	--
8.6353	3284.6	10.2215	3234.1	70.5593	3636.2	--	--
8.4586	3283.1	10.0395	3232.5	70.623	3636.5	--	--
8.2818	3281.5	9.8573	3231	70.6868	3636.8	--	--
8.105	3279.6	9.6752	3229.4	70.7505	3637.4	--	--
7.9283	3277.5	9.4931	3227.3	70.8143	3637.7	--	--
7.7514	3275.6	9.3111	3225.4	70.878	3638	--	--
7.5746	3273.4	9.129	3223.8	70.9418	3638.3	--	--
7.3977	3271.3	8.9469	3222	71.0055	3638.7	--	--
7.2209	3269.1	8.7645	3220.1	71.0693	3639	--	--
7.0442	3266.9	8.5824	3218.3	71.133	3639.3	--	--
6.8674	3264.5	8.4004	3216.4	71.1968	3639.6	--	--
6.6906	3262	8.2181	3214.2	71.2605	3639.9	--	--
6.5138	3259.5	8.0358	3212.1	71.3243	3640.2	--	--
6.3369	3256.4	7.8538	3209.6	71.388	3640.5	--	--
6.1601	3253.6	7.6717	3207.7	71.4518	3640.8	--	--
5.9832	3250.5	7.4897	3204.9	71.5155	3641.1	--	--
5.8062	3247.4	7.3078	3202.1	71.5793	3641.4	--	--
5.6295	3243.7	7.1255	3200	71.643	3641.8	--	--
5.4528	3240	6.9435	3197.2	71.7066	3642.1	--	--
5.2759	3236.2	6.7614	3194.1	71.7704	3642.4	--	--
5.099	3231.6	6.5793	3191	71.8341	3642.7	--	--
4.9221	3226.9	6.3973	3188.2	71.8979	3643	--	--
4.7453	3222	6.215	3184.5	71.9616	3643.3	--	--
4.5683	3217.3	6.0331	3181.4	72.0254	3643.3	--	--
4.3916	3210.2	5.8508	3177.3	72.0891	3643.9	--	--
4.2148	3204	5.6686	3173.3	72.1529	3644.2	--	--
4.038	3197.2	5.4863	3168.7	72.2166	3644.5	--	--
3.861	3189.1	5.304	3163.7	72.2804	3644.9	--	--
3.6842	3181.1	5.1216	3159.1	72.3441	3645.2	--	--
3.5074	3172.7	4.9392	3154.1	72.4079	3645.5	--	--
3.3305	3163.7	4.757	3147.9	72.4716	3645.8	--	--
3.1535	3154.1	4.5747	3141.1	72.5354	3646.1	--	--
2.9764	3143.9	4.3925	3133.9	72.5991	3646.4	--	--
2.7994	3133	4.2103	3127.4	72.6629	3646.7	--	--
2.6225	3120.3	4.0282	3118.1	72.7266	3647	--	--
2.4457	3106	3.846	3110.1	72.7904	3647.3	--	--
2.2687	3091.2	3.6637	3100.1	72.8541	3647.6	--	--
2.0917	3070.7	3.4814	3089.3	72.9177	3648	--	--
1.9146	3043.4	3.2992	3078.4	72.9814	3648.3	--	--
1.7379	3018.9	3.1169	3064.5	73.0452	3648.6	--	--
1.5608	2979.6	2.9347	3049.3	73.1089	3648.9	--	--
1.3837	2916.6	2.7523	3035	73.1727	3649.2	--	--
1.2066	2828.6	2.57	3019.9	73.2364	3649.5	--	--
1.0297	2799.7	2.3876	2999.1	73.3005	3649.8	--	--
--	--	2.2053	2982	73.3643	3650.1	--	--
--	--	2.0229	2964	73.428	3650.7	--	--
--	--	1.8405	2939.9	73.4918	3650.7	--	--
--	--	1.6582	2920	73.5555	3651.1	--	--
--	--	1.4758	2896.5	73.6193	3651.4	--	--
--	--	1.2935	2871.4	73.6829	3651.7	--	--
--	--	1.1111	2846.6	73.7466	3652.3	--	--
--	--	0.9287	2823.3	73.8104	3652.6	--	--
--	--	0.7466	2799.4	73.8741	3652.9	--	--
--	--			73.9379	3653.2	--	--
--	--			74.002	3653.5	--	--
--	--			74.0657	3653.8	--	--
--	--			74.1296	3654.2	--	--
				74.1934	3654.5
				74.2571	3654.8
				74.3209	3655.1
				74.3846	3655.4
				74.4484	3655.7
				74.5121	3656
				74.5759	3656.3
				74.6396	3656.6
				74.7034	3656.9
				74.7671	3657.6
				74.8309	3657.6
				74.8946	3658.2
				74.9584	3658.5
				75.0221	3658.8
				75.0859	3659.1
				75.1495	3659.4
				75.2132	3659.7
				75.277	3660
				75.3407	3660.4
				75.4045	3660.7
				75.4682	3661
				75.532	3661.3
				75.5957	3661.6
				75.6595	3661.9
				75.7232	3662.5
				75.787	3662.8
				75.8507	3663.1
				75.9145	3663.5
				75.9782	3663.8
				76.042	3664.1
				76.1057	3664.4
				76.1695	3664.7
				76.2332	3665
				76.297	3665.3
				76.3605	3665.6
				76.4243	3665.9
				76.488	3666.6
				76.5518	3666.9
				76.6155	3667.2
				76.6793	3667.5
				76.743	3667.8
				76.8068	3668.1
				76.8705	3668.4
				76.9343	3668.7
				76.998	3669.3
				77.0618	3670
				77.1255	3670.3
				77.1893	3670.6
				77.253	3670.9
				77.3168	3671.2
				77.3805	3671.5
				77.4441	3671.8
				77.5079	3672.4
				77.5716	3672.8
				77.6354	3673.1
				77.6991	3673.4
				77.7629	3673.7
				77.8266	3674
				77.8904	3674.3
				77.9541	3674.6
				78.0179	3675.2
				78.0816	3675.5
				78.1454	3675.9
				78.2091	3676.2
				78.2729	3676.5
				78.3366	3677.1
				78.4004	3677.1
				78.4641	3677.7
				78.5279	3678
				78.5914	3678.3
				78.6555	3678.6
				78.7193	3679
				78.783	3679.3
				78.8468	3679.9
				78.9105	3680.2
				78.9743	3680.5
				79.038	3680.8
				79.1018	3681.1
				79.1655	3681.4
				79.2293	3682.1
				79.293	3682.4
				79.3568	3682.7
				79.4204	3683
				79.4841	3683.3
				79.5479	3683.9
				79.6116	3684.2
				79.6754	3684.5
				79.7395	3684.8
				79.8032	3685.2
				79.867	3685.8
				79.9307	3686.1
				79.9945	3686.4
				80.0582	3686.7
				80.1218	3687
				80.1855	3687.6
				80.2493	3687.9
				80.313	3688.3
				80.3768	3688.6
				80.4405	3689.2
				80.5043	3689.5
				80.568	3689.8
				80.6318	3690.4
				80.6955	3690.7
				80.7593	3691
				80.823	3691.4
				80.8868	3691.7
				80.9505	3692
				81.0143	3692.3
				81.078	3692.9
				81.1418	3693.2
				81.2055	3693.5
				81.2691	3693.8
				81.3329	3694.5
				81.3966	3694.8
				81.4604	3695.1
				81.5241	3695.4
				81.588	3695.7
				81.652	3696.3
				81.7157	3696.9
				81.7795	3697.2
				81.8432	3697.6
				81.907	3697.9
				81.9707	3698.2
				82.0345	3698.8
				82.098	3699.1
				82.1618	3699.7
				82.2255	3700
				82.2893	3700.3
				82.353	3700.7
				82.4168	3701
				82.4805	3701.6
				82.5445	3701.9
				82.6082	3702.2
				82.672	3703.1
				82.7357	3703.4
				82.7995	3703.8
				82.8632	3704.4
				82.927	3704.7
				82.9907	3705
				83.0543	3705.3
				83.118	3705.9
				83.182	3706.2
				83.2457	3706.9
				83.3095	3707.2
				83.3732	3707.5
				83.437	3707.8
				83.5007	3708.4
				83.5645	3708.7
				83.6282	3709.3
				83.692	3709.6
				83.7557	3710
				83.8195	3710.6
				83.8832	3710.9
				83.9468	3711.2
				84.0105	3711.8
				84.0743	3712.1
				84.138	3712.4
				84.2018	3713.1
				84.2655	3713.4
				84.3293	3713.7
				84.3932	3714.3
				84.457	3714.6
				84.5207	3714.9
				84.5845	3715.5
				84.6484	3715.8
				84.712	3716.2
				84.7757	3716.8
				84.8395	3717.4
				84.9032	3717.7
				84.967	3718
				85.0307	3718.3
				85.0945	3718.9
				85.1582	3719.3
				85.222	3719.9
				85.2857	3720.2
				85.3495	3720.8
				85.4132	3721.1
				85.477	3721.4
				85.5407	3722
				85.6045	3722.4
				85.6682	3723
				85.732	3723.3
				85.7957	3723.6
				85.8593	3723.9
				85.923	3724.5
				85.9868	3725.1
				86.0505	3725.5
				86.1143	3725.8
				86.178	3726.4
				86.2418	3726.7
				86.3055	3727.3
				86.3693	3727.9
				86.433	3728.2
				86.4968	3728.6
				86.5605	3729.2
				86.6243	3729.5
				86.688	3730.1
				86.7518	3730.7
				86.8155	3731
				86.8793	3731.3
				86.943	3732
				87.0066	3732.3
				87.0704	3732.9
				87.1341	3733.2
				87.1979	3733.8
				87.2616	3734.1
				87.3257	3734.4
				87.3895	3735.1
				87.4532	3736
				87.517	3736.3
				87.5807	3736.9
				87.6445	3737.2
				87.7082	3737.9
				87.772	3738.5
				87.8355	3738.8
				87.8993	3739.4
				87.963	3739.7
				88.0268	3740.3
				88.0905	3740.6
				88.1543	3741.3
				88.218	3741.9
				88.2818	3742.5
				88.3455	3742.8
				88.4091	3743.1
				88.4729	3743.4
				88.5366	3744.1
				88.6004	3744.7
				88.6641	3745.3
				88.7279	3745.6
				88.7916	3746.2
				88.8554	3746.5
				88.9191	3747.2
				88.9829	3747.8
				89.0466	3748.4
				89.1104	3748.7
				89.1739	3749.3
				89.2377	3750
				89.3014	3750.3
				89.3652	3750.9
				89.4289	3751.2
				89.4927	3751.8
				89.5564	3752.4
				89.6202	3753.1
				89.6839	3753.4
				89.7477	3754
				89.8114	3754.6
				89.8752	3755.2
				89.9389	3755.5
				90.0029	3756.2
				90.0666	3756.5
				90.1304	3757.1
				90.1941	3757.7
				90.2579	3758.3
				90.3216	3758.9
				90.3854	3759.6
				90.4491	3759.9
				90.5129	3760.5
				90.5766	3761.1
				90.6404	3761.7
				90.7041	3762
				90.7679	3762.7
				90.8316	3763.3
				90.8954	3763.9
				90.9591	3764.5
				91.0229	3764.8
				91.0864	3765.5
				91.1502	3766.1
				91.2139	3766.7
				91.2777	3767.3
				91.3414	3767.9
				91.4052	3768.6
				91.4689	3769.2
				91.5327	3769.8
				91.5964	3770.4
				91.6602	3771
				91.7239	3771.7
				91.7877	3772
				91.8516	3772.9
				91.9154	3773.5
				91.9789	3773.8
				92.0427	3774.8
				92.1064	3775.1
				92.1702	3775.7
				92.2339	3776.3
				92.2977	3776.9
				92.3614	3777.5
				92.4252	3778.2
				92.4889	3778.8
				92.5527	3779.4
				92.6164	3780
				92.6802	3781
				92.7439	3781.3
				92.8077	3781.9
				92.8714	3782.5
				92.9352	3783.1
				92.9989	3783.7
				93.0627	3784.7
				93.1264	3785.3
				93.19	3785.9
				93.2537	3786.5
				93.3175	3787.2
				93.3812	3787.8
				93.445	3788.4
				93.5088	3789
				93.5725	3789.6
				93.6363	3790.3
				93.7	3790.9
				93.7638	3791.5
				93.8275	3792.4
				93.8912	3793
				93.955	3793.7
				94.0187	3794.3
				94.0825	3795.2
				94.1462	3795.8
				94.21	3796.8
				94.2738	3797.4
				94.3373	3798
				94.4011	3798.6
				94.4648	3799.6
				94.5286	3800.2
				94.5923	3801.4
				94.6561	3802
				94.7198	3802.7
				94.7836	3803.3
				94.8473	3804.2
				94.9111	3804.8
				94.9748	3805.8
				95.0386	3806.4
				95.1023	3807.3
				95.1661	3807.9
				95.2298	3808.5
				95.2936	3809.5
				95.3573	3810.4
				95.4209	3811
				95.4848	3811.6
				95.5486	3812.6
				95.6123	3813.5
				95.6761	3814.1
				95.7398	3815.1
				95.8036	3816
				95.8673	3816.6
				95.9311	3817.5
				95.9948	3818.2
				96.0586	3819.1
				96.1223	3820
				96.1861	3820.6
				96.2498	3821.6
				96.3136	3822.5
				96.3773	3823.1
				96.4409	3824
				96.5046	3825.3
				96.5684	3825.9
				96.632	3826.8
				96.6957	3827.8
				96.7595	3828.7
				96.8234	3829.6
				96.8871	3830.6
				96.9509	3831.5
				97.0146	3832.4
				97.0784	3833.3
				97.1421	3834.3
				97.2059	3835.5
				97.2696	3836.4
				97.3334	3837.4
				97.3971	3838.3
				97.4609	3839.2
				97.5246	3840.5
				97.5882	3841.1
				97.652	3842.6
				97.7157	3843.6
				97.7795	3844.5
				97.8432	3845.4
				97.907	3846.4
				97.9707	3847.6
				98.0345	3848.8
				98.0982	3849.8
				98.162	3851
				98.2257	3851.9
				98.2895	3853.2
				98.3532	3854.1
				98.417	3855.7
				98.4807	3856.6
				98.5445	3857.8
				98.6082	3859.1
				98.672	3860
				98.7355	3861.2
				98.7993	3862.8
				98.863	3863.7
				98.9268	3865
				98.9905	3866.2
				99.0543	3867.8
				99.118	3869
				99.1818	3870.5
				99.2455	3871.8
				99.3093	3873
				99.373	3874.6
				99.4368	3875.8
				99.5005	3877.4
				99.5643	3878.9
				99.628	3880.2
				99.6918	3881.7
				99.7555	3883.3
				99.8193	3884.5
				99.883	3886
				99.9468	3887.9
				100.011	3889.5
				100.074	3891
				100.138	3892.6
				100.202	3894.1
				100.266	3895.7
				100.329	3897.5
				100.393	3899.7
				100.457	3901.2
				100.521	3903.1
				100.584	3904.6
				100.648	3906.5
				100.712	3908.7
				100.775	3910.5
				100.839	3912.4
				100.903	3914.3
				100.967	3916.1
				101.03	3918.3
				101.094	3920.5
				101.158	3922.6
				101.222	3924.8
				101.286	3926.7
				101.349	3928.8
				101.413	3931
				101.477	3933.8
				101.541	3936.6
				101.604	3938.8
				101.668	3941.2
				101.732	3943.7
				101.795	3946.2
				101.859	3948.7
				101.923	3952.1
				101.987	3954.9
				102.051	3957.7
				102.114	3960.5
				102.178	3963.2
				102.242	3966.7
				102.306	3970.4
				102.369	3973.5
				102.433	3976.6
				102.497	3980
				102.561	3983.4
				102.624	3986.8
				102.688	3991.1
				102.752	3994.9
				102.816	3998.9
				102.828	4000.8
				102.79	3891.3
				102.726	3882.3
				102.663	3871.5
				102.599	3863.1
				102.535	3855.7
				102.471	3847.6
				102.408	3842.3
				102.344	3837.4
				102.28	3832.7
				102.216	3828.7
				102.153	3824.7
				102.089	3820
				102.025	3816.6
				101.961	3813.2
				101.898	3810.1
				101.834	3807.3
				101.77	3804.2
				101.706	3801.1
				101.643	3798.6
				101.579	3796.1
				101.515	3793.7
				101.451	3791.5
				101.388	3789.3
				101.324	3786.5
				101.26	3784.4
				101.196	3782.2
				101.132	3780.3
				101.069	3778.5
				101.005	3776.6
				100.941	3774.4
				100.877	3772.9
				100.814	3771
				100.75	3769.5
				100.686	3767.6
				100.623	3766.1
				100.559	3764.2
				100.495	3763
				100.431	3761.4
				100.368	3759.9
				100.304	3758.6
				100.24	3757.1
				100.176	3755.5
				100.113	3754.3
				100.049	3753.1
				99.9852	3751.5
				99.9214	3750
				99.8577	3748.7
				99.7939	3747.2
				99.7302	3746.2
				99.6666	3745
				99.6029	3743.7
				99.5391	3742.5
				99.4754	3741.6
				99.4116	3740
				99.3478	3739.1
				99.2841	3737.9
				99.2203	3736.9
				99.1566	3735.7
				99.0928	3734.8
				99.0291	3733.5
				98.9654	3732.6
				98.9016	3731.3
				98.8379	3730.4
				98.7741	3729.5
				98.7104	3728.6
				98.6466	3727.3
				98.5828	3726.4
				98.5193	3725.5
				98.4555	3724.5
				98.3918	3723.6
				98.3277	3722.7
				98.2639	3721.7
				98.2002	3720.8
				98.1364	3719.9
				98.0727	3718.9
				98.0089	3718
				97.9452	3716.8
				97.8814	3715.8
				97.8177	3715.2
				97.7539	3714.3
				97.6902	3713.4
				97.6264	3712.7
				97.5627	3711.5
				97.4988	3710.9
				97.435	3710.3
				97.3714	3709.3
				97.3077	3708.4
				97.2439	3707.8
				97.1802	3706.9
				97.1164	3705.9
				97.0527	3705.3
				96.9889	3704.4
				96.9252	3703.4
				96.8616	3702.8
				96.7978	3701.9
				96.7341	3701.3
				96.6703	3700.7
				96.6066	3699.7
				96.5429	3699.1
				96.4791	3698.5
				96.4154	3697.6
				96.3516	3696.6
				96.2879	3696
				96.2239	3695.4
				96.1602	3694.8
				96.0964	3694.1
				96.0327	3693.2
				95.9689	3692.6
				95.9053	3692
				95.8416	3691
				95.7779	3690.4
				95.7139	3689.8
				95.6502	3689.2
				95.5864	3688.3
				95.5227	3687.6
				95.4589	3687
				95.3952	3686.4
				95.3314	3685.8
				95.2677	3685.2
				95.2039	3683.9
				95.1402	3683.3
				95.0764	3682.7
				95.0127	3682.1
				94.9489	3681.4
				94.8854	3680.8
				94.8216	3680.2
				94.7579	3679.6
				94.6941	3679
				94.6304	3678.3
				94.5666	3677.7
				94.5028	3677.1
				94.4386	3676.5
				94.3748	3675.9
				94.3113	3675.2
				94.2475	3674.6
				94.1838	3674.3
				94.12	3673.4
				94.0563	3672.8
				93.9925	3672.1
				93.9287	3671.8
				93.865	3670.9
				93.8012	3670.6
				93.7375	3670
				93.6737	3669.3
				93.61	3668.7
				93.5463	3668.1
				93.4825	3667.8
				93.4188	3667.2
				93.355	3666.6
				93.2913	3665.9
				93.2275	3665.3
				93.1637	3664.7
				93.1	3664.4
				93.0362	3663.8
				92.9725	3663.1
				92.9087	3662.5
				92.845	3661.9
				92.7812	3661.6
				92.7175	3661
				92.6538	3660.4
				92.5898	3659.7
				92.5259	3659.4
				92.4621	3658.8
				92.3984	3658.2
				92.3346	3657.9
				92.2709	3657.3
				92.2071	3656.6
				92.1434	3656
				92.0796	3655.4
				92.0159	3655.1
				91.9521	3654.5
				91.8884	3654.2
				91.8246	3653.5
				91.7609	3652.9
				91.6971	3652.3
				91.6336	3652
				91.5698	3651.7
				91.5061	3650.7
				91.4423	3650.1
				91.3786	3649.5
				91.3148	3649.2
				91.2511	3648.6
				91.1873	3648.3
				91.1236	3647.6
				91.0598	3647
				90.9959	3646.4
				90.9321	3646.1
				90.8684	3645.5
				90.8046	3645.2
				90.7411	3644.5
				90.6773	3643.9
				90.6132	3643.6
				90.5495	3643.3
				90.4857	3642.7
				90.422	3642.4
				90.3582	3641.8
				90.2945	3641.1
				90.2307	3640.8
				90.167	3640.2
				90.1032	3639.9
				90.0395	3639.3
				89.9759	3639
				89.912	3638.3
				89.8482	3637.7
				89.7845	3637.4
				89.7207	3636.8
				89.657	3636.5
				89.5932	3636.2
				89.5295	3635.6
				89.4657	3634.9
				89.402	3634.6
				89.3382	3634.3
				89.2745	3633.7
				89.2107	3633.4
				89.147	3632.8
				89.0832	3632.5
				89.0195	3631.8
				88.9559	3631.5
				88.8921	3630.9
				88.8284	3630.6
				88.7646	3630.3
				88.7009	3629.7
				88.637	3629.4
				88.5732	3628.7
				88.5095	3628.4
				88.4457	3627.8
				88.382	3627.5
				88.3182	3627.2
				88.2545	3626.6
				88.1907	3626.3
				88.127	3625.9
				88.0634	3625.3
				87.9996	3625
				87.9357	3624.4
				87.872	3624.1
				87.8082	3623.8
				87.7445	3623.2
				87.6807	3622.8
				87.617	3622.2
				87.5532	3621.9
				87.4895	3621.6
				87.4257	3621
				87.362	3620.7
				87.2982	3620.4
				87.2345	3619.7
				87.1707	3619.4
				87.1071	3619.1
				87.0434	3618.5
				86.9796	3618.2
				86.9159	3617.6
				86.8521	3617
				86.7884	3616.6
				86.7246	3616.3
				86.6607	3615.7
				86.597	3615.4
				86.5332	3615.1
				86.4695	3614.5
				86.4057	3614.2
				86.3418	3613.9
				86.2782	3613.2
				86.2145	3612.9
				86.1507	3612.6
				86.087	3612.3
				86.0232	3611.7
				85.9593	3611.4
				85.8955	3611.1
				85.8318	3610.4
				85.768	3610.1
				85.7043	3609.8
				85.6405	3609.5
				85.5768	3608.9
				85.513	3608.6
				85.4493	3608.3
				85.3855	3608
				85.3218	3607.3
				85.258	3607
				85.1943	3606.7
				85.1305	3606.4
				85.0666	3605.8
				85.0028	3605.5
				84.9391	3605.2
				84.8753	3604.9
				84.8116	3604.6
				84.7478	3603.9
				84.6841	3603.6
				84.6204	3603.3
				84.5568	3603
				84.493	3602.4
				84.4293	3602.1
				84.3655	3601.8
				84.3018	3601.5
				84.238	3601.1
				84.1743	3600.5
				84.1105	3600.2
				84.0468	3599.9
				83.983	3599.6
				83.9193	3599.3
				83.8555	3599
				83.7918	3598.4
				83.728	3598
				83.6643	3597.7
				83.6005	3597.4
				83.5368	3597.1
				83.4732	3596.5
				83.4091	3596.2
				83.3453	3595.9
				83.2816	3595.3
				83.2178	3594.9
				83.1541	3594.6
				83.0904	3594.3
				83.0266	3594
				82.9629	3593.7
				82.8991	3593.4
				82.8354	3592.8
				82.7716	3592.8
				82.708	3592.1
				82.6443	3591.8
				82.5805	3591.5
				82.5168	3591.2
				82.453	3590.9
				82.3893	3590.3
				82.3255	3590
				82.2616	3589.7
				82.1979	3589.4
				82.1341	3589
				82.0704	3588.7
				82.0066	3588.4
				81.9429	3588.1
				81.8791	3587.5
				81.8153	3587.2
				81.7518	3586.9
				81.688	3586.6
				81.6243	3586.3
				81.5605	3585.9
				81.4966	3585.3
				81.4329	3585
				81.3691	3584.4
				81.3054	3584.1
				81.2416	3583.8
				81.1779	3583.5
				81.1141	3583.2
				81.0503	3582.5
				80.9866	3582.5
				80.9228	3582.2
				80.8591	3581.9
				80.7953	3581.3
				80.7318	3581
				80.668	3580.7
				80.6043	3580.4
				80.5405	3580.1
				80.4768	3579.7
				80.413	3579.4
				80.3493	3579.1
				80.2853	3578.8
				80.2216	3578.2
				80.1578	3578.2
				80.0941	3577.6
				80.0303	3577.3
				79.9666	3577
				79.9029	3576.6
				79.8393	3576.3
				79.7755	3576
				79.7118	3575.7
				79.648	3575.4
				79.5843	3574.8
				79.5205	3574.5
				79.4568	3574.5
				79.393	3574.2
				79.3293	3573.5
				79.2655	3573.5
				79.2018	3573.2
				79.138	3572.6
				79.0743	3572.3
				79.0105	3572
				78.9468	3571.7
				78.883	3571.4
				78.8193	3571.1
				78.7555	3570.8
				78.692	3570.4
				78.6282	3570.1
				78.5645	3569.8
				78.5007	3569.5
				78.437	3569.2
				78.3732	3568.9
				78.3095	3568.6
[truncated: 1,179 more rows]

## Sheet: Figure 4a
2.8	-1.919e-06	2.8	-8.683e-07	2.80207	-3.27501e-06	2.8	-4.866e-06
2.801	-1.854e-06	2.801	-6.307e-07	2.80391	-2.22239e-06	2.801	-4.51e-06
2.802	-1.759e-06	2.802	-5.551e-07	2.80544	-2.01527e-06	2.802	-4.381e-06
2.803	-1.664e-06	2.803	-5.204e-07	2.80728	-1.81178e-06	2.803	-4.271e-06
2.804	-1.615e-06	2.804	-4.734e-07	2.80882	-1.57999e-06	2.804	-4.182e-06
2.805	-1.514e-06	2.805	-4.464e-07	2.81066	-1.4942e-06	2.805	-4.087e-06
2.806	-1.489e-06	2.806	-4.173e-07	2.81188	-1.40857e-06	2.806	-4.022e-06
2.807	-1.428e-06	2.807	-3.776e-07	2.81372	-1.37908e-06	2.807	-3.958e-06
2.808	-1.335e-06	2.808	-3.641e-07	2.81495	-1.31594e-06	2.808	-3.878e-06
2.809	-1.348e-06	2.809	-3.387e-07	2.81679	-1.24259e-06	2.809	-3.813e-06
2.81	-1.265e-06	2.81	-3.113e-07	2.81832	-1.22683e-06	2.81	-3.755e-06
2.811	-1.259e-06	2.811	-3.006e-07	2.81955	-1.18367e-06	2.811	-3.69e-06
2.812	-1.206e-06	2.812	-2.729e-07	2.8217	-1.06257e-06	2.812	-3.623e-06
2.813	-1.11e-06	2.813	-2.647e-07	2.82293	-9.85308e-07	2.813	-3.565e-06
2.814	-1.109e-06	2.814	-2.438e-07	2.82446	-8.44457e-07	2.814	-3.503e-06
2.815	-1.053e-06	2.815	-2.186e-07	2.82661	-6.82891e-07	2.815	-3.466e-06
2.816	-1.002e-06	2.816	-2.177e-07	2.82814	-5.4062e-07	2.816	-3.417e-06
2.817	-9.902e-07	2.817	-1.916e-07	2.82967	-5.24479e-07	2.817	-3.362e-06
2.818	-9.325e-07	2.818	-1.781e-07	2.8309	-4.75177e-07	2.818	-3.31e-06
2.819	-9.494e-07	2.819	-1.728e-07	2.83274	-5.44529e-07	2.819	-3.273e-06
2.82	-8.784e-07	2.82	-1.514e-07	2.83427	-5.87239e-07	2.82	-3.221e-06
2.821	-8.48e-07	2.821	-1.526e-07	2.83611	-6.08672e-07	2.821	-3.175e-06
2.822	-8.394e-07	2.822	-1.253e-07	2.83765	-7.07697e-07	2.822	-3.138e-06
2.823	-7.903e-07	2.823	-1.167e-07	2.83887	-7.74335e-07	2.823	-3.073e-06
2.824	-7.783e-07	2.824	-1.142e-07	2.84102	-8.24038e-07	2.824	-3.033e-06
2.825	-7.421e-07	2.825	-9.424e-08	2.84225	-8.20489e-07	2.825	-3e-06
2.826	-7.139e-07	2.826	-8.657e-08	2.84378	-7.94549e-07	2.826	-2.951e-06
2.827	-7.317e-07	2.827	-7.306e-08	2.84562	-6.79524e-07	2.827	-2.908e-06
2.828	-6.607e-07	2.828	-6.262e-08	2.84685	-5.68272e-07	2.828	-2.868e-06
2.829	-6.58e-07	2.829	-6.6e-08	2.849	-4.74393e-07	2.829	-2.84e-06
2.83	-6.199e-07	2.83	-4.634e-08	2.85022	-3.55422e-07	2.83	-2.797e-06
2.831	-5.972e-07	2.831	-3.805e-08	2.85206	-2.90894e-07	2.831	-2.754e-06
2.832	-6.085e-07	2.832	-3.191e-08	2.85329	-1.3148e-07	2.832	-2.717e-06
2.833	-5.422e-07	2.833	-1.441e-08	2.85544	-4.2354e-08	2.833	-2.68e-06
2.834	-5.52e-07	2.834	-1.472e-08	2.85697	-3.5842e-08	2.834	-2.634e-06
2.835	-5.345e-07	2.835	-5.507e-09	2.8582	-5.16108e-08	2.835	-2.604e-06
2.836	-4.879e-07	2.836	6.16e-09	2.85973	-6.31912e-08	2.836	-2.561e-06
2.837	-5.183e-07	2.837	1.199e-08	2.86188	-2.89505e-08	2.837	-2.521e-06
2.838	-4.47e-07	2.838	2.121e-08	2.8631	-2.35815e-08	2.838	-2.505e-06
2.839	-4.421e-07	2.839	2.55e-08	2.86494	-3.83038e-08	2.839	-2.456e-06
2.84	-4.541e-07	2.84	3.717e-08	2.86648	-1.84418e-09	2.84	-2.425e-06
2.841	-3.924e-07	2.841	4.239e-08	2.86801	-2.81882e-08	2.841	-2.386e-06
2.842	-4.191e-07	2.842	4.454e-08	2.86954	-2.10313e-08	2.842	-2.355e-06
2.843	-3.629e-07	2.843	5.867e-08	2.87138	-3.32373e-09	2.843	-2.324e-06
2.844	-3.58e-07	2.844	5.652e-08	2.87261	-3.30988e-08	2.844	-2.3e-06
2.845	-3.709e-07	2.845	6.88e-08	2.87415	-3.76912e-08	2.845	-2.247e-06
2.846	-3.184e-07	2.846	7.678e-08	2.87599	-3.12444e-08	2.846	-2.226e-06
2.847	-3.35e-07	2.847	8.2e-08	2.87783	-5.18027e-08	2.847	-2.18e-06
2.848	-3.089e-07	2.848	8.753e-08	2.87936	-4.03785e-08	2.848	-2.161e-06
2.849	-2.892e-07	2.849	9.152e-08	2.88089	-5.13901e-08	2.849	-2.121e-06
2.85	-2.914e-07	2.85	9.705e-08	2.88212	1.46634e-08	2.85	-2.091e-06
2.851	-2.091e-07	2.851	1.026e-07	2.88396	4.91482e-08	2.851	-2.06e-06
2.852	-2.711e-07	2.852	1.106e-07	2.8858	3.97147e-08	2.852	-2.026e-06
2.853	-2.487e-07	2.853	1.274e-07	2.88703	6.60665e-08	2.853	-1.999e-06
2.854	-2.232e-07	2.854	1.164e-07	2.88887	8.99496e-08	2.854	-1.968e-06
2.855	-2.204e-07	2.855	1.299e-07	2.8904	1.10087e-07	2.855	-1.931e-06
2.856	-1.876e-07	2.856	1.32e-07	2.89193	1.3226e-07	2.856	-1.907e-06
2.857	-1.854e-07	2.857	1.363e-07	2.89347	8.93627e-08	2.857	-1.873e-06
2.858	-1.864e-07	2.858	1.462e-07	2.89531	8.62266e-08	2.858	-1.839e-06
2.859	-1.157e-07	2.859	1.437e-07	2.89684	5.67632e-08	2.859	-1.814e-06
2.86	-1.581e-07	2.86	1.542e-07	2.89807	5.27187e-08	2.86	-1.778e-06
2.861	-1.222e-07	2.861	1.707e-07	2.89991	1.08814e-07	2.861	-1.753e-06
2.862	-1.369e-07	2.862	1.6e-07	2.90175	1.31793e-07	2.862	-1.732e-06
2.863	-1.145e-07	2.863	1.756e-07	2.90359	1.25855e-07	2.863	-1.685e-06
2.864	-6.6e-08	2.864	1.692e-07	2.90512	1.21446e-07	2.864	-1.67e-06
2.865	-9.302e-08	2.865	1.79e-07	2.90666	1.3003e-07	2.865	-1.642e-06
2.866	-5.985e-08	2.866	1.882e-07	2.90758	1.54505e-07	2.866	-1.609e-06
2.867	-2.362e-08	2.867	1.876e-07	2.90942	2.23432e-07	2.867	-1.59e-06
2.868	-5.31e-08	2.868	2.014e-07	2.91156	2.63889e-07	2.868	-1.553e-06
2.869	-6.736e-09	2.869	2.048e-07	2.91279	2.21821e-07	2.869	-1.529e-06
2.87	-4.819e-08	2.87	1.978e-07	2.91432	2.53745e-07	2.87	-1.507e-06
2.871	-7.043e-09	2.871	2.134e-07	2.91586	2.87581e-07	2.871	-1.48e-06
2.872	1.875e-08	2.872	2.085e-07	2.9177	2.97019e-07	2.872	-1.464e-06
2.873	-1.165e-08	2.873	2.183e-07	2.91923	3.83711e-07	2.873	-1.418e-06
2.874	4.792e-08	2.874	2.26e-07	2.92076	3.25819e-07	2.874	-1.406e-06
2.875	3.103e-08	2.875	2.208e-07	2.9223	3.11346e-07	2.875	-1.375e-06
2.876	5.713e-08	2.876	2.331e-07	2.92414	2.4634e-07	2.876	-1.348e-06
2.877	7.033e-08	2.877	2.361e-07	2.92567	3.33867e-07	2.877	-1.325e-06
2.878	3.994e-08	2.878	2.364e-07	2.92721	2.55579e-07	2.878	-1.292e-06
2.879	1.013e-07	2.879	2.472e-07	2.92874	3.26536e-07	2.879	-1.266e-06
2.88	7.832e-08	2.88	2.389e-07	2.93058	3.47765e-07	2.88	-1.25e-06
2.881	1.087e-07	2.881	2.567e-07	2.93181	3.05295e-07	2.881	-1.221e-06
2.882	1.179e-07	2.882	2.539e-07	2.93365	3.48552e-07	2.882	-1.198e-06
2.883	9.09e-08	2.883	2.549e-07	2.93518	4.22313e-07	2.883	-1.175e-06
2.884	1.379e-07	2.884	2.684e-07	2.93702	4.28398e-07	2.884	-1.149e-06
2.885	1.207e-07	2.885	2.586e-07	2.93855	4.16494e-07	2.885	-1.129e-06
2.886	1.443e-07	2.886	2.745e-07	2.93978	4.36741e-07	2.886	-1.106e-06
2.887	1.529e-07	2.887	2.73e-07	2.94162	4.2471e-07	2.887	-1.081e-06
2.888	1.33e-07	2.888	2.724e-07	2.94346	4.82427e-07	2.888	-1.062e-06
2.889	1.781e-07	2.889	2.81e-07	2.94469	4.4148e-07	2.889	-1.036e-06
2.89	1.689e-07	2.89	2.773e-07	2.94653	4.30888e-07	2.89	-1.022e-06
2.891	1.566e-07	2.891	2.84e-07	2.94837	4.15823e-07	2.891	-9.963e-07
2.892	1.987e-07	2.892	2.905e-07	2.94929	3.54988e-07	2.892	-9.764e-07
2.893	1.671e-07	2.893	2.893e-07	2.95144	3.65248e-07	2.893	-9.53e-07
2.894	2.303e-07	2.894	2.975e-07	2.95297	4.29521e-07	2.894	-9.322e-07
2.895	1.99e-07	2.895	3.003e-07	2.9545	4.87985e-07	2.895	-9.036e-07
2.896	1.971e-07	2.896	3.043e-07	2.95604	4.58655e-07	2.896	-8.852e-07
2.897	2.475e-07	2.897	3.068e-07	2.95788	4.51977e-07	2.897	-8.711e-07
2.898	2.113e-07	2.898	3.022e-07	2.95941	4.34785e-07	2.898	-8.447e-07
2.899	2.318e-07	2.899	3.126e-07	2.96094	5.29207e-07	2.899	-8.315e-07
2.9	2.395e-07	2.9	3.12e-07	2.96248	5.20517e-07	2.9	-8.072e-07
2.901	2.34e-07	2.901	3.175e-07	2.96401	5.38023e-07	2.901	-7.906e-07
2.902	3.154e-07	2.902	3.203e-07	2.96585	4.99419e-07	2.902	-7.688e-07
2.903	2.539e-07	2.903	3.258e-07	2.96708	5.35791e-07	2.903	-7.418e-07
2.904	2.711e-07	2.904	3.359e-07	2.96892	6.30907e-07	2.904	-7.268e-07
2.905	2.678e-07	2.905	3.283e-07	2.97014	6.95213e-07	2.905	-6.997e-07
2.906	2.708e-07	2.906	3.286e-07	2.97198	7.12843e-07	2.906	-6.816e-07
2.907	3.154e-07	2.907	3.362e-07	2.97382	7.17108e-07	2.907	-6.696e-07
2.908	2.896e-07	2.908	3.408e-07	2.97536	7.25156e-07	2.908	-6.337e-07
2.909	3.08e-07	2.909	3.445e-07	2.97689	7.69011e-07	2.909	-6.26e-07
2.91	3.599e-07	2.91	3.372e-07	2.97904	7.43096e-07	2.91	-6.015e-07
2.911	3.132e-07	2.911	3.476e-07	2.97996	7.51336e-07	2.911	-5.867e-07
2.912	3.534e-07	2.912	3.516e-07	2.9818	7.44863e-07	2.912	-5.686e-07
2.913	3.249e-07	2.913	3.516e-07	2.98333	7.35625e-07	2.913	-5.471e-07
2.914	3.411e-07	2.914	3.562e-07	2.98487	7.32762e-07	2.914	-5.207e-07
2.915	3.918e-07	2.915	3.522e-07	2.98609	7.12998e-07	2.915	-5.026e-07
2.916	3.556e-07	2.916	3.605e-07	2.98824	6.90711e-07	2.916	-4.87e-07
2.917	3.958e-07	2.917	3.709e-07	2.98977	7.54035e-07	2.917	-4.667e-07
2.918	4.047e-07	2.918	3.611e-07	2.99131	8.28614e-07	2.918	-4.473e-07
2.919	3.817e-07	2.919	3.679e-07	2.99315	8.55322e-07	2.919	-4.237e-07
2.92	4.268e-07	2.92	3.725e-07	2.99468	8.72346e-07	2.92	-4.053e-07
2.921	3.811e-07	2.921	3.7e-07	2.99621	8.60234e-07	2.921	-3.776e-07
2.922	4.336e-07	2.922	3.783e-07	2.99805	8.81658e-07	2.922	-3.558e-07
2.923	4.44e-07	2.923	3.694e-07	2.99928	9.16034e-07	2.923	-3.383e-07
2.924	4.216e-07	2.924	3.82e-07	3.00081	9.76271e-07	2.924	-3.098e-07
2.925	4.667e-07	2.925	3.86e-07	3.00266	9.9132e-07	2.925	-2.871e-07
2.926	4.385e-07	2.926	3.786e-07	3.00419	1.04223e-06	2.926	-2.591e-07
2.927	4.538e-07	2.927	3.933e-07	3.00603	9.60424e-07	2.927	-2.281e-07
2.928	4.75e-07	2.928	3.924e-07	3.00726	9.49346e-07	2.928	-2.005e-07
2.929	4.434e-07	2.929	3.937e-07	3.0091	9.25403e-07	2.929	-1.624e-07
2.93	4.996e-07	2.93	4.004e-07	3.01032	9.07769e-07	2.93	-1.099e-07
2.931	4.738e-07	2.931	3.869e-07	3.01216	9.38693e-07	2.931	-6.722e-08
2.932	5.017e-07	2.932	4.044e-07	3.0137	9.38027e-07	2.932	-2.086e-08
2.933	5.189e-07	2.933	4.013e-07	3.01584	9.84384e-07	2.933	1.138e-08
2.934	4.809e-07	2.934	3.976e-07	3.01676	9.82102e-07	2.934	4.915e-08
2.935	5.315e-07	2.935	4.105e-07	3.0186	9.82781e-07	2.935	7.739e-08
2.936	5.119e-07	2.936	4.038e-07	3.02014	9.83354e-07	2.936	1.072e-07
2.937	5.22e-07	2.937	4.155e-07	3.02198	9.62882e-07	2.937	1.327e-07
2.938	5.527e-07	2.938	4.121e-07	3.02351	9.66105e-07	2.938	1.572e-07
2.939	5.192e-07	2.939	4.084e-07	3.02504	8.91931e-07	2.939	1.766e-07
2.94	5.699e-07	2.94	4.204e-07	3.02688	9.39168e-07	2.94	1.974e-07
2.941	5.502e-07	2.941	4.158e-07	3.0278	9.01267e-07	2.941	2.168e-07
2.942	5.401e-07	2.942	4.213e-07	3.02995	9.49665e-07	2.942	2.257e-07
2.943	5.822e-07	2.943	4.274e-07	3.03149	9.92015e-07	2.943	2.53e-07
2.944	5.539e-07	2.944	4.142e-07	3.03302	9.78847e-07	2.944	2.5e-07
2.945	6.021e-07	2.945	4.265e-07	3.03455	1.03691e-06	2.945	2.757e-07
2.946	5.825e-07	2.946	4.265e-07	3.03609	1.052e-06	2.946	2.853e-07
2.947	5.714e-07	2.947	4.271e-07	3.03793	1.04715e-06	2.947	3.061e-07
2.948	6.166e-07	2.948	4.345e-07	3.03946	1.02265e-06	2.948	3.123e-07
2.949	5.859e-07	2.949	4.299e-07	3.04099	1.06582e-06	2.949	3.261e-07
2.95	6.064e-07	2.95	4.373e-07	3.04283	1.04099e-06	2.95	3.464e-07
2.951	6.123e-07	2.951	4.366e-07	3.04406	1.09114e-06	2.951	3.381e-07
2.952	6.049e-07	2.952	4.326e-07	3.0459	1.08942e-06	2.952	3.525e-07
2.953	6.86e-07	2.953	4.425e-07	3.04743	1.08563e-06	2.953	3.626e-07
2.954	6.227e-07	2.954	4.391e-07	3.04897	1.13993e-06	2.954	3.768e-07
2.955	6.378e-07	2.955	4.471e-07	3.05081	1.08927e-06	2.955	3.792e-07
2.956	6.454e-07	2.956	4.431e-07	3.05203	1.12772e-06	2.956	3.915e-07
2.957	6.451e-07	2.957	4.428e-07	3.05357	1.13451e-06	2.957	3.989e-07
2.958	6.853e-07	2.958	4.52e-07	3.05572	1.08383e-06	2.958	4.035e-07
2.959	6.568e-07	2.959	4.474e-07	3.05725	1.11239e-06	2.959	4.244e-07
2.96	6.755e-07	2.96	4.492e-07	3.05878	1.08389e-06	2.96	4.207e-07
2.961	7.182e-07	2.961	4.529e-07	3.06032	1.06419e-06	2.961	4.262e-07
2.962	6.685e-07	2.962	4.541e-07	3.06185	1.08418e-06	2.962	4.465e-07
2.963	7.222e-07	2.963	4.615e-07	3.06369	1.12114e-06	2.963	4.412e-07
2.964	6.857e-07	2.964	4.563e-07	3.06522	1.1423e-06	2.964	4.532e-07
2.965	7.004e-07	2.965	4.658e-07	3.06676	1.15782e-06	2.965	4.422e-07
2.966	7.464e-07	2.966	4.532e-07	3.06829	1.14592e-06	2.966	4.581e-07
2.967	6.976e-07	2.967	4.732e-07	3.06982	1.1254e-06	2.967	4.809e-07
2.968	7.517e-07	2.968	4.695e-07	3.07166	1.16195e-06	2.968	4.812e-07
2.969	7.667e-07	2.969	4.643e-07	3.0732	1.17446e-06	2.969	4.75e-07
2.97	7.498e-07	2.97	4.747e-07	3.07504	1.21575e-06	2.97	5.094e-07
2.971	7.781e-07	2.971	4.827e-07	3.07626	1.1591e-06	2.971	5.002e-07
2.972	7.194e-07	2.972	4.79e-07	3.0781	1.16235e-06	2.972	5.002e-07
2.973	7.922e-07	2.973	4.775e-07	3.07964	1.1895e-06	2.973	5.1e-07
2.974	7.839e-07	2.974	4.707e-07	3.08087	1.17378e-06	2.974	5.088e-07
2.975	7.689e-07	2.975	4.833e-07	3.08271	1.1456e-06	2.975	5.183e-07
2.976	8.097e-07	2.976	4.864e-07	3.08424	1.12616e-06	2.976	5.211e-07
2.977	8.036e-07	2.977	4.778e-07	3.08608	1.12588e-06	2.977	5.291e-07
2.978	8.106e-07	2.978	4.891e-07	3.08731	1.06874e-06	2.978	5.327e-07
2.979	8.235e-07	2.979	4.898e-07	3.08915	1.04784e-06	2.979	5.358e-07
2.98	7.885e-07	2.98	4.888e-07	3.09068	1.03728e-06	2.98	5.481e-07
2.981	8.456e-07	2.981	4.876e-07	3.09221	1.07506e-06	2.981	5.487e-07
2.982	8.165e-07	2.982	4.885e-07	3.09405	1.12523e-06	2.982	5.493e-07
2.983	8.472e-07	2.983	5.036e-07	3.09559	1.14598e-06	2.983	5.619e-07
2.984	8.554e-07	2.984	4.959e-07	3.09743	1.13689e-06	2.984	5.558e-07
2.985	8.284e-07	2.985	4.996e-07	3.09865	1.1432e-06	2.985	5.684e-07
2.986	8.677e-07	2.986	5.082e-07	3.10019	1.17707e-06	2.986	5.773e-07
2.987	8.487e-07	2.987	5.027e-07	3.10203	1.1629e-06	2.987	5.757e-07
2.988	8.527e-07	2.988	5.06e-07	3.10356	1.21945e-06	2.988	5.883e-07
2.989	8.779e-07	2.989	5.106e-07	3.1054	1.25335e-06	2.989	5.895e-07
2.99	8.521e-07	2.99	5.042e-07	3.10663	1.32682e-06	2.99	5.902e-07
2.991	8.923e-07	2.991	5.14e-07	3.10847	1.32213e-06	2.991	5.963e-07
2.992	8.788e-07	2.992	5.066e-07	3.11	1.31174e-06	2.992	6.015e-07
2.993	8.622e-07	2.993	5.165e-07	3.11154	1.32144e-06	2.993	6.123e-07
2.994	9.092e-07	2.994	5.183e-07	3.11307	1.31278e-06	2.994	6.163e-07
2.995	8.901e-07	2.995	5.116e-07	3.11491	1.34366e-06	2.995	6.135e-07
2.996	9.126e-07	2.996	5.257e-07	3.11644	1.33271e-06	2.996	6.203e-07
2.997	9.006e-07	2.997	5.159e-07	3.11828	1.29981e-06	2.997	6.267e-07
2.998	8.905e-07	2.998	5.275e-07	3.11951	1.24742e-06	2.998	6.27e-07
2.999	9.347e-07	2.999	5.232e-07	3.12104	1.27165e-06	2.999	6.295e-07
3	9.049e-07	3	5.198e-07	3.12227	1.24247e-06	3	6.319e-07
3.001	9.212e-07	3.001	5.312e-07	3.12442	1.24342e-06	3.001	6.421e-07
3.002	9.181e-07	3.002	5.294e-07	3.12595	1.24225e-06	3.002	6.467e-07
3.003	9.221e-07	3.003	5.211e-07	3.12779	1.22057e-06	3.003	6.457e-07
3.004	9.976e-07	3.004	5.392e-07	3.12902	1.25524e-06	3.004	6.546e-07
3.005	9.408e-07	3.005	5.281e-07	3.13055	1.21987e-06	3.005	6.559e-07
3.006	9.525e-07	3.006	5.367e-07	3.13239	1.2375e-06	3.006	6.479e-07
3.007	9.442e-07	3.007	5.386e-07	3.13393	1.27744e-06	3.007	6.691e-07
3.008	9.494e-07	3.008	5.306e-07	3.13577	1.30089e-06	3.008	6.599e-07
3.009	9.936e-07	3.009	5.377e-07	3.13699	1.32292e-06	3.009	6.685e-07
3.01	9.54e-07	3.01	5.346e-07	3.13914	1.29934e-06	3.01	6.74e-07
3.011	9.758e-07	3.011	5.33e-07	3.14067	1.31089e-06	3.011	6.755e-07
3.012	1.017e-06	3.012	5.383e-07	3.14221	1.37656e-06	3.012	6.82e-07
3.013	9.737e-07	3.013	5.398e-07	3.14374	1.39913e-06	3.013	6.909e-07
3.014	1.019e-06	3.014	5.518e-07	3.14527	1.35691e-06	3.014	6.903e-07
3.015	9.816e-07	3.015	5.441e-07	3.14711	1.38467e-06	3.015	6.921e-07
3.016	9.991e-07	3.016	5.469e-07	3.14834	1.41061e-06	3.016	7.035e-07
3.017	1.041e-06	3.017	5.426e-07	3.15018	1.43672e-06	3.017	6.939e-07
3.018	9.936e-07	3.018	5.472e-07	3.15171	1.47224e-06	3.018	7.087e-07
3.019	1.036e-06	3.019	5.533e-07	3.15325	1.45397e-06	3.019	7.087e-07
3.02	1.037e-06	3.02	5.518e-07	3.15509	1.48452e-06	3.02	7.133e-07
3.021	1.034e-06	3.021	5.536e-07	3.15662	1.52155e-06	3.021	7.173e-07
3.022	1.071e-06	3.022	5.598e-07	3.15816	1.54845e-06	3.022	7.16e-07
3.023	1.01e-06	3.023	5.527e-07	3.16	1.53897e-06	3.023	7.237e-07
3.024	1.062e-06	3.024	5.619e-07	3.16122	1.56848e-06	3.024	7.25e-07
3.025	1.065e-06	3.025	5.499e-07	3.16306	1.61634e-06	3.025	7.24e-07
3.026	1.056e-06	3.026	5.582e-07	3.1646	1.63129e-06	3.026	7.354e-07
3.027	1.081e-06	3.027	5.653e-07	3.16613	1.61155e-06	3.027	7.332e-07
3.028	1.061e-06	3.028	5.524e-07	3.16797	1.63928e-06	3.028	7.428e-07
3.029	1.093e-06	3.029	5.69e-07	3.1695	1.71394e-06	3.029	7.44e-07
3.03	1.097e-06	3.03	5.641e-07	3.17104	1.73137e-06	3.03	7.48e-07
3.031	1.055e-06	3.031	5.668e-07	3.17257	1.71008e-06	3.031	7.511e-07
3.032	1.112e-06	3.032	5.72e-07	3.17441	1.75636e-06	3.032	7.498e-07
3.033	1.077e-06	3.033	5.647e-07	3.17594	1.72288e-06	3.033	7.584e-07
3.034	1.106e-06	3.034	5.782e-07	3.17748	1.70358e-06	3.034	7.612e-07
3.035	1.124e-06	3.035	5.724e-07	3.1787	1.72745e-06	3.035	7.615e-07
3.036	1.091e-06	3.036	5.733e-07	3.18054	1.71514e-06	3.036	7.679e-07
3.037	1.119e-06	3.037	5.776e-07	3.18238	1.71289e-06	3.037	7.661e-07
3.038	1.108e-06	3.038	5.776e-07	3.18361	1.79546e-06	3.038	7.676e-07
3.039	1.129e-06	3.039	5.877e-07	3.18515	1.77549e-06	3.039	7.689e-07
3.04	1.153e-06	3.04	5.797e-07	3.18729	1.79942e-06	3.04	7.679e-07
3.041	1.113e-06	3.041	5.806e-07	3.18852	1.76969e-06	3.041	7.79e-07
3.042	1.15e-06	3.042	5.883e-07	3.19005	1.77236e-06	3.042	7.836e-07
3.043	1.129e-06	3.043	5.84e-07	3.19189	1.75939e-06	3.043	7.845e-07
3.044	1.121e-06	3.044	5.902e-07	3.19343	1.73753e-06	3.044	7.913e-07
3.045	1.17e-06	3.045	5.889e-07	3.19527	1.77205e-06	3.045	7.91e-07
3.046	1.148e-06	3.046	5.874e-07	3.19649	1.7992e-06	3.046	7.925e-07
3.047	1.185e-06	3.047	5.969e-07	3.19803	1.82075e-06	3.047	8.023e-07
3.048	1.156e-06	3.048	5.883e-07	3.19987	1.85216e-06	3.048	8.06e-07
3.049	1.143e-06	3.049	6.015e-07	3.2014	1.92929e-06	3.049	8.137e-07
3.05	1.183e-06	3.05	6.015e-07	3.20293	1.9562e-06	3.05	8.118e-07
3.051	1.167e-06	3.051	5.951e-07	3.20477	1.98082e-06	3.051	8.137e-07
3.052	1.186e-06	3.052	6.055e-07	3.20631	2.05369e-06	3.052	8.217e-07
3.053	1.172e-06	3.053	6.012e-07	3.20784	2.00208e-06	3.053	8.168e-07
3.054	1.178e-06	3.054	5.994e-07	3.20938	2.02977e-06	3.054	8.244e-07
3.055	1.237e-06	3.055	6.126e-07	3.21091	2.06887e-06	3.055	8.321e-07
3.056	1.182e-06	3.056	6.031e-07	3.21275	2.12816e-06	3.056	8.247e-07
3.057	1.202e-06	3.057	6.141e-07	3.21428	2.13833e-06	3.057	8.324e-07
3.058	1.197e-06	3.058	6.147e-07	3.21612	2.20565e-06	3.058	8.407e-07
3.059	1.192e-06	3.059	6.077e-07	3.21766	2.22186e-06	3.059	8.34e-07
3.06	1.242e-06	3.06	6.178e-07	3.21858	2.23626e-06	3.06	8.459e-07
3.061	1.209e-06	3.061	6.147e-07	3.22042	2.28684e-06	3.061	8.456e-07
3.062	1.224e-06	3.062	6.138e-07	3.22226	2.29343e-06	3.062	8.469e-07
3.063	1.266e-06	3.063	6.224e-07	3.22348	2.36025e-06	3.063	8.508e-07
3.064	1.207e-06	3.064	6.19e-07	3.22532	2.39399e-06	3.064	8.499e-07
3.065	1.255e-06	3.065	6.316e-07	3.22716	2.41357e-06	3.065	8.558e-07
3.066	1.215e-06	3.066	6.264e-07	3.22839	2.48739e-06	3.066	8.607e-07
3.067	1.254e-06	3.067	6.218e-07	3.23023	2.43746e-06	3.067	8.671e-07
3.068	1.269e-06	3.068	6.331e-07	3.23176	2.50947e-06	3.068	8.677e-07
3.069	1.228e-06	3.069	6.273e-07	3.2336	2.57772e-06	3.069	8.702e-07
3.07	1.272e-06	3.07	6.417e-07	3.23514	2.60459e-06	3.07	8.769e-07
3.071	1.271e-06	3.071	6.356e-07	3.23667	2.61019e-06	3.071	8.797e-07
3.072	1.264e-06	3.072	6.347e-07	3.23821	2.70818e-06	3.072	8.769e-07
3.073	1.294e-06	3.073	6.473e-07	3.24005	2.7238e-06	3.073	8.834e-07
3.074	1.246e-06	3.074	6.427e-07	3.24127	2.80407e-06	3.074	8.834e-07
3.075	1.313e-06	3.075	6.439e-07	3.24311	2.8125e-06	3.075	8.776e-07
3.076	1.297e-06	3.076	6.457e-07	3.24465	2.86787e-06	3.076	8.947e-07
3.077	1.286e-06	3.077	6.491e-07	3.24618	2.88234e-06	3.077	8.938e-07
3.078	1.322e-06	3.078	6.549e-07	3.24771	2.90091e-06	3.078	8.895e-07
3.079	1.283e-06	3.079	6.537e-07	3.24955	2.92786e-06	3.079	8.966e-07
3.08	1.317e-06	3.08	6.577e-07	3.25078	2.97436e-06	3.08	9.061e-07
3.081	1.323e-06	3.081	6.651e-07	3.25262	3.04232e-06	3.081	9.049e-07
3.082	1.296e-06	3.082	6.608e-07	3.25415	3.11041e-06	3.082	9.015e-07
3.083	1.345e-06	3.083	6.691e-07	3.25569	3.19825e-06	3.083	9.086e-07
3.084	1.303e-06	3.084	6.648e-07	3.25753	3.24332e-06	3.084	9.141e-07
3.085	1.344e-06	3.085	6.731e-07	3.25875	3.31394e-06	3.085	9.123e-07
3.086	1.339e-06	3.086	6.734e-07	3.2606	3.39659e-06	3.086	9.19e-07
3.087	1.313e-06	3.087	6.694e-07	3.26213	3.40481e-06	3.087	9.27e-07
3.088	1.347e-06	3.088	6.847e-07	3.26397	3.44946e-06	3.088	9.169e-07
3.089	1.342e-06	3.089	6.78e-07	3.2655	3.43008e-06	3.089	9.261e-07
3.09	1.352e-06	3.09	6.872e-07	3.26704	3.54536e-06	3.09	9.322e-07
3.091	1.36e-06	3.091	6.832e-07	3.26888	3.54508e-06	3.091	9.285e-07
3.092	1.337e-06	3.092	6.875e-07	3.2701	3.65913e-06	3.092	9.433e-07
3.093	1.369e-06	3.093	6.912e-07	3.27194	3.73074e-06	3.093	9.423e-07
3.094	1.345e-06	3.094	6.887e-07	3.27317	3.80201e-06	3.094	9.377e-07
3.095	1.345e-06	3.095	7.038e-07	3.27501	3.87476e-06	3.095	9.476e-07
3.096	1.387e-06	3.096	7.019e-07	3.27654	3.87791e-06	3.096	9.451e-07
3.097	1.355e-06	3.097	6.985e-07	3.27808	3.9781e-06	3.097	9.522e-07
3.098	1.409e-06	3.098	7.093e-07	3.27961	4.01564e-06	3.098	9.555e-07
3.099	1.37e-06	3.099	7.056e-07	3.28145	4.04644e-06	3.099	9.383e-07
3.1	1.382e-06	3.1	7.167e-07	3.28298	4.1241e-06	3.1	9.583e-07
3.101	1.396e-06	3.101	7.167e-07	3.28482	4.24527e-06	3.101	9.577e-07
3.102	1.387e-06	3.102	7.09e-07	3.28636	4.35126e-06	3.102	9.543e-07
3.103	1.396e-06	3.103	7.243e-07	3.28789	4.52326e-06	3.103	9.715e-07
3.104	1.382e-06	3.104	7.127e-07	3.28943	4.69019e-06	3.104	9.727e-07
3.105	1.393e-06	3.105	7.191e-07	3.29127	4.72479e-06	3.105	9.77e-07
3.106	1.467e-06	3.106	7.289e-07	3.29249	4.88047e-06	3.106	9.786e-07
3.107	1.405e-06	3.107	7.228e-07	3.29464	4.96795e-06	3.107	9.795e-07
3.108	1.432e-06	3.108	7.372e-07	3.29617	5.04888e-06	3.108	9.856e-07
3.109	1.417e-06	3.109	7.332e-07	3.2974	5.16309e-06	3.109	9.881e-07
3.11	1.415e-06	3.11	7.299e-07	3.29924	5.30835e-06	3.11	9.862e-07
3.111	1.458e-06	3.111	7.428e-07	3.30077	5.46665e-06	3.111	9.995e-07
3.112	1.417e-06	3.112	7.351e-07	3.30231	5.58643e-06	3.112	9.841e-07
3.113	1.448e-06	3.113	7.418e-07	3.30415	5.71161e-06	3.113	9.936e-07
3.114	1.481e-06	3.114	7.483e-07	3.30537	5.85973e-06	3.114	1.007e-06
3.115	1.451e-06	3.115	7.483e-07	3.30691	5.97264e-06	3.115	1.007e-06
3.116	1.49e-06	3.116	7.615e-07	3.30875	6.09712e-06	3.116	1.013e-06
3.117	1.442e-06	3.117	7.477e-07	3.31028	6.24221e-06	3.117	1.019e-06
3.118	1.475e-06	3.118	7.523e-07	3.31212	6.37839e-06	3.118	1.011e-06
3.119	1.492e-06	3.119	7.584e-07	3.31335	6.52577e-06	3.119	1.026e-06
3.12	1.465e-06	3.12	7.544e-07	3.31519	6.76811e-06	3.12	1.016e-06
3.121	1.518e-06	3.121	7.67e-07	3.31672	6.95275e-06	3.121	1.026e-06
3.122	1.494e-06	3.122	7.609e-07	3.31856	7.1335e-06	3.122	1.031e-06
3.123	1.499e-06	3.123	7.593e-07	3.3201	7.31527e-06	3.123	1.028e-06
3.124	1.532e-06	3.124	7.772e-07	3.32163	7.46953e-06	3.124	1.038e-06
3.125	1.466e-06	3.125	7.682e-07	3.32347	7.58415e-06	3.125	1.049e-06
3.126	1.535e-06	3.126	7.71e-07	3.3247	7.74323e-06	3.126	1.035e-06
3.127	1.522e-06	3.127	7.716e-07	3.32623	7.91609e-06	3.127	1.046e-06
3.128	1.525e-06	3.128	7.701e-07	3.32807	8.10882e-06	3.128	1.047e-06
3.129	1.554e-06	3.129	7.851e-07	3.3296	8.35035e-06	3.129	1.051e-06
3.13	1.518e-06	3.13	7.753e-07	3.33114	8.57457e-06	3.13	1.055e-06
3.131	1.561e-06	3.131	7.79e-07	3.33267	8.76002e-06	3.131	1.058e-06
3.132	1.546e-06	3.132	7.83e-07	3.3342	8.99005e-06	3.132	1.068e-06
3.133	1.547e-06	3.133	7.808e-07	3.33604	9.21959e-06	3.133	1.072e-06
3.134	1.582e-06	3.134	7.876e-07	3.33758	9.43077e-06	3.134	1.072e-06
3.135	1.551e-06	3.135	7.854e-07	3.33911	9.64125e-06	3.135	1.079e-06
3.136	1.59e-06	3.136	7.864e-07	3.34095	9.86229e-06	3.136	1.069e-06
3.137	1.59e-06	3.137	7.947e-07	3.34218	1.01049e-05	3.137	1.078e-06
3.138	1.556e-06	3.138	7.861e-07	3.34402	1.04074e-05	3.138	1.093e-06
3.139	1.609e-06	3.139	7.922e-07	3.34555	1.0676e-05	3.139	1.085e-06
3.14	1.577e-06	3.14	7.947e-07	3.34739	1.10306e-05	3.14	1.098e-06
3.141	1.601e-06	3.141	7.919e-07	3.34893	1.13232e-05	3.141	1.098e-06
3.142	1.608e-06	3.142	7.904e-07	3.35046	1.16768e-05	3.142	1.105e-06
3.143	1.575e-06	3.143	7.916e-07	3.35199	1.19394e-05	3.143	1.111e-06
3.144	1.624e-06	3.144	7.937e-07	3.35353	1.22326e-05	3.144	1.115e-06
3.145	1.608e-06	3.145	7.965e-07	3.35537	1.25157e-05	3.145	1.112e-06
3.146	1.602e-06	3.146	7.943e-07	3.35659	1.28588e-05	3.146	1.116e-06
3.147	1.637e-06	3.147	8.026e-07	3.35843	1.31831e-05	3.147	1.099e-06
3.148	1.618e-06	3.148	7.98e-07	3.35997	1.34365e-05	3.148	1.147e-06
3.149	1.678e-06	3.149	7.993e-07	3.36181	1.37835e-05	3.149	1.141e-06
3.15	1.633e-06	3.15	7.971e-07	3.36334	1.41129e-05	3.15	1.139e-06
3.151	1.634e-06	3.151	7.962e-07	3.36488	1.44775e-05	3.151	1.142e-06
3.152	1.661e-06	3.152	8.017e-07	3.36641	1.47992e-05	3.152	1.137e-06
3.153	1.636e-06	3.153	8.032e-07	3.36825	1.50964e-05	3.153	1.147e-06
3.154	1.676e-06	3.154	8.036e-07	3.36978	1.54401e-05	3.154	1.159e-06
3.155	1.669e-06	3.155	7.983e-07	3.37101	1.57866e-05	3.155	1.155e-06
3.156	1.668e-06	3.156	7.913e-07	3.37285	1.61845e-05	3.156	1.164e-06
3.157	1.738e-06	3.157	8.042e-07	3.37438	1.6504e-05	3.157	1.166e-06
3.158	1.677e-06	3.158	7.925e-07	3.37622	1.69427e-05	3.158	1.166e-06
3.159	1.703e-06	3.159	8.023e-07	3.37745	1.7328e-05	3.159	1.18e-06
3.16	1.703e-06	3.16	8.002e-07	3.37929	1.77122e-05	3.16	1.184e-06
3.161	1.717e-06	3.161	7.919e-07	3.38082	1.81137e-05	3.161	1.189e-06
3.162	1.746e-06	3.162	8.057e-07	3.38266	1.85259e-05	3.162	1.196e-06
3.163	1.72e-06	3.163	7.934e-07	3.3842	1.89634e-05	3.163	1.192e-06
3.164	1.754e-06	3.164	7.95e-07	3.38573	1.93805e-05	3.164	1.209e-06
3.165	1.777e-06	3.165	8.048e-07	3.38757	1.98246e-05	3.165	1.209e-06
3.166	1.749e-06	3.166	7.925e-07	3.3888	2.02244e-05	3.166	1.214e-06
3.167	1.783e-06	3.167	8.091e-07	3.39033	2.06981e-05	3.167	1.222e-06
3.168	1.756e-06	3.168	7.971e-07	3.39217	2.12299e-05	3.168	1.221e-06
3.169	1.787e-06	3.169	7.986e-07	3.39371	2.17e-05	3.169	1.233e-06
3.17	1.808e-06	3.17	7.999e-07	3.39524	2.21356e-05	3.17	1.242e-06
3.171	1.78e-06	3.171	7.971e-07	3.39708	2.25769e-05	3.171	1.238e-06
3.172	1.842e-06	3.172	8.054e-07	3.39861	2.30794e-05	3.172	1.245e-06
3.173	1.836e-06	3.173	7.974e-07	3.39984	2.35632e-05	3.173	1.256e-06
3.174	1.833e-06	3.174	7.959e-07	3.40168	2.40625e-05	3.174	1.265e-06
3.175	1.866e-06	3.175	8.155e-07	3.40321	2.46097e-05	3.175	1.272e-06
3.176	1.805e-06	3.176	8.029e-07	3.40505	2.51434e-05	3.176	1.289e-06
3.177	1.865e-06	3.177	8.032e-07	3.40628	2.563e-05	3.177	1.285e-06
3.178	1.871e-06	3.178	8.023e-07	3.40812	2.61817e-05	3.178	1.291e-06
3.179	1.885e-06	3.179	8.005e-07	3.40996	2.67714e-05	3.179	1.294e-06
3.18	1.895e-06	3.18	8.072e-07	3.41119	2.73026e-05	3.18	1.308e-06
3.181	1.86e-06	3.181	8.057e-07	3.41272	2.79217e-05	3.181	1.314e-06
3.182	1.917e-06	3.182	8.057e-07	3.41456	2.84963e-05	3.182	1.309e-06
3.183	1.904e-06	3.183	8.201e-07	3.4161	2.90749e-05	3.183	1.333e-06
3.184	1.913e-06	3.184	8.02e-07	3.41763	2.96732e-05	3.184	1.329e-06
3.185	1.949e-06	3.185	8.149e-07	3.41916	3.02989e-05	3.185	1.345e-06
3.186	1.926e-06	3.186	8.079e-07	3.42131	3.09127e-05	3.186	1.354e-06
3.187	1.99e-06	3.187	8.069e-07	3.42254	3.1576e-05	3.187	1.355e-06
3.188	1.979e-06	3.188	8.177e-07	3.42438	3.22312e-05	3.188	1.372e-06
3.189	1.95e-06	3.189	8.075e-07	3.4256	3.29231e-05	3.189	1.377e-06
3.19	2.026e-06	3.19	8.143e-07	3.42744	3.3559e-05	3.19	1.384e-06
3.191	1.991e-06	3.191	8.192e-07	3.42898	3.41994e-05	3.191	1.4e-06
3.192	2.038e-06	3.192	8.122e-07	3.43051	3.49163e-05	3.192	1.406e-06
3.193	2.029e-06	3.193	8.204e-07	3.43235	3.55935e-05	3.193	1.415e-06
3.194	2.019e-06	3.194	8.149e-07	3.43388	3.62224e-05	3.194	1.426e-06
3.195	2.073e-06	3.195	8.257e-07	3.43542	3.69389e-05	3.195	1.426e-06
3.196	2.064e-06	3.196	8.18e-07	3.43726	3.7576e-05	3.196	1.465e-06
3.197	2.063e-06	3.197	8.161e-07	3.43879	3.83133e-05	3.197	1.472e-06
3.198	2.115e-06	3.198	8.149e-07	3.44033	3.89861e-05	3.198	1.473e-06
3.199	2.089e-06	3.199	8.217e-07	3.44186	3.97127e-05	3.199	1.483e-06
3.2	2.16e-06	3.2	8.183e-07	3.44339	4.04362e-05	3.2	1.482e-06
3.201	2.153e-06	3.201	8.241e-07	3.44523	4.11882e-05	3.201	1.502e-06
3.202	2.127e-06	3.202	8.165e-07	3.44677	4.18556e-05	3.202	1.519e-06
3.203	2.198e-06	3.203	8.186e-07	3.4483	4.25291e-05	3.203	1.523e-06
3.204	2.179e-06	3.204	8.186e-07	3.45014	4.3201e-05	3.204	1.547e-06
3.205	2.212e-06	3.205	8.226e-07	3.45167	4.39253e-05	3.205	1.553e-06
3.206	2.219e-06	3.206	8.168e-07	3.45321	4.46544e-05	3.206	1.563e-06
3.207	2.244e-06	3.207	8.161e-07	3.45474	4.53799e-05	3.207	1.579e-06
3.208	2.325e-06	3.208	8.244e-07	3.45627	4.60616e-05	3.208	1.591e-06
3.209	2.284e-06	3.209	8.26e-07	3.45811	4.67703e-05	3.209	1.606e-06
3.21	2.31e-06	3.21	8.272e-07	3.45995	4.74516e-05	3.21	1.617e-06
3.211	2.313e-06	3.211	8.226e-07	3.46118	4.82032e-05	3.211	1.632e-06
3.212	2.331e-06	3.212	8.293e-07	3.46271	4.89119e-05	3.212	1.656e-06
3.213	2.407e-06	3.213	8.444e-07	3.46455	4.96288e-05	3.213	1.668e-06
3.214	2.381e-06	3.214	8.297e-07	3.46609	5.03767e-05	3.214	1.691e-06
3.215	2.422e-06	3.215	8.358e-07	3.46732	5.10817e-05	3.215	1.703e-06
3.216	2.467e-06	3.216	8.383e-07	3.46916	5.18227e-05	3.216	1.725e-06
3.217	2.445e-06	3.217	8.41e-07	3.47069	5.25535e-05	3.217	1.752e-06
3.218	2.518e-06	3.218	8.508e-07	3.47253	5.32876e-05	3.218	1.768e-06
3.219	2.492e-06	3.219	8.416e-07	3.47406	5.40053e-05	3.219	1.777e-06
3.22	2.559e-06	3.22	8.573e-07	3.4756	5.47127e-05	3.22	1.803e-06
3.221	2.599e-06	3.221	8.564e-07	3.47713	5.5439e-05	3.221	1.816e-06
3.222	2.583e-06	3.222	8.582e-07	3.47866	5.61493e-05	3.222	1.84e-06
3.223	2.655e-06	3.223	8.659e-07	3.48081	5.68711e-05	3.223	1.867e-06
3.224	2.656e-06	3.224	8.567e-07	3.48173	5.75774e-05	3.224	1.884e-06
3.225	2.662e-06	3.225	8.736e-07	3.48357	5.82558e-05	3.225	1.91e-06
3.226	2.718e-06	3.226	8.852e-07	3.4851	5.89023e-05	3.226	1.935e-06
3.227	2.693e-06	3.227	8.776e-07	3.48694	5.95227e-05	3.227	1.96e-06
3.228	2.785e-06	3.228	8.806e-07	3.48848	6.01664e-05	3.228	1.987e-06
3.229	2.776e-06	3.229	8.935e-07	3.49001	6.07683e-05	3.229	2.011e-06
3.23	2.831e-06	3.23	8.917e-07	3.49124	6.14423e-05	3.23	2.03e-06
3.231	2.865e-06	3.231	9.095e-07	3.49308	6.20794e-05	3.231	2.064e-06
3.232	2.877e-06	3.232	9.083e-07	3.49461	6.27337e-05	3.232	2.087e-06
3.233	2.957e-06	3.233	9.19e-07	3.49615	6.33578e-05	3.233	2.123e-06
3.234	2.951e-06	3.234	9.341e-07	3.49768	6.39863e-05	3.234	2.14e-06
3.235	2.985e-06	3.235	9.187e-07	3.49952	6.46251e-05	3.235	2.174e-06
3.236	3.055e-06	3.236	9.476e-07	3.50105	6.52528e-05	3.236	2.21e-06
3.237	3.049e-06	3.237	9.396e-07	3.50289	6.58621e-05	3.237	2.252e-06
3.238	3.135e-06	3.238	9.519e-07	3.50443	6.65275e-05	3.238	2.278e-06
3.239	3.163e-06	3.239	9.709e-07	3.50596	6.71499e-05	3.239	2.323e-06
3.24	3.154e-06	3.24	9.632e-07	3.50749	6.77735e-05	3.24	2.346e-06
3.241	3.258e-06	3.241	9.844e-07	3.50903	6.84066e-05	3.241	2.38e-06
3.242	3.252e-06	3.242	9.912e-07	3.51056	6.90694e-05	3.242	2.421e-06
3.243	3.365e-06	3.243	9.927e-07	3.5124	6.9687e-05	3.243	2.456e-06
3.244	3.359e-06	3.244	1.011e-06	3.51424	7.02869e-05	3.244	2.516e-06
3.245	3.368e-06	3.245	1.008e-06	3.51577	7.0814e-05	3.245	2.537e-06
3.246	3.513e-06	3.246	1.025e-06	3.51731	7.13816e-05	3.246	2.585e-06
3.247	3.491e-06	3.247	1.042e-06	3.51884	7.19091e-05	3.247	2.637e-06
3.248	3.547e-06	3.248	1.037e-06	3.52038	7.24383e-05	3.248	2.663e-06
3.249	3.651e-06	3.249	1.063e-06	3.52191	7.29924e-05	3.249	2.715e-06
3.25	3.623e-06	3.25	1.073e-06	3.52375	7.35437e-05	3.25	2.763e-06
3.251	3.789e-06	3.251	1.08e-06	3.52528	7.40189e-05	3.251	2.805e-06
3.252	3.789e-06	3.252	1.107e-06	3.52682	7.45558e-05	3.252	2.87e-06
3.253	3.82e-06	3.253	1.102e-06	3.52835	7.50339e-05	3.253	2.902e-06
3.254	3.915e-06	3.254	1.132e-06	3.53019	7.5514e-05	3.254	2.957e-06
3.255	3.949e-06	3.255	1.14e-06	3.53172	7.60251e-05	3.255	3.018e-06
3.256	4.022e-06	3.256	1.151e-06	3.53326	7.64729e-05	3.256	3.061e-06
3.257	4.105e-06	3.257	1.174e-06	3.5351	7.68553e-05	3.257	3.129e-06
3.258	4.151e-06	3.258	1.184e-06	3.53632	7.73055e-05	3.258	3.2e-06
3.259	4.293e-06	3.259	1.2e-06	3.53786	7.77476e-05	3.259	3.249e-06
3.26	4.293e-06	3.26	1.219e-06	3.5397	7.82252e-05	3.26	3.319e-06
3.261	4.403e-06	3.261	1.236e-06	3.54092	7.85978e-05	3.261	3.372e-06
3.262	4.458e-06	3.262	1.253e-06	3.54276	7.90121e-05	3.262	3.448e-06
3.263	4.505e-06	3.263	1.269e-06	3.5443	7.94774e-05	3.263	3.531e-06
3.264	4.661e-06	3.264	1.286e-06	3.54583	7.98966e-05	3.264	3.577e-06
3.265	4.695e-06	3.265	1.307e-06	3.54737	8.02368e-05	3.265	3.645e-06
3.266	4.759e-06	3.266	1.321e-06	3.5489	8.06335e-05	3.266	3.725e-06
3.267	4.959e-06	3.267	1.35e-06	3.55105	8.09762e-05	3.267	3.804e-06
3.268	4.937e-06	3.268	1.374e-06	3.55227	8.13074e-05	3.268	3.9e-06
3.269	5.091e-06	3.269	1.4e-06	3.55381	8.16285e-05	3.269	3.976e-06
3.27	5.116e-06	3.27	1.412e-06	3.55534	8.19597e-05	3.27	4.044e-06
3.271	5.26e-06	3.271	1.442e-06	3.55718	8.2322e-05	3.271	4.155e-06
3.272	5.37e-06	3.272	1.46e-06	3.55841	8.2731e-05	3.272	4.25e-06
3.273	5.426e-06	3.273	1.48e-06	3.56055	8.30275e-05	3.273	4.351e-06
3.274	5.61e-06	3.274	1.507e-06	3.56209	8.33235e-05	3.274	4.434e-06
3.275	5.681e-06	3.275	1.54e-06	3.56362	8.35877e-05	3.275	4.541e-06
3.276	5.779e-06	3.276	1.563e-06	3.56485	8.38858e-05	3.276	4.652e-06
3.277	5.908e-06	3.277	1.599e-06	3.56699	8.41561e-05	3.277	4.747e-06
3.278	6e-06	3.278	1.616e-06	3.56822	8.4395e-05	3.278	4.848e-06
3.279	6.147e-06	3.279	1.65e-06	3.57006	8.46182e-05	3.279	4.974e-06
3.28	6.23e-06	3.28	1.673e-06	3.57129	8.48894e-05	3.28	5.057e-06
3.281	6.39e-06	3.281	1.714e-06	3.57313	8.51519e-05	3.281	5.217e-06
3.282	6.519e-06	3.282	1.748e-06	3.57436	8.54054e-05	3.282	5.337e-06
3.283	6.626e-06	3.283	1.766e-06	3.5765	8.56659e-05	3.283	5.453e-06
3.284	6.792e-06	3.284	1.815e-06	3.57804	8.59367e-05	3.284	5.61e-06
3.285	6.93e-06	3.285	1.847e-06	3.57957	8.6146e-05	3.285	5.739e-06
3.286	7.044e-06	3.286	1.872e-06	3.5811	8.63947e-05	3.286	5.877e-06
3.287	7.231e-06	3.287	1.924e-06	3.58264	8.66086e-05	3.287	6.027e-06
3.288	7.36e-06	3.288	1.951e-06	3.58448	8.68425e-05	3.288	6.156e-06
3.289	7.584e-06	3.289	1.995e-06	3.58601	8.70989e-05	3.289	6.322e-06
3.29	7.667e-06	3.29	2.043e-06	3.58754	8.73042e-05	3.29	6.497e-06
3.291	7.861e-06	3.291	2.07e-06	3.58908	8.75348e-05	3.291	6.663e-06
3.292	8.023e-06	3.292	2.121e-06	3.59061	8.7817e-05	3.292	6.838e-06
3.293	8.186e-06	3.293	2.164e-06	3.59245	8.803e-05	3.293	7.028e-06
3.294	8.419e-06	3.294	2.199e-06	3.59398	8.81952e-05	3.294	7.182e-06
3.295	8.579e-06	3.295	2.263e-06	3.59552	8.83686e-05	3.295	7.372e-06
3.296	8.723e-06	3.296	2.292e-06	3.59736	8.85662e-05	3.296	7.633e-06
3.297	8.99e-06	3.297	2.359e-06	3.59859	8.86623e-05	3.297	7.818e-06
3.298	9.07e-06	3.298	2.406e-06	3.60043	8.88622e-05	3.298	8.029e-06
3.299	9.322e-06	3.299	2.446e-06	3.60196	8.90033e-05	3.299	8.254e-06
3.3	9.58e-06	3.3	2.517e-06	3.6038	8.91518e-05	3.3	8.475e-06
3.301	9.74e-06	3.301	2.563e-06	3.60503	8.92638e-05	3.301	8.644e-06
3.302	1.008e-05	3.302	2.623e-06	3.60687	8.93591e-05	3.302	8.92e-06
3.303	1.015e-05	3.303	2.677e-06	3.60871	8.94245e-05	3.303	9.215e-06
3.304	1.042e-05	3.304	2.725e-06	3.60993	8.94924e-05	3.304	9.448e-06
3.305	1.065e-05	3.305	2.805e-06	3.61177	8.95951e-05	3.305	9.718e-06
3.306	1.085e-05	3.306	2.86e-06	3.613	8.96425e-05	3.306	9.979e-06
3.307	1.12e-05	3.307	2.933e-06	3.61484	8.96818e-05	3.307	1.024e-05
3.308	1.136e-05	3.308	3.003e-06	3.61668	8.97173e-05	3.308	1.057e-05
3.309	1.162e-05	3.309	3.046e-06	3.61821	8.98232e-05	3.309	1.085e-05
3.31	1.197e-05	3.31	3.123e-06	3.62005	8.98343e-05	3.31	1.114e-05
3.311	1.213e-05	3.311	3.203e-06	3.62128	8.98629e-05	3.311	1.147e-05
3.312	1.251e-05	3.312	3.261e-06	3.62282	8.99455e-05	3.312	1.185e-05
3.313	1.275e-05	3.313	3.356e-06	3.62435	8.9921e-05	3.313	1.218e-05
3.314	1.304e-05	3.314	3.43e-06	3.62619	8.99656e-05	3.314	1.256e-05
3.315	1.34e-05	3.315	3.497e-06	3.62803	8.99553e-05	3.315	1.29e-05
3.316	1.36e-05	3.316	3.599e-06	3.62926	8.995e-05	3.316	1.328e-05
3.317	1.399e-05	3.317	3.666e-06	3.6311	8.99022e-05	3.317	1.367e-05
3.318	1.431e-05	3.318	3.761e-06	3.63263	8.99492e-05	3.318	1.41e-05
3.319	1.453e-05	3.319	3.851e-06	3.63416	8.99177e-05	3.319	1.452e-05
3.32	1.492e-05	3.32	3.946e-06	3.6357	8.98821e-05	3.32	1.494e-05
3.321	1.525e-05	3.321	4.035e-06	3.63723	8.98797e-05	3.321	1.544e-05
3.322	1.562e-05	3.322	4.136e-06	3.63876	8.98286e-05	3.322	1.59e-05
3.323	1.605e-05	3.323	4.247e-06	3.6403	8.97689e-05	3.323	1.636e-05
3.324	1.624e-05	3.324	4.342e-06	3.64214	8.97533e-05	3.324	1.685e-05
3.325	1.678e-05	3.325	4.44e-06	3.64398	8.97496e-05	3.325	1.736e-05
3.326	1.711e-05	3.326	4.56e-06	3.6449	8.96695e-05	3.326	1.79e-05
3.327	1.75e-05	3.327	4.673e-06	3.64705	8.96249e-05	3.327	1.847e-05
3.328	1.79e-05	3.328	4.784e-06	3.64858	8.95693e-05	3.328	1.902e-05
3.329	1.829e-05	3.329	4.913e-06	3.65011	8.94977e-05	3.329	1.963e-05
3.33	1.874e-05	3.33	5.027e-06	3.65134	8.94634e-05	3.33	2.023e-05
3.331	1.917e-05	3.331	5.14e-06	3.65349	8.93787e-05	3.331	2.082e-05
3.332	1.956e-05	3.332	5.278e-06	3.65471	8.93362e-05	3.332	2.152e-05
3.333	2.003e-05	3.333	5.395e-06	3.65655	8.92503e-05	3.333	2.216e-05
3.334	2.046e-05	3.334	5.524e-06	3.65809	8.9189e-05	3.334	2.287e-05
3.335	2.092e-05	3.335	5.668e-06	3.65993	8.91542e-05	3.335	2.355e-05
3.336	2.145e-05	3.336	5.819e-06	3.66146	8.90397e-05	3.336	2.429e-05
3.337	2.191e-05	3.337	5.954e-06	3.66299	8.89636e-05	3.337	2.505e-05
3.338	2.238e-05	3.338	6.092e-06	3.66483	8.88945e-05	3.338	2.581e-05
3.339	2.291e-05	3.339	6.236e-06	3.66606	8.87216e-05	3.339	2.659e-05
3.34	2.347e-05	3.34	6.399e-06	3.6679	8.86328e-05	3.34	2.745e-05
3.341	2.394e-05	3.341	6.553e-06	3.66943	8.85126e-05	3.341	2.826e-05
3.342	2.45e-05	3.342	6.709e-06	3.67097	8.84001e-05	3.342	2.917e-05
3.343	2.5e-05	3.343	6.869e-06	3.67281	8.82586e-05	3.343	3.003e-05
3.344	2.562e-05	3.344	7.041e-06	3.67404	8.81723e-05	3.344	3.101e-05
3.345	2.625e-05	3.345	7.225e-06	3.67588	8.80292e-05	3.345	3.193e-05
3.346	2.677e-05	3.346	7.397e-06	3.6771	8.7936e-05	3.346	3.292e-05
3.347	2.739e-05	3.347	7.56e-06	3.67894	8.78162e-05	3.347	3.39e-05
3.348	2.799e-05	3.348	7.762e-06	3.68048	8.76718e-05	3.348	3.497e-05
3.349	2.86e-05	3.349	7.947e-06	3.68232	8.75385e-05	3.349	3.599e-05
3.35	2.918e-05	3.35	8.14e-06	3.68354	8.73352e-05	3.35	3.709e-05
3.351	2.988e-05	3.351	8.352e-06	3.68538	8.7242e-05	3.351	3.82e-05
3.352	3.052e-05	3.352	8.539e-06	3.68692	8.7042e-05	3.352	3.933e-05
3.353	3.126e-05	3.353	8.748e-06	3.68876	8.6921e-05	3.353	4.05e-05
3.354	3.181e-05	3.354	8.96e-06	3.69029	8.67897e-05	3.354	4.17e-05
3.355	3.261e-05	3.355	9.169e-06	3.69182	8.66167e-05	3.355	4.296e-05
3.356	3.325e-05	3.356	9.408e-06	3.69336	8.65108e-05	3.356	4.425e-05
3.357	3.405e-05	3.357	9.608e-06	3.69489	8.6308e-05	3.357	4.548e-05
3.358	3.476e-05	3.358	9.838e-06	3.69673	8.61743e-05	3.358	4.683e-05
3.359	3.547e-05	3.359	1.009e-05	3.69796	8.59522e-05	3.359	4.824e-05
3.36	3.629e-05	3.36	1.032e-05	3.70011	8.57948e-05	3.36	4.956e-05
3.361	3.719e-05	3.361	1.057e-05	3.70133	8.55461e-05	3.361	5.103e-05
3.362	3.783e-05	3.362	1.082e-05	3.70317	8.53666e-05	3.362	5.245e-05
3.363	3.875e-05	3.363	1.107e-05	3.70501	8.51454e-05	3.363	5.392e-05
3.364	3.949e-05	3.364	1.133e-05	3.70624	8.49617e-05	3.364	5.545e-05
3.365	4.038e-05	3.365	1.158e-05	3.70808	8.47847e-05	3.365	5.696e-05
3.366	4.133e-05	3.366	1.186e-05	3.70961	8.45696e-05	3.366	5.852e-05
3.367	4.21e-05	3.367	1.214e-05	3.71145	8.43753e-05	3.367	6.012e-05
3.368	4.305e-05	3.368	1.241e-05	3.71268	8.41565e-05	3.368	6.169e-05
3.369	4.4e-05	3.369	1.271e-05	3.71452	8.39353e-05	3.369	6.335e-05
3.37	4.489e-05	3.37	1.299e-05	3.71575	8.37055e-05	3.37	6.503e-05
3.371	4.594e-05	3.371	1.328e-05	3.71759	8.34184e-05	3.371	6.672e-05
3.372	4.683e-05	3.372	1.361e-05	3.71912	8.32201e-05	3.372	6.847e-05
3.373	4.781e-05	3.373	1.39e-05	3.72096	8.29796e-05	3.373	7.019e-05
3.374	4.894e-05	3.374	1.424e-05	3.72249	8.27207e-05	3.374	7.2e-05
3.375	4.984e-05	3.375	1.454e-05	3.72434	8.2477e-05	3.375	7.382e-05
3.376	5.094e-05	3.376	1.485e-05	3.72556	8.22345e-05	3.376	7.563e-05
3.377	5.205e-05	3.377	1.521e-05	3.7274	8.19793e-05	3.377	7.753e-05
3.378	5.306e-05	3.378	1.554e-05	3.72863	8.1736e-05	3.378	7.94e-05
3.379	5.426e-05	3.379	1.589e-05	3.73047	8.15017e-05	3.379	8.128e-05
3.38	5.57e-05	3.38	1.624e-05	3.73231	8.12465e-05	3.38	8.324e-05
3.381	5.681e-05	3.381	1.667e-05	3.73354	8.09504e-05	3.381	8.539e-05
3.382	5.785e-05	3.382	1.703e-05	3.73507	8.07112e-05	3.382	8.736e-05
3.383	5.895e-05	3.383	1.739e-05	3.7363	8.04049e-05	3.383	8.929e-05
3.384	6.015e-05	3.384	1.774e-05	3.73844	8.01199e-05	3.384	9.132e-05
3.385	6.129e-05	3.385	1.813e-05	3.74028	7.98279e-05	3.385	9.337e-05
3.386	6.258e-05	3.386	1.849e-05	3.74151	7.95506e-05	3.386	9.54e-05
3.387	6.39e-05	3.387	1.89e-05	3.74335	7.92766e-05	3.387	9.746e-05
3.388	6.51e-05	3.388	1.927e-05	3.74488	7.89519e-05	3.388	9.958e-05
3.389	6.639e-05	3.389	1.969e-05	3.74642	7.87143e-05	3.389	0.0001016
3.39	6.771e-05	3.39	2.011e-05	3.74795	7.83786e-05	3.39	0.0001038
3.391	6.903e-05	3.391	2.052e-05	3.74949	7.81152e-05	3.391	0.0001059
3.392	7.044e-05	3.392	2.095e-05	3.75102	7.78061e-05	3.392	0.0001081
3.393	7.182e-05	3.393	2.139e-05	3.75286	7.75313e-05	3.393	0.0001102
3.394	7.326e-05	3.394	2.182e-05	3.75439	7.71694e-05	3.394	0.0001124
3.395	7.468e-05	3.395	2.228e-05	3.75623	7.68573e-05	3.395	0.0001146
3.396	7.618e-05	3.396	2.273e-05	3.75777	7.65412e-05	3.396	0.0001169
3.397	7.765e-05	3.397	2.319e-05	3.7593	7.62231e-05	3.397	0.000119
3.398	7.91e-05	3.398	2.366e-05	3.76083	7.59098e-05	3.398	0.0001213
3.399	8.066e-05	3.399	2.414e-05	3.76237	7.5588e-05	3.399	0.0001236
3.4	8.229e-05	3.4	2.463e-05	3.76421	7.52555e-05	3.4	0.0001258
3.401	8.379e-05	3.401	2.513e-05	3.76543	7.49194e-05	3.401	0.0001281
3.402	8.542e-05	3.402	2.563e-05	3.76758	7.45832e-05	3.402	0.0001304
3.403	8.708e-05	3.403	2.613e-05	3.76881	7.42593e-05	3.403	0.0001326
3.404	8.886e-05	3.404	2.664e-05	3.77034	7.39142e-05	3.404	0.000135
3.405	9.04e-05	3.405	2.717e-05	3.77187	7.35948e-05	3.405	0.0001373
3.406	9.218e-05	3.406	2.769e-05	3.77341	7.32198e-05	3.406	0.0001396
3.407	9.377e-05	3.407	2.824e-05	3.77525	7.28489e-05	3.407	0.0001419
3.408	9.571e-05	3.408	2.878e-05	3.77678	7.25005e-05	3.408	0.0001442
3.409	9.749e-05	3.409	2.934e-05	3.77862	7.21386e-05	3.409	0.0001465
3.41	9.924e-05	3.41	2.989e-05	3.78016	7.17513e-05	3.41	0.0001488
3.411	0.0001011	3.411	3.04e-05	3.78169	7.14012e-05	3.411	0.0001511
3.412	0.0001031	3.412	3.101e-05	3.78353	7.09898e-05	3.412	0.0001535
3.413	0.0001049	3.413	3.16e-05	3.78476	7.05915e-05	3.413	0.0001557
3.414	0.0001069	3.414	3.218e-05	3.78629	7.02263e-05	3.414	0.0001581
3.415	0.0001087	3.415	3.279e-05	3.78813	6.9855e-05	3.415	0.0001604
3.416	0.0001108	3.416	3.338e-05	3.78966	6.94808e-05	3.416	0.0001627
3.417	0.0001128	3.417	3.399e-05	3.7912	6.90801e-05	3.417	0.000165
3.418	0.0001147	3.418	3.464e-05	3.79304	6.86994e-05	3.418	0.0001673
3.419	0.0001169	3.419	3.525e-05	3.79426	6.82687e-05	3.419	0.0001696
3.42	0.0001188	3.42	3.593e-05	3.7958	6.78713e-05	3.42	0.0001719
3.421	0.000121	3.421	3.654e-05	3.79764	6.7502e-05	3.421	0.0001741
3.422	0.0001232	3.422	3.725e-05	3.79948	6.71196e-05	3.422	0.0001764
3.423	0.0001253	3.423	3.792e-05	3.80101	6.66923e-05	3.423	0.0001787
3.424	0.0001275	3.424	3.857e-05	3.80224	6.63214e-05	3.424	0.0001809
3.425	0.0001299	3.425	3.927e-05	3.80439	6.59353e-05	3.425	0.0001832
3.426	0.0001319	3.426	3.998e-05	3.80561	6.55562e-05	3.426	0.0001854
3.427	0.0001343	3.427	4.065e-05	3.80715	6.51641e-05	3.427	0.0001877
3.428	0.0001365	3.428	4.139e-05	3.80899	6.47882e-05	3.428	0.0001899
3.429	0.0001388	3.429	4.21e-05	3.81052	6.4376e-05	3.429	0.0001921
3.43	0.0001413	3.43	4.283e-05	3.81205	6.40023e-05	3.43	0.0001943
3.431	0.0001435	3.431	4.357e-05	3.81359	6.35855e-05	3.431	0.0001964
3.432	0.0001461	3.432	4.431e-05	3.81543	6.31377e-05	3.432	0.0001986
3.433	0.0001483	3.433	4.511e-05	3.81727	6.27439e-05	3.433	0.0002008
3.434	0.0001508	3.434	4.584e-05	3.81849	6.23579e-05	3.434	0.0002029
3.435	0.0001532	3.435	4.661e-05	3.82003	6.19535e-05	3.435	0.000205
3.436	0.0001554	3.436	4.738e-05	3.82187	6.1504e-05	3.436	0.0002071
3.437	0.0001581	3.437	4.815e-05	3.82371	6.10849e-05	3.437	0.0002092
3.438	0.0001604	3.438	4.898e-05	3.82524	6.0651e-05	3.438	0.0002112
3.439	0.0001628	3.439	4.974e-05	3.82616	6.02032e-05	3.439	0.0002133
3.44	0.0001653	3.44	5.057e-05	3.82831	5.97869e-05	3.44	0.0002153
3.441	0.0001678	3.441	5.14e-05	3.82984	5.93399e-05	3.441	0.0002174
3.442	0.0001703	3.442	5.22e-05	3.83168	5.89261e-05	3.442	0.0002194
3.443	0.0001728	3.443	5.3e-05	3.83291	5.84914e-05	3.443	0.0002213
3.444	0.0001752	3.444	5.386e-05	3.83475	5.80472e-05	3.444	0.0002233
3.445	0.0001777	3.445	5.472e-05	3.83628	5.75561e-05	3.445	0.0002252
3.446	0.0001802	3.446	5.555e-05	3.83751	5.713e-05	3.446	0.0002271
3.447	0.0001827	3.447	5.641e-05	3.83935	5.67088e-05	3.447	0.000229
3.448	0.0001852	3.448	5.727e-05	3.84119	5.62581e-05	3.448	0.0002309
3.449	0.0001875	3.449	5.813e-05	3.84242	5.57981e-05	3.449	0.0002328
3.45	0.0001901	3.45	5.899e-05	3.84395	5.53527e-05	3.45	0.0002346
3.451	0.0001925	3.451	5.985e-05	3.84579	5.49577e-05	3.451	0.0002364
3.452	0.0001949	3.452	6.074e-05	3.84732	5.44882e-05	3.452	0.0002382
3.453	0.0001973	3.453	6.163e-05	3.84916	5.40797e-05	3.453	0.00024
3.454	0.0001998	3.454	6.252e-05	3.8507	5.36303e-05	3.454	0.0002417
3.455	0.0002022	3.455	6.341e-05	3.85223	5.31498e-05	3.455	0.0002435
3.456	0.0002045	3.456	6.427e-05	3.85346	5.2702e-05	3.456	0.0002451
3.457	0.0002069	3.457	6.519e-05	3.8553	5.22272e-05	3.457	0.0002468
3.458	0.0002092	3.458	6.605e-05	3.85714	5.18162e-05	3.458	0.0002485
3.459	0.0002115	3.459	6.694e-05	3.85867	5.13815e-05	3.459	0.0002501
3.46	0.0002137	3.46	6.786e-05	3.86021	5.09607e-05	3.46	0.0002518
3.461	0.0002159	3.461	6.872e-05	3.86174	5.05403e-05	3.461	0.0002534
3.462	0.0002181	3.462	6.964e-05	3.86297	5.00888e-05	3.462	0.000255
3.463	0.0002204	3.463	7.053e-05	3.86481	4.96427e-05	3.463	0.0002565
3.464	0.0002224	3.464	7.145e-05	3.86634	4.92235e-05	3.464	0.0002581
3.465	0.0002246	3.465	7.237e-05	3.86818	4.87585e-05	3.465	0.0002596
3.466	0.0002266	3.466	7.326e-05	3.86971	4.8269e-05	3.466	0.0002611
3.467	0.0002287	3.467	7.415e-05	3.87125	4.78801e-05	3.467	0.0002626
3.468	0.0002307	3.468	7.507e-05	3.87309	4.74217e-05	3.468	0.000264
3.469	0.0002326	3.469	7.6e-05	3.87462	4.70001e-05	3.469	0.0002654
3.47	0.0002346	3.47	7.686e-05	3.87554	4.66124e-05	3.47	0.0002668
3.471	0.0002364	3.471	7.778e-05	3.87769	4.61646e-05	3.471	0.0002682
3.472	0.0002382	3.472	7.867e-05	3.87953	4.57418e-05	3.472	0.0002696
3.473	0.0002401	3.473	7.959e-05	3.88106	4.52707e-05	3.473	0.000271
3.474	0.0002417	3.474	8.045e-05	3.8826	4.48495e-05	3.474	0.0002723
3.475	0.0002434	3.475	8.134e-05	3.88413	4.44589e-05	3.475	0.0002736
3.476	0.0002451	3.476	8.223e-05	3.88566	4.40107e-05	3.476	0.0002749
3.477	0.0002467	3.477	8.312e-05	3.8875	4.36042e-05	3.477	0.0002762
3.478	0.0002482	3.478	8.401e-05	3.88904	4.32084e-05	3.478	0.0002774
3.479	0.0002497	3.479	8.487e-05	3.89057	4.27643e-05	3.479	0.0002786
3.48	0.0002513	3.48	8.57e-05	3.8921	4.23492e-05	3.48	0.0002798
3.481	0.0002527	3.481	8.662e-05	3.89364	4.19448e-05	3.481	0.000281
3.482	0.0002541	3.482	8.745e-05	3.89548	4.15305e-05	3.482	0.0002821
3.483	0.0002555	3.483	8.831e-05	3.8967	4.11412e-05	3.483	0.0002833
3.484	0.0002566	3.484	8.917e-05	3.89824	4.07527e-05	3.484	0.0002844
3.485	0.0002579	3.485	8.997e-05	3.90038	4.03114e-05	3.485	0.0002855
3.486	0.0002591	3.486	9.083e-05	3.90192	3.99164e-05	3.486	0.0002866
3.487	0.0002601	3.487	9.165e-05	3.90314	3.95479e-05	3.487	0.0002877
3.488	0.0002613	3.488	9.245e-05	3.90468	3.9184e-05	3.488	0.0002887
3.489	0.0002623	3.489	9.328e-05	3.90652	3.87926e-05	3.489	0.0002897
3.49	0.0002633	3.49	9.408e-05	3.90836	3.83816e-05	3.49	0.0002907
3.491	0.0002643	3.491	9.488e-05	3.90959	3.80046e-05	3.491	0.0002916
3.492	0.0002652	3.492	9.571e-05	3.91143	3.76181e-05	3.492	0.0002926
3.493	0.000266	3.493	9.648e-05	3.91296	3.71892e-05	3.493	0.0002935
3.494	0.0002668	3.494	9.724e-05	3.91449	3.68125e-05	3.494	0.0002944
3.495	0.0002675	3.495	9.801e-05	3.91633	3.64547e-05	3.495	0.0002953
3.496	0.0002683	3.496	9.875e-05	3.91787	3.61157e-05	3.496	0.0002961
3.497	0.0002689	3.497	9.955e-05	3.9194	3.5719e-05	3.497	0.0002969
3.498	0.0002697	3.498	0.0001003	3.92063	3.53084e-05	3.498	0.0002977
3.499	0.0002702	3.499	0.000101	3.92277	3.49289e-05	3.499	0.0002984
3.5	0.0002707	3.5	0.0001017	3.924	3.46079e-05	3.5	0.0002992
3.501	0.0002713	3.501	0.0001024	3.92584	3.42546e-05	3.501	0.0002998
3.502	0.0002717	3.502	0.0001031	3.92707	3.38743e-05	3.502	0.0003005
3.503	0.0002721	3.503	0.0001038	3.92921	3.34821e-05	3.503	0.0003009
3.504	0.0002726	3.504	0.0001045	3.93106	3.30777e-05	3.504	0.0003015
3.505	0.0002729	3.505	0.0001052	3.93228	3.26965e-05	3.505	0.0003022
3.506	0.0002733	3.506	0.0001058	3.93351	3.23403e-05	3.506	0.0003028
3.507	0.0002735	3.507	0.0001065	3.93566	3.19588e-05	3.507	0.0003034
3.508	0.0002738	3.508	0.0001072	3.9375	3.16161e-05	3.508	0.0003037
3.509	0.0002739	3.509	0.0001078	3.93872	3.12423e-05	3.509	0.0003043
3.51	0.0002741	3.51	0.0001084	3.94026	3.08902e-05	3.51	0.0003049
3.511	0.0002741	3.511	0.000109	3.94179	3.05087e-05	3.511	0.0003052
3.512	0.0002743	3.512	0.0001096	3.94363	3.01321e-05	3.512	0.0003055
3.513	0.0002743	3.513	0.0001102	3.94516	2.98008e-05	3.513	0.0003058
3.514	0.0002744	3.514	0.0001108	3.9467	2.94393e-05	3.514	0.0003061
3.515	0.0002744	3.515	0.0001113	3.94854	2.90578e-05	3.515	0.0003068
3.516	0.0002743	3.516	0.0001119	3.94946	2.86954e-05	3.516	0.0003071
3.517	0.0002743	3.517	0.0001124	3.9516	2.83695e-05	3.517	0.0003071
3.518	0.0002741	3.518	0.0001129	3.95314	2.8073e-05	3.518	0.0003074
3.519	0.000274	3.519	0.0001135	3.95467	2.78023e-05	3.519	0.0003077
3.52	0.0002738	3.52	0.0001139	3.95621	2.753e-05	3.52	0.0003077
3.521	0.0002736	3.521	0.0001144	3.95805	2.72044e-05	3.521	0.000308
3.522	0.0002734	3.522	0.0001149	3.95927	2.68879e-05	3.522	0.000308
3.523	0.0002732	3.523	0.0001154	3.96111	2.65628e-05	3.523	0.000308
3.524	0.0002729	3.524	0.0001158	3.96265	2.62606e-05	3.524	0.0003083
3.525	0.0002726	3.525	0.0001162	3.96449	2.59424e-05	3.525	0.0003083
3.526	0.0002723	3.526	0.0001166	3.96602	2.56595e-05	3.526	0.000308
3.527	0.000272	3.527	0.000117	3.96755	2.54084e-05	3.527	0.000308
3.528	0.0002717	3.528	0.0001174	3.96909	2.51278e-05	3.528	0.000308
3.529	0.0002713	3.529	0.0001178	3.97062	2.48404e-05	3.529	0.000308
3.53	0.0002709	3.53	0.0001182	3.97246	2.45365e-05	3.53	0.0003077
3.531	0.0002705	3.531	0.0001186	3.97369	2.42245e-05	3.531	0.0003074
3.532	0.0002701	3.532	0.0001189	3.97553	2.39043e-05	3.532	0.0003074
3.533	0.0002696	3.533	0.0001192	3.97706	2.35984e-05	3.533	0.0003071
3.534	0.0002693	3.534	0.0001195	3.9789	2.33015e-05	3.534	0.0003068
3.535	0.0002687	3.535	0.0001198	3.98043	2.29768e-05	3.535	0.0003065
3.536	0.0002683	3.536	0.0001201	3.98197	2.26693e-05	3.536	0.0003061
3.537	0.0002679	3.537	0.0001204	3.9835	2.23855e-05	3.537	0.0003055
3.538	0.0002672	3.538	0.0001207	3.98504	2.21401e-05	3.538	0.0003052
3.539	0.0002668	3.539	0.0001209	3.98688	2.19091e-05	3.539	0.0003049
3.54	0.0002661	3.54	0.0001212	3.98841	2.16302e-05	3.54	0.0003043
3.541	0.0002657	3.541	0.0001214	3.98994	2.13504e-05	3.541	0.0003037
3.542	0.0002652	3.542	0.0001216	3.99178	2.10699e-05	3.542	0.0003034
3.543	0.0002646	3.543	0.0001218	3.99301	2.07947e-05	3.543	0.0003028
3.544	0.0002641	3.544	0.000122	3.99485	2.05297e-05	3.544	0.0003022
3.545	0.0002635	3.545	0.0001222	3.99669	2.02986e-05	3.545	0.0003015
3.546	0.0002628	3.546	0.0001224	3.99792	2.01048e-05	3.546	0.0003009
3.547	0.0002624	3.547	0.0001226	3.99945	1.98631e-05	3.547	0.0003003
3.548	0.0002616	3.548	0.0001227	4.00098	1.95867e-05	3.548	0.0002997
3.549	0.0002611	3.549	0.0001229	4.00313	1.93172e-05	3.549	0.0002988
3.55	0.0002606	3.55	0.000123	4.00466	1.90788e-05	3.55	0.0002982
3.551	0.0002598	3.551	0.0001232	4.00589	1.8878e-05	3.551	0.0002972
3.552	0.0002593	3.552	0.0001232	4.00773	1.86666e-05	3.552	0.0002966
3.553	0.0002587	3.553	0.0001234	4.00927	1.84281e-05	3.553	0.0002957
3.554	0.000258	3.554	0.0001235	4.0108	1.81787e-05	3.554	0.0002948
3.555	0.0002574	3.555	0.0001236	4.01264	1.79546e-05	3.555	0.0002939
3.556	0.0002568	3.556	0.0001237	4.01417	1.77109e-05	3.556	0.0002929
3.557	0.0002562	3.557	0.0001237	4.0154	1.74974e-05	3.557	0.000292
3.558	0.0002554	3.558	0.0001238	4.01724	1.7259e-05	3.558	0.0002911
3.559	0.0002549	3.559	0.0001239	4.01908	1.7032e-05	3.559	0.0002902
3.56	0.0002542	3.56	0.000124	4.02061	1.68251e-05	3.56	0.0002893
3.561	0.0002535	3.561	0.0001241	4.02245	1.66034e-05	3.561	0.000288
3.562	0.0002529	3.562	0.0001241	4.02368	1.63957e-05	3.562	0.0002871
3.563	0.0002522	3.563	0.0001242	4.02552	1.62084e-05	3.563	0.0002859
3.564	0.0002515	3.564	0.0001242	4.02705	1.59851e-05	3.564	0.000285
3.565	0.0002509	3.565	0.0001243	4.02828	1.57745e-05	3.565	0.0002837
3.566	0.0002502	3.566	0.0001243	4.03012	1.55741e-05	3.566	0.0002825
3.567	0.0002495	3.567	0.0001244	4.03196	1.53778e-05	3.567	0.0002813
3.568	0.0002487	3.568	0.0001244	4.0335	1.51636e-05	3.568	0.0002804
3.569	0.0002481	3.569	0.0001244	4.03503	1.4937e-05	3.569	0.0002791
3.57	0.0002475	3.57	0.0001245	4.03656	1.47652e-05	3.57	0.0002779
3.571	0.0002467	3.571	0.0001245	4.03779	1.46094e-05	3.571	0.0002767
3.572	0.000246	3.572	0.0001245	4.03963	1.44138e-05	3.572	0.0002754
3.573	0.0002453	3.573	0.0001245	4.04147	1.42733e-05	3.573	0.0002742
3.574	0.0002446	3.574	0.0001246	4.0427	1.40942e-05	3.574	0.000273
3.575	0.0002438	3.575	0.0001246	4.04423	1.38898e-05	3.575	0.0002714
3.576	0.0002431	3.576	0.0001246	4.04607	1.36872e-05	3.576	0.0002702
3.577	0.0002424	3.577	0.0001246	4.0476	1.3515e-05	3.577	0.000269
3.578	0.0002416	3.578	0.0001246	4.04914	1.33326e-05	3.578	0.0002678
3.579	0.0002409	3.579	0.0001246	4.05098	1.31988e-05	3.579	0.0002662
3.58	0.0002401	3.58	0.0001247	4.05282	1.30748e-05	3.58	0.000265
3.581	0.0002393	3.581	0.0001246	4.05435	1.29221e-05	3.581	0.0002635
3.582	0.0002386	3.582	0.0001246	4.05588	1.27823e-05	3.582	0.0002622
3.583	0.0002378	3.583	0.0001246	4.05742	1.26265e-05	3.583	0.000261
3.584	0.0002371	3.584	0.0001247	4.05895	1.24994e-05	3.584	0.0002595
3.585	0.0002365	3.585	0.0001247	4.06018	1.23479e-05	3.585	0.0002582
3.586	0.0002357	3.586	0.0001247	4.06233	1.2168e-05	3.586	0.0002567
3.587	0.000235	3.587	0.0001247	4.06386	1.20192e-05	3.587	0.0002555
3.588	0.0002341	3.588	0.0001247	4.06539	1.18723e-05	3.588	0.0002539
3.589	0.0002333	3.589	0.0001247	4.06723	1.177e-05	3.589	0.0002524
3.59	0.0002325	3.59	0.0001246	4.06877	1.16781e-05	3.59	0.0002512
3.591	0.0002316	3.591	0.0001246	4.0703	1.15837e-05	3.591	0.0002496
3.592	0.000231	3.592	0.0001246	4.07153	1.15059e-05	3.592	0.0002484
3.593	0.0002301	3.593	0.0001246	4.07306	1.14294e-05	3.593	0.0002469
3.594	0.0002292	3.594	0.0001246	4.07459	1.13319e-05	3.594	0.0002457
3.595	0.0002286	3.595	0.0001245	4.07643	1.12103e-05	3.595	0.0002441
3.596	0.0002277	3.596	0.0001245	4.07827	1.11046e-05	3.596	0.0002429
3.597	0.0002269	3.597	0.0001245	4.07981	1.10155e-05	3.597	0.0002414
3.598	0.0002261	3.598	0.0001244	4.08165	1.09746e-05	3.598	0.0002401
3.599	0.0002253	3.599	0.0001244	4.08349	1.09058e-05	3.599	0.0002386
3.6	0.0002246	3.6	0.0001244	4.08472	1.0842e-05	3.6	0.0002371
3.601	0.0002237	3.601	0.0001243	4.08625	1.07945e-05	3.601	0.0002358
3.602	0.0002229	3.602	0.0001243	4.08809	1.07038e-05	3.602	0.0002343
3.603	0.0002222	3.603	0.0001242	4.08962	1.05993e-05	3.603	0.0002331
3.604	0.0002214	3.604	0.0001241	4.09116	1.05028e-05	3.604	0.0002315
3.605	0.0002207	3.605	0.0001241	4.09269	1.0405e-05	3.605	0.0002303
3.606	0.0002199	3.606	0.000124	4.09422	1.03334e-05	3.606	0.0002291
3.607	0.0002191	3.607	0.000124	4.09576	1.02589e-05	3.607	0.0002275
3.608	0.0002185	3.608	0.0001239	4.0976	1.01897e-05	3.608	0.0002263
3.609	0.0002177	3.609	0.0001238	4.09882	1.00959e-05	3.609	0.0002248
3.61	0.0002169	3.61	0.0001237	4.10036	1.00027e-05	3.61	0.0002235
3.611	0.0002162	3.611	0.0001236	4.1025	9.93013e-06	3.611	0.0002223
3.612	0.0002154	3.612	0.0001235	4.10373	9.8887e-06	3.612	0.0002208
3.613	0.0002147	3.613	0.0001234	4.10557	9.81411e-06	3.613	0.0002196
3.614	0.000214	3.614	0.0001233	4.1071	9.75445e-06	3.614	0.0002183
3.615	0.0002132	3.615	0.0001232	4.10894	9.68407e-06	3.615	0.0002168
3.616	0.0002126	3.616	0.0001231	4.11017	9.65651e-06	3.616	0.0002156
3.617	0.0002118	3.617	0.000123	4.11201	9.6271e-06	3.617	0.0002143
3.618	0.0002111	3.618	0.0001229	4.11324	9.60383e-06	3.618	0.0002128
3.619	0.0002104	3.619	0.0001228	4.11539	9.60433e-06	3.619	0.0002116
3.62	0.0002097	3.62	0.0001226	4.11661	9.5692e-06	3.62	0.0002103
3.621	0.0002091	3.621	0.0001225	4.11784	9.53301e-06	3.621	0.0002091
3.622	0.0002083	3.622	0.0001224	4.11968	9.51963e-06	3.622	0.0002076
3.623	0.0002077	3.623	0.0001222	4.12152	9.49861e-06	3.623	0.0002064
3.624	0.000207	3.624	0.0001221	4.12305	9.49326e-06	3.624	0.0002048
3.625	0.0002063	3.625	0.0001219	4.12459	9.5189e-06	3.625	0.0002036
3.626	0.0002057	3.626	0.0001218	4.12643	9.50438e-06	3.626	0.0002024
3.627	0.000205	3.627	0.0001216	4.12796	9.44369e-06	3.627	0.0002008
3.628	0.0002043	3.628	0.0001214	4.12949	9.43257e-06	3.628	0.0001996
3.629	0.0002037	3.629	0.0001213	4.13133	9.40869e-06	3.629	0.0001981
3.63	0.000203	3.63	0.0001211	4.13287	9.40734e-06	3.63	0.0001968
3.631	0.0002023	3.631	0.0001209	4.13409	9.37855e-06	3.631	0.0001953
3.632	0.0002016	3.632	0.0001207	4.13563	9.3689e-06	3.632	0.0001941
3.633	0.0002011	3.633	0.0001205	4.13716	9.35634e-06	3.633	0.0001925
3.634	0.0002004	3.634	0.0001203	4.139	9.35843e-06	3.634	0.0001913
3.635	0.0001999	3.635	0.0001201	4.14084	9.35045e-06	3.635	0.0001898
3.636	0.0001992	3.636	0.00012	4.14238	9.34187e-06	3.636	0.0001885
3.637	0.0001985	3.637	0.0001198	4.14422	9.3498e-06	3.637	0.000187
3.638	0.000198	3.638	0.0001196	4.14575	9.33009e-06	3.638	0.0001855
3.639	0.0001973	3.639	0.0001194	4.14728	9.32301e-06	3.639	0.0001842
3.64	0.0001966	3.64	0.0001191	4.14882	9.32584e-06	3.64	0.0001827
3.641	0.0001961	3.641	0.0001189	4.15035	9.31377e-06	3.641	0.0001812
3.642	0.0001954	3.642	0.0001187	4.15188	9.33189e-06	3.642	0.0001796
3.643	0.000195	3.643	0.0001184	4.15342	9.3606e-06	3.643	0.0001784
3.644	0.0001942	3.644	0.0001182	4.15556	9.38738e-06	3.644	0.0001769
3.645	0.0001937	3.645	0.000118	4.15648	9.40198e-06	3.645	0.0001753
3.646	0.0001931	3.646	0.0001177	4.15832	9.42881e-06	3.646	0.0001741
3.647	0.0001925	3.647	0.0001175	4.15986	9.43396e-06	3.647	0.0001726
3.648	0.0001919	3.648	0.0001172	4.16139	9.47972e-06	3.648	0.000171
3.649	0.0001914	3.649	0.000117	4.16323	9.4585e-06	3.649	0.0001698
3.65	0.0001906	3.65	0.0001167	4.16477	9.50884e-06	3.65	0.0001683
3.651	0.0001902	3.651	0.0001164	4.1663	9.52213e-06	3.651	0.0001667
3.652	0.0001895	3.652	0.0001162	4.16783	9.49395e-06	3.652	0.0001652
3.653	0.000189	3.653	0.0001159	4.16967	9.50254e-06	3.653	0.000164
3.654	0.0001884	3.654	0.0001156	4.1709	9.55484e-06	3.654	0.0001624
3.655	0.0001878	3.655	0.0001154	4.17243	9.5429e-06	3.655	0.0001609
3.656	0.0001873	3.656	0.0001151	4.17427	9.59013e-06	3.656	0.0001597
3.657	0.0001867	3.657	0.0001148	4.17581	9.60572e-06	3.657	0.0001581
3.658	0.0001861	3.658	0.0001145	4.17734	9.60751e-06	3.658	0.0001566
3.659	0.0001857	3.659	0.0001142	4.17887	9.63778e-06	3.659	0.0001554
3.66	0.0001849	3.66	0.0001139	4.18041	9.64812e-06	3.66	0.0001538
3.661	0.0001844	3.661	0.0001137	4.18225	9.67446e-06	3.661	0.0001523
3.662	0.0001838	3.662	0.0001134	4.18378	9.72059e-06	3.662	0.0001511
3.663	0.0001832	3.663	0.0001131	4.18562	9.73351e-06	3.663	0.0001496
3.664	0.0001827	3.664	0.0001128	4.18685	9.78058e-06	3.664	0.0001483
3.665	0.0001821	3.665	0.0001125	4.18869	9.81227e-06	3.665	0.0001471
3.666	0.0001815	3.666	0.0001122	4.19053	9.85002e-06	3.666	0.0001456
3.667	0.0001809	3.667	0.0001119	4.19206	9.89516e-06	3.667	0.0001443
3.668	0.0001804	3.668	0.0001116	4.1936	9.95188e-06	3.668	0.0001428
3.669	0.0001798	3.669	0.0001113	4.19482	9.95417e-06	3.669	0.0001416
3.67	0.0001791	3.67	0.000111	4.19666	9.94559e-06	3.67	0.0001403
3.671	0.0001786	3.671	0.0001107	4.1982	9.87386e-06	3.671	0.0001393
3.672	0.0001781	3.672	0.0001104	4.20004	9.81313e-06	3.672	0.000138
3.673	0.0001774	3.673	0.0001101	4.20157	9.7001e-06	3.673	0.0001368
3.674	0.0001769	3.674	0.0001098	4.2031	9.58171e-06	3.674	0.0001355
3.675	0.0001763	3.675	0.0001095	4.20464	9.46753e-06	3.675	0.0001343
3.676	0.0001757	3.676	0.0001092	4.20525	9.29353e-06	3.676	0.0001331
3.677	0.0001751	3.677	0.0001088	4.20372	9.16218e-06	3.677	0.0001318
3.678	0.0001745	3.678	0.0001086	4.20188	9.00065e-06	3.678	0.0001307
3.679	0.0001739	3.679	0.0001083	4.20034	8.80035e-06	3.679	0.0001295
3.68	0.0001734	3.68	0.000108	4.19881	8.57878e-06	3.68	0.0001283
3.681	0.0001728	3.681	0.0001077	4.19728	8.39312e-06	3.681	0.0001272
3.682	0.0001721	3.682	0.0001073	4.19574	8.17879e-06	3.682	0.0001261
3.683	0.0001715	3.683	0.000107	4.1939	7.91666e-06	3.683	0.000125
3.684	0.000171	3.684	0.0001067	4.19237	7.67003e-06	3.684	0.0001239
3.685	0.0001704	3.685	0.0001064	4.19084	7.45595e-06	3.685	0.0001228
3.686	0.0001698	3.686	0.0001061	4.1893	7.26428e-06	3.686	0.0001217
3.687	0.0001692	3.687	0.0001058	4.18746	7.0897e-06	3.687	0.0001207
3.688	0.0001687	3.688	0.0001055	4.18593	6.95487e-06	3.688	0.0001197
3.689	0.000168	3.689	0.0001052	4.18439	6.81129e-06	3.689	0.0001186
3.69	0.0001675	3.69	0.0001049	4.18255	6.6716e-06	3.69	0.0001176
3.691	0.0001669	3.691	0.0001046	4.18102	6.55006e-06	3.691	0.0001166
3.692	0.0001663	3.692	0.0001042	4.17949	6.40861e-06	3.692	0.0001156
3.693	0.0001657	3.693	0.0001039	4.17795	6.2883e-06	3.693	0.0001146
3.694	0.0001652	3.694	0.0001036	4.17642	6.20156e-06	3.694	0.0001137
3.695	0.0001645	3.695	0.0001032	4.17489	6.08636e-06	3.695	0.0001127
3.696	0.000164	3.696	0.0001029	4.17335	5.93649e-06	3.696	0.0001118
3.697	0.0001635	3.697	0.0001026	4.17182	5.81147e-06	3.697	0.0001109
3.698	0.0001629	3.698	0.0001022	4.16998	5.7258e-06	3.698	0.00011
3.699	0.0001624	3.699	0.0001019	4.16845	5.64168e-06	3.699	0.000109
3.7	0.0001618	3.7	0.0001016	4.16691	5.52341e-06	3.7	0.0001081
3.701	0.0001612	3.701	0.0001012	4.16538	5.4541e-06	3.701	0.0001073
3.702	0.0001608	3.702	0.0001009	4.16354	5.3737e-06	3.702	0.0001064
3.703	0.0001602	3.703	0.0001005	4.16201	5.27429e-06	3.703	0.0001055
3.704	0.0001597	3.704	0.0001001	4.16016	5.16551e-06	3.704	0.0001046
3.705	0.0001592	3.705	9.979e-05	4.15863	5.05796e-06	3.705	0.0001038
3.706	0.0001586	3.706	9.942e-05	4.1571	4.961e-06	3.706	0.000103
3.707	0.0001582	3.707	9.909e-05	4.15556	4.83754e-06	3.707	0.0001022
3.708	0.0001576	3.708	9.872e-05	4.15403	4.76397e-06	3.708	0.0001013
3.709	0.0001571	3.709	9.835e-05	4.1525	4.66042e-06	3.709	0.0001005
3.71	0.0001567	3.71	9.798e-05	4.15096	4.57949e-06	3.71	9.97e-05
3.711	0.0001561	3.711	9.761e-05	4.14943	4.50642e-06	3.711	9.89e-05
3.712	0.0001557	3.712	9.721e-05	4.14759	4.43534e-06	3.712	9.81e-05
3.713	0.0001552	3.713	9.684e-05	4.14606	4.38202e-06	3.713	9.734e-05
3.714	0.0001546	3.714	9.648e-05	4.14483	4.32014e-06	3.714	9.654e-05
3.715	0.0001543	3.715	9.611e-05	4.14268	4.27275e-06	3.715	9.577e-05
3.716	0.0001536	3.716	9.571e-05	4.14115	4.20143e-06	3.716	9.5e-05
3.717	0.0001533	3.717	9.531e-05	4.13962	4.14413e-06	3.717	9.423e-05
3.718	0.0001528	3.718	9.491e-05	4.13808	4.05024e-06	3.718	9.347e-05
3.719	0.0001523	3.719	9.454e-05	4.13624	3.97954e-06	3.719	9.273e-05
3.72	0.0001519	3.72	9.414e-05	4.13501	3.94989e-06	3.72	9.199e-05
3.721	0.0001513	3.721	9.374e-05	4.13317	3.86855e-06	3.721	9.126e-05
3.722	0.0001509	3.722	9.334e-05	4.13133	3.84749e-06	3.722	9.052e-05
3.723	0.0001505	3.723	9.294e-05	4.13011	3.75638e-06	3.723	8.978e-05
3.724	0.00015	3.724	9.255e-05	4.12827	3.69373e-06	3.724	8.908e-05
3.725	0.0001496	3.725	9.212e-05	4.12643	3.63316e-06	3.725	8.834e-05
3.726	0.0001491	3.726	9.172e-05	4.12489	3.59169e-06	3.726	8.763e-05
3.727	0.0001486	3.727	9.132e-05	4.12367	3.547e-06	3.727	8.693e-05
3.728	0.0001482	3.728	9.089e-05	4.12183	3.47376e-06	3.728	8.619e-05
3.729	0.0001478	3.729	9.049e-05	4.1206	3.43393e-06	3.729	8.551e-05
3.73	0.0001474	3.73	9.009e-05	4.11876	3.38722e-06	3.73	8.481e-05
3.731	0.0001469	3.731	8.966e-05	4.11723	3.30229e-06	3.731	8.413e-05
3.732	0.0001465	3.732	8.926e-05	4.11569	3.25301e-06	3.732	8.343e-05
3.733	0.0001461	3.733	8.886e-05	4.11416	3.19903e-06	3.733	8.275e-05
3.734	0.0001457	3.734	8.843e-05	4.11201	3.17388e-06	3.734	8.204e-05
3.735	0.0001453	3.735	8.8e-05	4.11048	3.09168e-06	3.735	8.137e-05
3.736	0.0001448	3.736	8.76e-05	4.10925	3.05602e-06	3.736	8.069e-05
3.737	0.0001444	3.737	8.72e-05	4.10741	2.97113e-06	3.737	8.002e-05
3.738	0.000144	3.738	8.68e-05	4.10588	2.93555e-06	3.738	7.934e-05
3.739	0.0001436	3.739	8.637e-05	4.10434	2.92238e-06	3.739	7.867e-05
3.74	0.0001432	3.74	8.597e-05	4.1025	2.8792e-06	3.74	7.802e-05
3.741	0.0001427	3.741	8.554e-05	4.10128	2.80522e-06	3.741	7.735e-05
3.742	0.0001423	3.742	8.515e-05	4.09944	2.77246e-06	3.742	7.667e-05
3.743	0.0001419	3.743	8.475e-05	4.0979	2.73431e-06	3.743	7.603e-05
3.744	0.0001415	3.744	8.432e-05	4.09606	2.65714e-06	3.744	7.535e-05
3.745	0.0001412	3.745	8.392e-05	4.09484	2.6398e-06	3.745	7.471e-05
3.746	0.0001407	3.746	8.352e-05	4.093	2.60909e-06	3.746	7.403e-05
3.747	0.0001403	3.747	8.312e-05	4.09146	2.53016e-06	3.747	7.339e-05
3.748	0.0001399	3.748	8.272e-05	4.08993	2.54112e-06	3.748	7.274e-05
3.749	0.0001395	3.749	8.229e-05	4.0884	2.46698e-06	3.749	7.21e-05
3.75	0.0001391	3.75	8.189e-05	4.08656	2.45038e-06	3.75	7.148e-05
3.751	0.0001387	3.751	8.149e-05	4.08502	2.42924e-06	3.751	7.084e-05
3.752	0.0001383	3.752	8.109e-05	4.08379	2.42057e-06	3.752	7.019e-05
3.753	0.0001379	3.753	8.069e-05	4.08195	2.36912e-06	3.753	6.955e-05
3.754	0.0001375	3.754	8.026e-05	4.08011	2.29245e-06	3.754	6.89e-05
3.755	0.0001371	3.755	7.99e-05	4.07889	2.27695e-06	3.755	6.829e-05
3.756	0.0001366	3.756	7.95e-05	4.07705	2.26586e-06	3.756	6.767e-05
3.757	0.0001363	3.757	7.91e-05	4.07551	2.2228e-06	3.757	6.703e-05
3.758	0.0001359	3.758	7.87e-05	4.07398	2.17181e-06	3.758	6.642e-05
3.759	0.0001354	3.759	7.83e-05	4.07245	2.13296e-06	3.759	6.58e-05
3.76	0.0001351	3.76	7.79e-05	4.07061	2.08712e-06	3.76	6.516e-05
3.761	0.0001347	3.761	7.753e-05	4.06907	2.08213e-06	3.761	6.454e-05
3.762	0.0001341	3.762	7.713e-05	4.06723	2.05493e-06	3.762	6.393e-05
3.763	0.0001338	3.763	7.673e-05	4.0657	1.96591e-06	3.763	6.331e-05
3.764	0.0001333	3.764	7.636e-05	4.06447	1.96449e-06	3.764	6.27e-05
3.765	0.0001329	3.765	7.596e-05	4.06263	1.92367e-06	3.765	6.209e-05
3.766	0.0001326	3.766	7.557e-05	4.0611	1.86777e-06	3.766	6.147e-05
3.767	0.000132	3.767	7.52e-05	4.05957	1.78332e-06	3.767	6.089e-05
3.768	0.0001317	3.768	7.48e-05	4.05772	1.76227e-06	3.768	6.027e-05
3.769	0.0001313	3.769	7.443e-05	4.0565	1.72612e-06	3.769	5.966e-05
3.77	0.0001308	3.77	7.403e-05	4.05496	1.69673e-06	3.77	5.908e-05
3.771	0.0001305	3.771	7.363e-05	4.05343	1.65271e-06	3.771	5.849e-05
3.772	0.0001299	3.772	7.326e-05	4.05128	1.60266e-06	3.772	5.791e-05
3.773	0.0001295	3.773	7.286e-05	4.04975	1.56666e-06	3.773	5.73e-05
3.774	0.0001292	3.774	7.25e-05	4.04791	1.56582e-06	3.774	5.671e-05
3.775	0.0001287	3.775	7.213e-05	4.04668	1.50429e-06	3.775	5.613e-05
3.776	0.0001283	3.776	7.173e-05	4.04515	1.42574e-06	3.776	5.555e-05
3.777	0.0001279	3.777	7.133e-05	4.04362	1.40463e-06	3.777	5.496e-05
3.778	0.0001273	3.778	7.096e-05	4.04178	1.39228e-06	3.778	5.438e-05
3.779	0.000127	3.779	7.056e-05	4.04024	1.33688e-06	3.779	5.38e-05
3.78	0.0001264	3.78	7.019e-05	4.03871	1.30362e-06	3.78	5.324e-05
3.781	0.0001261	3.781	6.976e-05	4.03687	1.29713e-06	3.781	5.269e-05
3.782	0.0001256	3.782	6.942e-05	4.03534	1.30012e-06	3.782	5.211e-05
3.783	0.0001252	3.783	6.903e-05	4.0335	1.24607e-06	3.783	5.155e-05
3.784	0.0001248	3.784	6.863e-05	4.03257	1.20356e-06	3.784	5.1e-05
3.785	0.0001242	3.785	6.823e-05	4.03073	1.14313e-06	3.785	5.045e-05
3.786	0.0001238	3.786	6.786e-05	4.02889	1.11363e-06	3.786	4.99e-05
3.787	0.0001234	3.787	6.746e-05	4.02736	1.08105e-06	3.787	4.934e-05
3.788	0.0001229	3.788	6.706e-05	4.02613	1.06453e-06	3.788	4.882e-05
3.789	0.0001226	3.789	6.669e-05	4.02429	1.02432e-06	3.789	4.827e-05
3.79	0.0001222	3.79	6.632e-05	4.02245	9.83599e-07	3.79	4.775e-05
3.791	0.0001217	3.791	6.592e-05	4.02092	9.55304e-07	3.791	4.726e-05
3.792	0.0001213	3.792	6.553e-05	4.01939	8.89379e-07	3.792	4.67e-05
3.793	0.0001208	3.793	6.516e-05	4.01785	8.63366e-07	3.793	4.618e-05
3.794	0.0001204	3.794	6.473e-05	4.01632	8.19372e-07	3.794	4.569e-05
3.795	0.0001199	3.795	6.436e-05	4.01479	8.05918e-07	3.795	4.517e-05
3.796	0.0001195	3.796	6.396e-05	4.01264	7.44515e-07	3.796	4.468e-05
3.797	0.0001191	3.797	6.356e-05	4.01141	6.95054e-07	3.797	4.419e-05
3.798	0.0001186	3.798	6.316e-05	4.00988	6.98563e-07	3.798	4.369e-05
3.799	0.0001182	3.799	6.276e-05	4.00804	6.87304e-07	3.799	4.32e-05
3.8	0.0001178	3.8	6.236e-05	4.0065	6.32334e-07	3.8	4.274e-05
3.801	0.0001173	3.801	6.199e-05	4.00497	5.86966e-07	3.801	4.225e-05
3.802	0.0001169	3.802	6.16e-05	4.00374	5.71205e-07	3.802	4.179e-05
3.803	0.0001165	3.803	6.12e-05	4.0016	5.14472e-07	3.803	4.133e-05
3.804	0.0001161	3.804	6.08e-05	4.00006	4.58263e-07	3.804	4.09e-05
3.805	0.0001156	3.805	6.043e-05	3.99853	4.42158e-07	3.805	4.044e-05
3.806	0.0001152	3.806	6.003e-05	3.997	4.26754e-07	3.806	4.001e-05
3.807	0.0001147	3.807	5.966e-05	3.99516	4.20166e-07	3.807	3.958e-05
3.808	0.0001144	3.808	5.926e-05	3.99362	3.85602e-07	3.808	3.915e-05
3.809	0.000114	3.809	5.889e-05	3.99209	3.56457e-07	3.809	3.872e-05
3.81	0.0001135	3.81	5.849e-05	3.98994	2.88059e-07	3.81	3.829e-05
3.811	0.0001131	3.811	5.813e-05	3.98872	2.6577e-07	3.811	3.789e-05
3.812	0.0001128	3.812	5.776e-05	3.98718	2.41589e-07	3.812	3.749e-05
3.813	0.0001123	3.813	5.736e-05	3.98565	1.82766e-07	3.813	3.709e-05
3.814	0.0001119	3.814	5.699e-05	3.98412	1.5554e-07	3.814	3.672e-05
3.815	0.0001114	3.815	5.662e-05	3.98289	1.58572e-07	3.815	3.636e-05
3.816	0.0001111	3.816	5.625e-05	3.98105	1.31772e-07	3.816	3.599e-05
3.817	0.0001107	3.817	5.588e-05	3.97921	8.18848e-08	3.817	3.562e-05
3.818	0.0001103	3.818	5.552e-05	3.97737	6.04493e-08	3.818	3.525e-05
3.819	0.0001099	3.819	5.515e-05	3.97614	4.78628e-08	3.819	3.491e-05
3.82	0.0001094	3.82	5.478e-05	3.97399	2.66933e-08	3.82	3.458e-05
3.821	0.0001089	3.821	5.441e-05	3.97277	1.40967e-09	3.821	3.424e-05
3.822	0.0001087	3.822	5.407e-05	3.97154	-4.82645e-08	3.822	3.39e-05
3.823	0.0001081	3.823	5.373e-05	3.96939	-1.23894e-07	3.823	3.359e-05
3.824	0.0001078	3.824	5.337e-05	3.96847	-1.90041e-07	3.824	3.325e-05
3.825	0.0001074	3.825	5.303e-05	3.96633	-2.08028e-07	3.825	3.295e-05
3.826	0.0001069	3.826	5.269e-05	3.9651	-2.6022e-07	3.826	3.267e-05
3.827	0.0001065	3.827	5.235e-05	3.96326	-2.92837e-07	3.827	3.236e-05
3.828	0.0001061	3.828	5.202e-05	3.96142	-3.40395e-07	3.828	3.209e-05
3.829	0.0001056	3.829	5.165e-05	3.96019	-4.0335e-07	3.829	3.181e-05
3.83	0.0001053	3.83	5.134e-05	3.95805	-4.42036e-07	3.83	3.154e-05
3.831	0.0001047	3.831	5.1e-05	3.95651	-4.43543e-07	3.831	3.129e-05
3.832	0.0001044	3.832	5.07e-05	3.95528	-4.90047e-07	3.832	3.101e-05
3.833	0.0001039	3.833	5.036e-05	3.95344	-5.39588e-07	3.833	3.077e-05
3.834	0.0001035	3.834	5.002e-05	3.95222	-5.78127e-07	3.834	3.052e-05
3.835	0.0001031	3.835	4.971e-05	3.95038	-6.39621e-07	3.835	3.028e-05
3.836	0.0001025	3.836	4.937e-05	3.94884	-7.07911e-07	3.836	3.003e-05
3.837	0.0001022	3.837	4.904e-05	3.94731	-7.23038e-07	3.837	2.979e-05
3.838	0.0001017	3.838	4.873e-05	3.94578	-7.35609e-07	3.838	2.957e-05
3.839	0.0001012	3.839	4.845e-05	3.94394	-7.49063e-07	3.839	2.936e-05
3.84	0.0001008	3.84	4.812e-05	3.9424	-7.82526e-07	3.84	2.914e-05
3.841	0.0001003	3.841	4.781e-05	3.94118	-8.06719e-07	3.841	2.893e-05
3.842	9.988e-05	3.842	4.75e-05	3.93903	-8.66617e-07	3.842	2.874e-05
3.843	9.939e-05	3.843	4.719e-05	3.9378	-9.0918e-07	3.843	2.853e-05
3.844	9.89e-05	3.844	4.689e-05	3.93596	-9.20005e-07	3.844	2.834e-05
3.845	9.844e-05	3.845	4.655e-05	3.93443	-1.00129e-06	3.845	2.816e-05
3.846	9.792e-05	3.846	4.627e-05	3.9329	-1.06298e-06	3.846	2.794e-05
3.847	9.749e-05	3.847	4.594e-05	3.93106	-1.12825e-06	3.847	2.779e-05
3.848	9.697e-05	3.848	4.566e-05	3.92921	-1.14882e-06	3.848	2.761e-05
3.849	9.651e-05	3.849	4.535e-05	3.92799	-1.23997e-06	3.849	2.742e-05
3.85	9.605e-05	3.85	4.505e-05	3.92615	-1.26187e-06	3.85	2.724e-05
3.851	9.552e-05	3.851	4.474e-05	3.92492	-1.30549e-06	3.851	2.708e-05
3.852	9.497e-05	3.852	4.446e-05	3.92277	-1.3541e-06	3.852	2.69e-05
3.853	9.451e-05	3.853	4.416e-05	3.92185	-1.41539e-06	3.853	2.675e-05
3.854	9.402e-05	3.854	4.385e-05	3.92001	-1.43321e-06	3.854	2.659e-05
3.855	9.356e-05	3.855	4.354e-05	3.91879	-1.50551e-06	3.855	2.644e-05
3.856	9.298e-05	3.856	4.323e-05	3.91664	-1.58398e-06	3.856	2.629e-05
3.857	9.248e-05	3.857	4.296e-05	3.91541	-1.64319e-06	3.857	2.613e-05
3.858	9.196e-05	3.858	4.265e-05	3.91327	-1.71917e-06	3.858	2.598e-05
3.859	9.144e-05	3.859	4.234e-05	3.91204	-1.80045e-06	3.859	2.586e-05
3.86	9.095e-05	3.86	4.207e-05	3.9102	-1.81601e-06	3.86	2.57e-05
3.861	9.04e-05	3.861	4.176e-05	3.90897	-1.87306e-06	3.861	2.558e-05
3.862	8.987e-05	3.862	4.148e-05	3.90744	-1.94822e-06	3.862	2.543e-05
3.863	8.932e-05	3.863	4.118e-05	3.9056	-2.04333e-06	3.863	2.53e-05
3.864	8.877e-05	3.864	4.09e-05	3.90407	-2.07497e-06	3.864	2.515e-05
3.865	8.831e-05	3.865	4.059e-05	3.90222	-2.15905e-06	3.865	2.506e-05
3.866	8.772e-05	3.866	4.029e-05	3.90069	-2.2086e-06	3.866	2.493e-05
3.867	8.723e-05	3.867	4.001e-05	3.89916	-2.3267e-06	3.867	2.481e-05
3.868	8.665e-05	3.868	3.973e-05	3.89793	-2.39456e-06	3.868	2.469e-05
3.869	8.61e-05	3.869	3.943e-05	3.89578	-2.47287e-06	3.869	2.457e-05
3.87	8.561e-05	3.87	3.915e-05	3.89425	-2.56349e-06	3.87	2.444e-05
3.871	8.502e-05	3.871	3.884e-05	3.89272	-2.63314e-06	3.871	2.432e-05
3.872	8.444e-05	3.872	3.857e-05	3.89149	-2.69881e-06	3.872	2.423e-05
3.873	8.401e-05	3.873	3.829e-05	3.88965	-2.73856e-06	3.873	2.41e-05
3.874	8.333e-05	3.874	3.798e-05	3.88781	-2.81561e-06	3.874	2.401e-05
3.875	8.287e-05	3.875	3.771e-05	3.88628	-2.91989e-06	3.875	2.389e-05
3.876	8.232e-05	3.876	3.743e-05	3.88505	-3.02707e-06	3.876	2.38e-05
3.877	8.168e-05	3.877	3.715e-05	3.88321	-3.06162e-06	3.877	2.368e-05
3.878	8.122e-05	3.878	3.688e-05	3.88137	-3.15875e-06	3.878	2.358e-05
3.879	8.06e-05	3.879	3.66e-05	3.87984	-3.24442e-06	3.879	2.349e-05
3.88	8.008e-05	3.88	3.633e-05	3.87861	-3.32179e-06	3.88	2.337e-05
3.881	7.956e-05	3.881	3.602e-05	3.87707	-3.43033e-06	3.881	2.331e-05
3.882	7.894e-05	3.882	3.574e-05	3.87493	-3.49563e-06	3.882	2.318e-05
3.883	7.851e-05	3.883	3.547e-05	3.87339	-3.60233e-06	3.883	2.306e-05
3.884	7.79e-05	3.884	3.519e-05	3.87186	-3.72959e-06	3.884	2.3e-05
3.885	7.735e-05	3.885	3.491e-05	3.87002	-3.81629e-06	3.885	2.291e-05
3.886	7.682e-05	3.886	3.467e-05	3.8691	-3.90417e-06	3.886	2.278e-05
3.887	7.621e-05	3.887	3.439e-05	3.86726	-3.99197e-06	3.887	2.272e-05
3.888	7.572e-05	3.888	3.411e-05	3.86542	-4.07674e-06	3.888	2.26e-05
3.889	7.514e-05	3.889	3.384e-05	3.86389	-4.14982e-06	3.889	2.251e-05
3.89	7.461e-05	3.89	3.356e-05	3.86205	-4.26776e-06	3.89	2.242e-05
3.891	7.403e-05	3.891	3.329e-05	3.86021	-4.36648e-06	3.891	2.235e-05
3.892	7.345e-05	3.892	3.301e-05	3.85898	-4.50421e-06	3.892	2.226e-05
3.893	7.296e-05	3.893	3.276e-05	3.85745	-4.58117e-06	3.893	2.217e-05
3.894	7.237e-05	3.894	3.252e-05	3.85591	-4.68909e-06	3.894	2.208e-05
3.895	7.179e-05	3.895	3.224e-05	3.85438	-4.80969e-06	3.895	2.202e-05
3.896	7.13e-05	3.896	3.197e-05	3.85315	-4.9071e-06	3.896	2.192e-05
3.897	7.065e-05	3.897	3.172e-05	3.851	-4.98921e-06	3.897	2.183e-05
3.898	7.022e-05	3.898	3.144e-05	3.84947	-5.07395e-06	3.898	2.177e-05
3.899	6.961e-05	3.899	3.12e-05	3.84763	-5.14637e-06	3.899	2.168e-05
3.9	6.906e-05	3.9	3.095e-05	3.8464	-5.25404e-06	3.9	2.162e-05
3.901	6.853e-05	3.901	3.068e-05	3.84456	-5.38969e-06	3.901	2.153e-05
3.902	6.792e-05	3.902	3.043e-05	3.84272	-5.52709e-06	3.902	2.146e-05
3.903	6.743e-05	3.903	3.018e-05	3.8415	-5.69721e-06	3.903	2.137e-05
3.904	6.688e-05	3.904	2.994e-05	3.83996	-5.86459e-06	3.904	2.131e-05
3.905	6.635e-05	3.905	2.966e-05	3.83843	-5.97546e-06	3.905	2.122e-05
3.906	6.586e-05	3.906	2.945e-05	3.83659	-6.1181e-06	3.906	2.116e-05
3.907	6.522e-05	3.907	2.92e-05	3.83506	-6.21027e-06	3.907	2.107e-05
3.908	6.473e-05	3.908	2.896e-05	3.83352	-6.32416e-06	3.908	2.1e-05
3.909	6.414e-05	3.909	2.871e-05	3.83199	-6.46103e-06	3.909	2.091e-05
3.91	6.365e-05	3.91	2.847e-05	3.83015	-6.57889e-06	3.91	2.085e-05
3.911	6.31e-05	3.911	2.825e-05	3.82892	-6.70104e-06	3.911	2.076e-05
3.912	6.258e-05	3.912	2.8e-05	3.82708	-6.84262e-06	3.912	2.07e-05
3.913	6.203e-05	3.913	2.779e-05	3.82524	-6.96436e-06	3.913	2.06e-05
3.914	6.15e-05	3.914	2.754e-05	3.82401	-7.14716e-06	3.914	2.054e-05
3.915	6.095e-05	3.915	2.73e-05	3.82248	-7.31204e-06	3.915	2.045e-05
3.916	6.04e-05	3.916	2.711e-05	3.82064	-7.45186e-06	3.916	2.039e-05
3.917	5.985e-05	3.917	2.687e-05	3.81911	-7.59683e-06	3.917	2.033e-05
3.918	5.935e-05	3.918	2.665e-05	3.81757	-7.72871e-06	3.918	2.027e-05
3.919	5.88e-05	3.919	2.641e-05	3.81573	-7.86436e-06	3.919	2.021e-05
3.92	5.825e-05	3.92	2.619e-05	3.81451	-8.00136e-06	3.92	2.014e-05
3.921	5.776e-05	3.921	2.601e-05	3.81267	-8.12989e-06	3.921	2.011e-05
3.922	5.717e-05	3.922	2.576e-05	3.81113	-8.28115e-06	3.922	2.005e-05
3.923	5.671e-05	3.923	2.555e-05	3.8096	-8.43058e-06	3.923	1.999e-05
3.924	5.616e-05	3.924	2.536e-05	3.80745	-8.5915e-06	3.924	1.996e-05
3.925	5.558e-05	3.925	2.515e-05	3.80623	-8.7359e-06	3.925	1.99e-05
3.926	5.512e-05	3.926	2.493e-05	3.80439	-8.92511e-06	3.926	1.987e-05
3.927	5.456e-05	3.927	2.475e-05	3.80316	-9.12026e-06	3.927	1.981e-05
3.928	5.407e-05	3.928	2.453e-05	3.80163	-9.32428e-06	3.928	1.978e-05
3.929	5.358e-05	3.929	2.435e-05	3.80009	-9.48025e-06	3.929	1.974e-05
3.93	5.3e-05	3.93	2.414e-05	3.79825	-9.64739e-06	3.93	1.971e-05
3.931	5.26e-05	3.931	2.392e-05	3.79672	-9.80283e-06	3.931	1.965e-05
3.932	5.202e-05	3.932	2.374e-05	3.79518	-9.98783e-06	3.932	1.962e-05
3.933	5.152e-05	3.933	2.352e-05	3.79365	-1.01515e-05	3.933	1.956e-05
3.934	5.106e-05	3.934	2.334e-05	3.79181	-1.03096e-05	3.934	1.956e-05
3.935	5.054e-05	3.935	2.315e-05	3.79058	-1.04853e-05	3.935	1.95e-05
3.936	5.011e-05	3.936	2.294e-05	3.78874	-1.06533e-05	3.936	1.947e-05
3.937	4.959e-05	3.937	2.275e-05	3.7869	-1.08278e-05	3.937	1.944e-05
3.938	4.907e-05	3.938	2.257e-05	3.78568	-1.10413e-05	3.938	1.941e-05
3.939	4.867e-05	3.939	2.239e-05	3.78353	-1.12471e-05	3.939	1.938e-05
3.94	4.815e-05	3.94	2.22e-05	3.7823	-1.14814e-05	3.94	1.935e-05
3.941	4.772e-05	3.941	2.202e-05	3.78077	-1.16568e-05	3.941	1.932e-05
3.942	4.723e-05	3.942	2.18e-05	3.77893	-1.18362e-05	3.942	1.928e-05
3.943	4.673e-05	3.943	2.162e-05	3.7777	-1.19821e-05	3.943	1.925e-05
3.944	4.637e-05	3.944	2.143e-05	3.77586	-1.22007e-05	3.944	1.922e-05
3.945	4.581e-05	3.945	2.125e-05	3.77433	-1.23967e-05	3.945	1.919e-05
3.946	4.535e-05	3.946	2.11e-05	3.77249	-1.25932e-05	3.946	1.916e-05
3.947	4.495e-05	3.947	2.091e-05	3.77095	-1.27935e-05	3.947	1.913e-05
3.948	4.449e-05	3.948	2.073e-05	3.76942	-1.29862e-05	3.948	1.91e-05
3.949	4.416e-05	3.949	2.054e-05	3.76789	-1.32039e-05	3.949	1.907e-05
3.95	4.366e-05	3.95	2.039e-05	3.76635	-1.34596e-05	3.95	1.904e-05
3.951	4.323e-05	3.951	2.017e-05	3.76451	-1.36832e-05	3.951	1.901e-05
3.952	4.283e-05	3.952	2.002e-05	3.76267	-1.39452e-05	3.952	1.898e-05
3.953	4.24e-05	3.953	1.984e-05	3.76145	-1.41649e-05	3.953	1.898e-05
3.954	4.201e-05	3.954	1.965e-05	3.75991	-1.43501e-05	3.954	1.895e-05
3.955	4.164e-05	3.955	1.95e-05	3.75807	-1.45746e-05	3.955	1.895e-05
3.956	4.121e-05	3.956	1.932e-05	3.75654	-1.47745e-05	3.956	1.892e-05
3.957	4.087e-05	3.957	1.916e-05	3.75501	-1.5039e-05	3.957	1.889e-05
3.958	4.047e-05	3.958	1.898e-05	3.75378	-1.53056e-05	3.958	1.885e-05
3.959	4.004e-05	3.959	1.882e-05	3.75163	-1.55397e-05	3.959	1.882e-05
3.96	3.97e-05	3.96	1.864e-05	3.7501	-1.57382e-05	3.96	1.882e-05
3.961	3.933e-05	3.961	1.849e-05	3.74826	-1.59895e-05	3.961	1.879e-05
3.962	3.897e-05	3.962	1.833e-05	3.74672	-1.6185e-05	3.962	1.876e-05
3.963	3.857e-05	3.963	1.815e-05	3.7455	-1.64536e-05	3.963	1.873e-05
3.964	3.823e-05	3.964	1.799e-05	3.74366	-1.67041e-05	3.964	1.873e-05
3.965	3.795e-05	3.965	1.784e-05	3.74243	-1.69012e-05	3.965	1.87e-05
3.966	3.752e-05	3.966	1.766e-05	3.74028	-1.71862e-05	3.966	1.87e-05
3.967	3.722e-05	3.967	1.75e-05	3.73906	-1.74192e-05	3.967	1.867e-05
3.968	3.685e-05	3.968	1.735e-05	3.73722	-1.76594e-05	3.968	1.867e-05
3.969	3.654e-05	3.969	1.717e-05	3.73599	-1.79536e-05	3.969	1.864e-05
3.97	3.623e-05	3.97	1.704e-05	3.73384	-1.81912e-05	3.97	1.864e-05
3.971	3.59e-05	3.971	1.686e-05	3.73262	-1.845e-05	3.971	1.861e-05
3.972	3.562e-05	3.972	1.674e-05	3.73108	-1.8662e-05	3.972	1.861e-05
3.973	3.525e-05	3.973	1.658e-05	3.72924	-1.89184e-05	3.973	1.861e-05
3.974	3.494e-05	3.974	1.643e-05	3.72771	-1.91674e-05	3.974	1.858e-05
3.975	3.47e-05	3.975	1.628e-05	3.72618	-1.94734e-05	3.975	1.858e-05
3.976	3.436e-05	3.976	1.612e-05	3.72434	-1.97474e-05	3.976	1.855e-05
3.977	3.408e-05	3.977	1.597e-05	3.7228	-2.00488e-05	3.977	1.855e-05
3.978	3.378e-05	3.978	1.585e-05	3.72127	-2.03444e-05	3.978	1.855e-05
3.979	3.35e-05	3.979	1.569e-05	3.71973	-2.06066e-05	3.979	1.852e-05
3.98	3.322e-05	3.98	1.557e-05	3.71789	-2.08712e-05	3.98	1.852e-05
3.981	3.289e-05	3.981	1.542e-05	3.71605	-2.10793e-05	3.981	1.852e-05
3.982	3.27e-05	3.982	1.526e-05	3.71483	-2.13774e-05	3.982	1.852e-05
3.983	3.236e-05	3.983	1.514e-05	3.71329	-2.16813e-05	3.983	1.849e-05
3.984	3.209e-05	3.984	1.499e-05	3.71176	-2.19299e-05	3.984	1.849e-05
3.985	3.19e-05	3.985	1.486e-05	3.70961	-2.2217e-05	3.985	1.849e-05
3.986	3.157e-05	3.986	1.471e-05	3.70839	-2.25061e-05	3.986	1.849e-05
3.987	3.135e-05	3.987	1.459e-05	3.70685	-2.27928e-05	3.987	1.846e-05
3.988	3.111e-05	3.988	1.446e-05	3.70532	-2.30406e-05	3.988	1.846e-05
3.989	3.08e-05	3.989	1.431e-05	3.70348	-2.33121e-05	3.989	1.846e-05
3.99	3.061e-05	3.99	1.419e-05	3.70195	-2.35518e-05	3.99	1.846e-05
3.991	3.034e-05	3.991	1.403e-05	3.70011	-2.38057e-05	3.991	1.846e-05
3.992	3.012e-05	3.992	1.394e-05	3.69857	-2.40773e-05	3.992	1.846e-05
3.993	2.991e-05	3.993	1.382e-05	3.69765	-2.43635e-05	3.993	1.846e-05
3.994	2.966e-05	3.994	1.37e-05	3.6952	-2.46784e-05	3.994	1.846e-05
3.995	2.951e-05	3.995	1.363e-05	3.69397	-2.50092e-05	3.995	1.846e-05
3.996	2.917e-05	3.996	1.352e-05	3.69244	-2.53532e-05	3.996	1.846e-05
3.997	2.899e-05	3.997	1.338e-05	3.6909	-2.56026e-05	3.997	1.842e-05
3.998	2.88e-05	3.998	1.328e-05	3.68937	-2.58553e-05	3.998	1.846e-05
3.999	2.853e-05	3.999	1.315e-05	3.68784	-2.61465e-05	3.999	1.846e-05
4	2.843e-05	4	1.304e-05	3.686	-2.64679e-05	4	1.842e-05
4.001	2.819e-05	4.001	1.294e-05	3.68416	-2.67616e-05	4.001	1.846e-05
4.002	2.791e-05	4.002	1.282e-05	3.68262	-2.70364e-05	4.002	1.846e-05
4.003	2.779e-05	4.003	1.271e-05	3.68078	-2.73872e-05	4.003	1.846e-05
4.004	2.754e-05	4.004	1.261e-05	3.67956	-2.77213e-05	4.004	1.846e-05
4.005	2.739e-05	4.005	1.249e-05	3.67802	-2.80665e-05	4.005	1.846e-05
4.006	2.721e-05	4.006	1.24e-05	3.67618	-2.8408e-05	4.006	1.846e-05
4.007	2.702e-05	4.007	1.229e-05	3.67465	-2.87057e-05	4.007	1.846e-05
4.008	2.687e-05	4.008	1.218e-05	3.67342	-2.89846e-05	4.008	1.846e-05
4.009	2.665e-05	4.009	1.209e-05	3.67158	-2.92377e-05	4.009	1.846e-05
4.01	2.65e-05	4.01	1.198e-05	3.66974	-2.9515e-05	4.01	1.846e-05
4.011	2.632e-05	4.011	1.189e-05	3.66821	-2.97865e-05	4.011	1.846e-05
4.012	2.613e-05	4.012	1.179e-05	3.66667	-3.01222e-05	4.012	1.846e-05
4.013	2.604e-05	4.013	1.17e-05	3.66483	-3.04379e-05	4.013	1.849e-05
4.014	2.582e-05	4.014	1.16e-05	3.66361	-3.0732e-05	4.014	1.849e-05
4.015	2.57e-05	4.015	1.151e-05	3.66207	-3.09786e-05	4.015	1.849e-05
4.016	2.558e-05	4.016	1.142e-05	3.66054	-3.1291e-05	4.016	1.849e-05
4.017	2.536e-05	4.017	1.133e-05	3.65901	-3.16321e-05	4.017	1.852e-05
4.018	2.527e-05	4.018	1.124e-05	3.65717	-3.19653e-05	4.018	1.852e-05
4.019	2.509e-05	4.019	1.116e-05	3.65533	-3.2261e-05	4.019	1.852e-05
4.02	2.493e-05	4.02	1.106e-05	3.6541	-3.25579e-05	4.02	1.855e-05
4.021	2.481e-05	4.021	1.099e-05	3.65257	-3.28683e-05	4.021	1.855e-05
4.022	2.469e-05	4.022	1.09e-05	3.65103	-3.31807e-05	4.022	1.855e-05
4.023	2.457e-05	4.023	1.082e-05	3.64919	-3.34805e-05	4.023	1.858e-05
4.024	2.441e-05	4.024	1.074e-05	3.64766	-3.37917e-05	4.024	1.858e-05
4.025	2.432e-05	4.025	1.065e-05	3.64582	-3.41053e-05	4.025	1.858e-05
4.026	2.417e-05	4.026	1.058e-05	3.64398	-3.44505e-05	4.026	1.858e-05
4.027	2.401e-05	4.027	1.049e-05	3.64275	-3.47776e-05	4.027	1.861e-05
4.028	2.392e-05	4.028	1.042e-05	3.64152	-3.51469e-05	4.028	1.861e-05
4.029	2.38e-05	4.029	1.035e-05	3.63938	-3.54953e-05	4.029	1.861e-05
4.03	2.371e-05	4.03	1.027e-05	3.63815	-3.58969e-05	4.03	1.864e-05
4.031	2.355e-05	4.031	1.021e-05	3.63631	-3.62523e-05	4.031	1.864e-05
4.032	2.343e-05	4.032	1.013e-05	3.63508	-3.65565e-05	4.032	1.864e-05
4.033	2.334e-05	4.033	1.006e-05	3.63324	-3.68788e-05	4.033	1.867e-05
4.034	2.321e-05	4.034	9.995e-06	3.6314	-3.71843e-05	4.034	1.867e-05
4.035	2.312e-05	4.035	9.912e-06	3.62956	-3.74861e-05	4.035	1.87e-05
4.036	2.306e-05	4.036	9.85e-06	3.62803	-3.78165e-05	4.036	1.87e-05
4.037	2.288e-05	4.037	9.78e-06	3.6265	-3.81481e-05	4.037	1.873e-05
4.038	2.285e-05	4.038	9.709e-06	3.62496	-3.84904e-05	4.038	1.873e-05
4.039	2.269e-05	4.039	9.657e-06	3.62374	-3.88981e-05	4.039	1.876e-05
4.04	2.26e-05	4.04	9.583e-06	3.62159	-3.9258e-05	4.04	1.876e-05
4.041	2.254e-05	4.041	9.519e-06	3.62036	-3.95553e-05	4.041	1.879e-05
4.042	2.239e-05	4.042	9.454e-06	3.61883	-3.99082e-05	4.042	1.879e-05
4.043	2.239e-05	4.043	9.387e-06	3.61699	-4.02235e-05	4.043	1.882e-05
4.044	2.226e-05	4.044	9.337e-06	3.61576	-4.05331e-05	4.044	1.882e-05
4.045	2.217e-05	4.045	9.267e-06	3.61392	-4.08357e-05	4.045	1.882e-05
4.046	2.211e-05	4.046	9.205e-06	3.61208	-4.11898e-05	4.046	1.885e-05
4.047	2.196e-05	4.047	9.159e-06	3.61055	-4.15677e-05	4.047	1.889e-05
4.048	2.189e-05	4.048	9.083e-06	3.60901	-4.18499e-05	4.048	1.889e-05
4.049	2.183e-05	4.049	9.037e-06	3.60717	-4.22028e-05	4.049	1.892e-05
4.05	2.171e-05	4.05	8.969e-06	3.60564	-4.25962e-05	4.05	1.892e-05
4.051	2.168e-05	4.051	8.908e-06	3.60441	-4.29017e-05	4.051	1.898e-05
4.052	2.159e-05	4.052	8.862e-06	3.60288	-4.32779e-05	4.052	1.898e-05
4.053	2.15e-05	4.053	8.797e-06	3.60073	-4.36014e-05	4.053	1.901e-05
4.054	2.146e-05	4.054	8.742e-06	3.5992	-4.39146e-05	4.054	1.904e-05
4.055	2.134e-05	4.055	8.699e-06	3.59797	-4.42655e-05	4.055	1.904e-05
4.056	2.131e-05	4.056	8.631e-06	3.59644	-4.46303e-05	4.056	1.907e-05
4.057	2.122e-05	4.057	8.588e-06	3.59429	-4.49435e-05	4.057	1.91e-05
4.058	2.116e-05	4.058	8.527e-06	3.59306	-4.53124e-05	4.058	1.913e-05
4.059	2.113e-05	4.059	8.478e-06	3.59122	-4.57033e-05	4.059	1.916e-05
4.06	2.1e-05	4.06	8.429e-06	3.58969	-4.60186e-05	4.06	1.919e-05
4.061	2.094e-05	4.061	8.367e-06	3.58816	-4.6338e-05	4.061	1.919e-05
4.062	2.085e-05	4.062	8.324e-06	3.58662	-4.67114e-05	4.062	1.922e-05
4.063	2.079e-05	4.063	8.272e-06	3.58478	-4.70946e-05	4.063	1.925e-05
4.064	2.079e-05	4.064	8.223e-06	3.58325	-4.74086e-05	4.064	1.928e-05
4.065	2.07e-05	4.065	8.18e-06	3.58172	-4.77521e-05	4.065	1.932e-05
4.066	2.064e-05	4.066	8.118e-06	3.58018	-4.81394e-05	4.066	1.935e-05
4.067	2.057e-05	4.067	8.075e-06	3.57865	-4.8449e-05	4.067	1.938e-05
4.068	2.048e-05	4.068	8.026e-06	3.57681	-4.88448e-05	4.068	1.941e-05
4.069	2.045e-05	4.069	7.974e-06	3.57528	-4.92026e-05	4.069	1.944e-05
4.07	2.036e-05	4.07	7.931e-06	3.57344	-4.95224e-05	4.07	1.947e-05
4.071	2.03e-05	4.071	7.882e-06	3.57252	-4.99334e-05	4.071	1.953e-05
4.072	2.027e-05	4.072	7.839e-06	3.57068	-5.02933e-05	4.072	1.956e-05
4.073	2.017e-05	4.073	7.796e-06	3.56883	-5.06274e-05	4.073	1.959e-05
4.074	2.014e-05	4.074	7.747e-06	3.5673	-5.09558e-05	4.074	1.962e-05
4.075	2.011e-05	4.075	7.707e-06	3.56577	-5.1303e-05	4.075	1.962e-05
4.076	2.005e-05	4.076	7.664e-06	3.56423	-5.16641e-05	4.076	1.968e-05
4.077	1.999e-05	4.077	7.621e-06	3.5627	-5.20207e-05	4.077	1.974e-05
4.078	1.993e-05	4.078	7.575e-06	3.56086	-5.23384e-05	4.078	1.974e-05
4.079	1.99e-05	4.079	7.529e-06	3.55933	-5.27498e-05	4.079	1.981e-05
4.08	1.984e-05	4.08	7.498e-06	3.55779	-5.30851e-05	4.08	1.984e-05
4.081	1.981e-05	4.081	7.452e-06	3.55595	-5.34597e-05	4.081	1.987e-05
4.082	1.974e-05	4.082	7.415e-06	3.55473	-5.38593e-05	4.082	1.993e-05
4.083	1.968e-05	4.083	7.375e-06	3.55289	-5.41979e-05	4.083	1.996e-05
4.084	1.965e-05	4.084	7.329e-06	3.55105	-5.45741e-05	4.084	1.996e-05
4.085	1.959e-05	4.085	7.296e-06	3.55013	-5.4936e-05	4.085	2.002e-05
4.086	1.956e-05	4.086	7.256e-06	3.54798	-5.52971e-05	4.086	2.005e-05
4.087	1.953e-05	4.087	7.222e-06	3.54645	-5.56369e-05	4.087	2.011e-05
4.088	1.947e-05	4.088	7.185e-06	3.54461	-5.59841e-05	4.088	2.014e-05
4.089	1.944e-05	4.089	7.148e-06	3.54338	-5.63493e-05	4.089	2.021e-05
4.09	1.938e-05	4.09	7.124e-06	3.54154	-5.67464e-05	4.09	2.021e-05
4.091	1.932e-05	4.091	7.075e-06	3.54	-5.71083e-05	4.091	2.03e-05
4.092	1.928e-05	4.092	7.044e-06	3.53847	-5.74551e-05	4.092	2.03e-05
4.093	1.925e-05	4.093	7.013e-06	3.53694	-5.78358e-05	4.093	2.036e-05
4.094	1.925e-05	4.094	6.979e-06	3.5354	-5.82202e-05	4.094	2.039e-05
4.095	1.916e-05	4.095	6.952e-06	3.53356	-5.85801e-05	4.095	2.039e-05
4.096	1.91e-05	4.096	6.915e-06	3.53203	-5.89248e-05	4.096	2.048e-05
4.097	1.91e-05	4.097	6.887e-06	3.5305	-5.92962e-05	4.097	2.051e-05
4.098	1.904e-05	4.098	6.866e-06	3.52896	-5.96642e-05	4.098	2.057e-05
4.099	1.904e-05	4.099	6.826e-06	3.52743	-6.00339e-05	4.099	2.06e-05
4.1	1.898e-05	4.1	6.804e-06	3.52559	-6.03876e-05	4.1	2.067e-05
4.101	1.892e-05	4.101	6.771e-06	3.52406	-6.0743e-05	4.101	2.067e-05
4.102	1.895e-05	4.102	6.74e-06	3.52252	-6.11491e-05	4.102	2.07e-05
4.103	1.885e-05	4.103	6.715e-06	3.52068	-6.15535e-05	4.103	2.076e-05
4.104	1.882e-05	4.104	6.685e-06	3.51946	-6.19072e-05	4.104	2.079e-05
4.105	1.879e-05	4.105	6.663e-06	3.51792	-6.23011e-05	4.105	2.079e-05
4.106	1.876e-05	4.106	6.642e-06	3.51608	-6.27268e-05	4.106	2.085e-05
4.107	1.876e-05	4.107	6.611e-06	3.51485	-6.30924e-05	4.107	2.085e-05
4.108	1.87e-05	4.108	6.592e-06	3.51271	-6.35144e-05	4.108	2.091e-05
4.109	1.867e-05	4.109	6.556e-06	3.51148	-6.38415e-05	4.109	2.094e-05
4.11	1.87e-05	4.11	6.54e-06	3.50964	-6.4246e-05	4.11	2.097e-05
4.111	1.861e-05	4.111	6.519e-06	3.50841	-6.46341e-05	4.111	2.103e-05
4.112	1.861e-05	4.112	6.485e-06	3.50657	-6.50152e-05	4.112	2.107e-05
4.113	1.855e-05	4.113	6.473e-06	3.50473	-6.5371e-05	4.113	2.113e-05
4.114	1.855e-05	4.114	6.448e-06	3.5032	-6.5766e-05	4.114	2.119e-05
4.115	1.855e-05	4.115	6.421e-06	3.50197	-6.62118e-05	4.115	2.122e-05
4.116	1.849e-05	4.116	6.405e-06	3.50013	-6.65344e-05	4.116	2.128e-05
4.117	1.849e-05	4.117	6.381e-06	3.49829	-6.69241e-05	4.117	2.131e-05
4.118	1.846e-05	4.118	6.362e-06	3.49676	-6.72885e-05	4.118	2.137e-05
4.119	1.839e-05	4.119	6.344e-06	3.49523	-6.76623e-05	4.119	2.143e-05
4.12	1.839e-05	4.12	6.319e-06	3.49369	-6.80479e-05	4.12	2.146e-05
4.121	1.833e-05	4.121	6.301e-06	3.49185	-6.83927e-05	4.121	2.153e-05
4.122	1.836e-05	4.122	6.282e-06	3.49062	-6.87521e-05	4.122	2.159e-05
4.123	1.833e-05	4.123	6.267e-06	3.48909	-6.91157e-05	4.123	2.165e-05
4.124	1.83e-05	4.124	6.249e-06	3.48725	-6.95115e-05	4.124	2.171e-05
4.125	1.83e-05	4.125	6.224e-06	3.48541	-6.98485e-05	4.125	2.177e-05
4.126	1.827e-05	4.126	6.212e-06	3.48418	-7.02411e-05	4.126	2.183e-05
4.127	1.827e-05	4.127	6.19e-06	3.48234	-7.05997e-05	4.127	2.189e-05
4.128	1.824e-05	4.128	6.175e-06	3.4805	-7.09919e-05	4.128	2.196e-05
4.129	1.821e-05	4.129	6.163e-06	3.47928	-7.13697e-05	4.129	2.202e-05
4.13	1.821e-05	4.13	6.141e-06	3.47774	-7.17079e-05	4.13	2.211e-05
4.131	1.818e-05	4.131	6.126e-06	3.47621	-7.20862e-05	4.131	2.217e-05
4.132	1.818e-05	4.132	6.11e-06	3.47468	-7.24788e-05	4.132	2.223e-05
4.133	1.818e-05	4.133	6.095e-06	3.47284	-7.28305e-05	4.133	2.232e-05
4.134	1.815e-05	4.134	6.086e-06	3.4713	-7.32668e-05	4.134	2.239e-05
4.135	1.815e-05	4.135	6.064e-06	3.46977	-7.36381e-05	4.135	2.245e-05
4.136	1.812e-05	4.136	6.052e-06	3.46793	-7.39575e-05	4.136	2.254e-05
4.137	1.812e-05	4.137	6.037e-06	3.4664	-7.43391e-05	4.137	2.26e-05
4.138	1.809e-05	4.138	6.024e-06	3.46486	-7.46949e-05	4.138	2.266e-05
4.139	1.809e-05	4.139	6.015e-06	3.46333	-7.51128e-05	4.139	2.275e-05
4.14	1.809e-05	4.14	6e-06	3.46149	-7.55324e-05	4.14	2.282e-05
4.141	1.806e-05	4.141	5.994e-06	3.46026	-7.58763e-05	4.141	2.291e-05
4.142	1.806e-05	4.142	5.978e-06	3.45842	-7.62648e-05	4.142	2.297e-05
4.143	1.806e-05	4.143	5.963e-06	3.45719	-7.66197e-05	4.143	2.306e-05
4.144	1.799e-05	4.144	5.954e-06	3.45535	-7.69755e-05	4.144	2.312e-05
4.145	1.806e-05	4.145	5.945e-06	3.45351	-7.74012e-05	4.145	2.321e-05
4.146	1.799e-05	4.146	5.929e-06	3.45198	-7.78077e-05	4.146	2.331e-05
4.147	1.799e-05	4.147	5.923e-06	3.45045	-7.81361e-05	4.147	2.337e-05
4.148	1.799e-05	4.148	5.914e-06	3.44891	-7.84968e-05	4.148	2.346e-05
4.149	1.796e-05	4.149	5.908e-06	3.44707	-7.88853e-05	4.149	2.355e-05
4.15	1.799e-05	4.15	5.892e-06	3.44554	-7.92599e-05	4.15	2.361e-05
4.151	1.796e-05	4.151	5.886e-06	3.44401	-7.96942e-05	4.151	2.371e-05
4.152	1.796e-05	4.152	5.874e-06	3.44217	-8.00679e-05	4.152	2.38e-05
4.153	1.799e-05	4.153	5.865e-06	3.44094	-8.04397e-05	4.153	2.389e-05
4.154	1.793e-05	4.154	5.862e-06	3.4394	-8.07934e-05	4.154	2.398e-05
4.155	1.793e-05	4.155	5.846e-06	3.43787	-8.11704e-05	4.155	2.407e-05
4.156	1.79e-05	4.156	5.84e-06	3.43603	-8.15066e-05	4.156	2.414e-05
4.157	1.79e-05	4.157	5.84e-06	3.43419	-8.18763e-05	4.157	2.426e-05
4.158	1.793e-05	4.158	5.828e-06	3.43266	-8.23004e-05	4.158	2.432e-05
4.159	1.787e-05	4.159	5.825e-06	3.43143	-8.26888e-05	4.159	2.444e-05
4.16	1.79e-05	4.16	5.806e-06	3.42959	-8.3025e-05	4.16	2.453e-05
4.161	1.79e-05	4.161	5.803e-06	3.42806	-8.34065e-05	4.161	2.463e-05
4.162	1.787e-05	4.162	5.8e-06	3.42622	-8.37652e-05	4.162	2.472e-05
4.163	1.79e-05	4.163	5.785e-06	3.42499	-8.41823e-05	4.163	2.481e-05
4.164	1.784e-05	4.164	5.788e-06	3.42284	-8.45328e-05	4.164	2.49e-05
4.165	1.784e-05	4.165	5.779e-06	3.42162	-8.48894e-05	4.165	2.5e-05
4.166	1.787e-05	4.166	5.773e-06	3.41978	-8.525e-05	4.166	2.509e-05
4.167	1.781e-05	4.167	5.773e-06	3.41824	-8.56005e-05	4.167	2.521e-05
4.168	1.784e-05	4.168	5.751e-06	3.41671	-8.59771e-05	4.168	2.53e-05
4.169	1.784e-05	4.169	5.754e-06	3.41548	-8.63288e-05	4.169	2.539e-05
4.17	1.781e-05	4.17	5.748e-06	3.41333	-8.66891e-05	4.17	2.552e-05
4.171	1.784e-05	4.171	5.739e-06	3.4118	-8.70392e-05	4.171	2.561e-05
4.172	1.778e-05	4.172	5.739e-06	3.41027	-8.7386e-05	4.172	2.573e-05
4.173	1.781e-05	4.173	5.736e-06	3.40873	-8.77515e-05	4.173	2.582e-05
4.174	1.781e-05	4.174	5.727e-06	3.4072	-8.80885e-05	4.174	2.592e-05
4.175	1.778e-05	4.175	5.727e-06	3.40567	-8.84611e-05	4.175	2.601e-05
4.176	1.778e-05	4.176	5.714e-06	3.40383	-8.88136e-05	4.176	2.613e-05
4.177	1.778e-05	4.177	5.714e-06	3.40229	-8.91706e-05	4.177	2.622e-05
4.178	1.778e-05	4.178	5.711e-06	3.40107	-8.94904e-05	4.178	2.635e-05
4.179	1.778e-05	4.179	5.702e-06	3.39892	-8.98396e-05	4.179	2.644e-05
4.18	1.775e-05	4.18	5.705e-06	3.39739	-9.01492e-05	4.18	2.656e-05
4.181	1.778e-05	4.181	5.696e-06	3.39585	-9.04616e-05	4.181	2.668e-05
4.182	1.778e-05	4.182	5.699e-06	3.39432	-9.08027e-05	4.182	2.678e-05
4.183	1.775e-05	4.183	5.696e-06	3.39279	-9.11347e-05	4.183	2.69e-05
4.184	1.775e-05	4.184	5.687e-06	3.39125	-9.14553e-05	4.184	2.699e-05
4.185	1.772e-05	4.185	5.693e-06	3.38941	-9.18107e-05	4.185	2.711e-05
4.186	1.775e-05	4.186	5.684e-06	3.38788	-9.21804e-05	4.186	2.724e-05
4.187	1.772e-05	4.187	5.687e-06	3.38634	-9.24953e-05	4.187	2.733e-05
4.188	1.772e-05	4.188	5.684e-06	3.38481	-9.28097e-05	4.188	2.745e-05
4.189	1.772e-05	4.189	5.677e-06	3.38297	-9.3123e-05	4.189	2.757e-05
4.19	1.772e-05	4.19	5.687e-06	3.38144	-9.34735e-05	4.19	2.767e-05
4.191	1.772e-05	4.191	5.677e-06	3.3799	-9.38182e-05	4.191	2.779e-05
4.192	1.772e-05	4.192	5.681e-06	3.37837	-9.41454e-05	4.192	2.791e-05
4.193	1.772e-05	4.193	5.681e-06	3.37684	-9.4488e-05	4.193	2.804e-05
4.194	1.772e-05	4.194	5.677e-06	3.3753	-9.48107e-05	4.194	2.813e-05
4.195	1.772e-05	4.195	5.681e-06	3.37346	-9.51289e-05	4.195	2.825e-05
4.196	1.772e-05	4.196	5.674e-06	3.37193	-9.5481e-05	4.196	2.837e-05
4.197	1.772e-05	4.197	5.677e-06	3.37009	-9.58249e-05	4.197	2.85e-05
4.198	1.769e-05	4.198	5.687e-06	3.36856	-9.61234e-05	4.198	2.859e-05
4.199	1.683e-05	4.199	5.677e-06	3.36702	-9.64718e-05	4.199	2.871e-05
4.2	1.624e-05	4.2	5.352e-06	3.36549	-9.67151e-05	4.2	2.81e-05
4.199	1.594e-05	4.199	5.057e-06	3.36365	-9.70129e-05	4.199	2.727e-05
4.198	1.569e-05	4.198	4.931e-06	3.36211	-9.73347e-05	4.198	2.671e-05
4.197	1.545e-05	4.197	4.83e-06	3.36027	-9.75621e-05	4.197	2.622e-05
4.196	1.529e-05	4.196	4.735e-06	3.35935	-9.78495e-05	4.196	2.573e-05
4.195	1.505e-05	4.195	4.655e-06	3.35751	-9.80479e-05	4.195	2.53e-05
4.194	1.486e-05	4.194	4.575e-06	3.35567	-9.829e-05	4.194	2.487e-05
4.193	1.468e-05	4.193	4.505e-06	3.35414	-9.85546e-05	4.193	2.444e-05
4.192	1.449e-05	4.192	4.446e-06	3.35261	-9.87705e-05	4.192	2.404e-05
4.191	1.434e-05	4.191	4.366e-06	3.35107	-9.89623e-05	4.191	2.368e-05
4.19	1.416e-05	4.19	4.311e-06	3.34985	-9.9215e-05	4.19	2.331e-05
4.189	1.4e-05	4.189	4.244e-06	3.3477	-9.94305e-05	4.189	2.294e-05
4.188	1.388e-05	4.188	4.185e-06	3.34586	-9.9637e-05	4.188	2.257e-05
4.187	1.37e-05	4.187	4.136e-06	3.34463	-9.98178e-05	4.187	2.223e-05
4.186	1.363e-05	4.186	4.075e-06	3.3431	-9.99666e-05	4.186	2.192e-05
4.185	1.346e-05	4.185	4.029e-06	3.34187	-0.000100149	4.185	2.159e-05
4.184	1.334e-05	4.184	3.98e-06	3.33973	-0.000100359	4.184	2.128e-05
4.183	1.32e-05	4.183	3.921e-06	3.3385	-0.000100483	4.183	2.097e-05
4.182	1.304e-05	4.182	3.878e-06	3.33666	-0.000100692	4.182	2.07e-05
4.181	1.291e-05	4.181	3.829e-06	3.33543	-0.000100791	4.181	2.042e-05
4.18	1.279e-05	4.18	3.786e-06	3.33328	-0.000100938	4.18	2.014e-05
4.179	1.264e-05	4.179	3.74e-06	3.33144	-0.000101072	4.179	1.987e-05
4.178	1.252e-05	4.178	3.694e-06	3.33022	-0.000101146	4.178	1.959e-05
4.177	1.237e-05	4.177	3.66e-06	3.32838	-0.000101296	4.177	1.935e-05
4.176	1.227e-05	4.176	3.62e-06	3.32715	-0.000101423	4.176	1.91e-05
4.175	1.214e-05	4.175	3.571e-06	3.325	-0.000101511	4.175	1.885e-05
4.174	1.202e-05	4.174	3.537e-06	3.32408	-0.000101605	4.174	1.861e-05
4.173	1.192e-05	4.173	3.491e-06	3.32224	-0.00010165	4.173	1.839e-05
4.172	1.178e-05	4.172	3.461e-06	3.3204	-0.000101701	4.172	1.818e-05
4.171	1.168e-05	4.171	3.424e-06	3.31918	-0.000101728	4.171	1.793e-05
4.17	1.156e-05	4.17	3.39e-06	3.31703	-0.000101731	4.17	1.772e-05
4.169	1.141e-05	4.169	3.347e-06	3.3155	-0.000101688	4.169	1.75e-05
4.168	1.135e-05	4.168	3.31e-06	3.31427	-0.000101658	4.168	1.732e-05
4.167	1.12e-05	4.167	3.283e-06	3.31212	-0.000101643	4.167	1.714e-05
4.166	1.112e-05	4.166	3.246e-06	3.31089	-0.000101625	4.166	1.692e-05
4.165	1.099e-05	4.165	3.209e-06	3.30936	-0.00010156	4.165	1.674e-05
4.164	1.087e-05	4.164	3.184e-06	3.30783	-0.000101427	4.164	1.655e-05
4.163	1.079e-05	4.163	3.144e-06	3.30629	-0.000101308	4.163	1.637e-05
4.162	1.066e-05	4.162	3.12e-06	3.30445	-0.000101133	4.162	1.618e-05
4.161	1.059e-05	4.161	3.086e-06	3.30292	-0.000100963	4.161	1.6e-05
4.16	1.048e-05	4.16	3.052e-06	3.30108	-0.000100771	4.16	1.585e-05
4.159	1.034e-05	4.159	3.025e-06	3.29955	-0.000100535	4.159	1.566e-05
4.158	1.029e-05	4.158	2.994e-06	3.29801	-0.00010026	4.158	1.551e-05
4.157	1.015e-05	4.157	2.966e-06	3.29648	-9.99969e-05	4.157	1.535e-05
4.156	1.004e-05	4.156	2.936e-06	3.29495	-9.96853e-05	4.156	1.52e-05
4.155	9.982e-06	4.155	2.899e-06	3.29311	-9.94056e-05	4.155	1.502e-05
4.154	9.85e-06	4.154	2.883e-06	3.29188	-9.90412e-05	4.154	1.489e-05
4.153	9.78e-06	4.153	2.85e-06	3.29004	-9.87435e-05	4.153	1.474e-05
4.152	9.666e-06	4.152	2.822e-06	3.2882	-9.82875e-05	4.152	1.459e-05
4.151	9.531e-06	4.151	2.797e-06	3.28697	-9.78573e-05	4.151	1.443e-05
4.15	9.473e-06	4.15	2.767e-06	3.28544	-9.74038e-05	4.15	1.431e-05
4.149	9.368e-06	4.149	2.748e-06	3.2839	-9.69392e-05	4.149	1.416e-05
4.148	9.251e-06	4.148	2.718e-06	3.28176	-9.64469e-05	4.148	1.403e-05
4.147	9.19e-06	4.147	2.687e-06	3.28053	-9.59279e-05	4.147	1.391e-05
4.146	9.037e-06	4.146	2.668e-06	3.27869	-9.5344e-05	4.146	1.38e-05
4.145	9.03e-06	4.145	2.638e-06	3.27746	-9.47563e-05	4.145	1.368e-05
4.144	8.883e-06	4.144	2.616e-06	3.27593	-9.41139e-05	4.144	1.356e-05
4.143	8.782e-06	4.143	2.595e-06	3.27409	-9.35446e-05	4.143	1.343e-05
4.142	8.726e-06	4.142	2.564e-06	3.27225	-9.28911e-05	4.142	1.331e-05
4.141	8.622e-06	4.141	2.555e-06	3.27102	-9.22646e-05	4.141	1.32e-05
4.14	8.548e-06	4.14	2.518e-06	3.26949	-9.15698e-05	4.14	1.306e-05
4.139	8.429e-06	4.139	2.5e-06	3.26765	-9.08714e-05	4.139	1.296e-05
4.138	8.34e-06	4.138	2.481e-06	3.26581	-9.00801e-05	4.138	1.285e-05
4.137	8.293e-06	4.137	2.45e-06	3.26458	-8.93301e-05	4.137	1.273e-05
4.136	8.152e-06	4.136	2.432e-06	3.26305	-8.85363e-05	4.136	1.263e-05
4.135	8.097e-06	4.135	2.41e-06	3.26152	-8.77143e-05	4.135	1.252e-05
4.134	7.974e-06	4.134	2.386e-06	3.25937	-8.69124e-05	4.134	1.241e-05
4.133	7.904e-06	4.133	2.38e-06	3.25783	-8.60459e-05	4.133	1.231e-05
4.132	7.851e-06	4.132	2.34e-06	3.2563	-8.51572e-05	4.132	1.22e-05
4.131	7.732e-06	4.131	2.331e-06	3.25446	-8.42833e-05	4.131	1.211e-05
4.13	7.646e-06	4.13	2.303e-06	3.25323	-8.33881e-05	4.13	1.201e-05
4.129	7.569e-06	4.129	2.285e-06	3.2517	-8.24991e-05	4.129	1.191e-05
4.128	7.461e-06	4.128	2.275e-06	3.24986	-8.15442e-05	4.128	1.181e-05
4.127	7.403e-06	4.127	2.245e-06	3.24863	-8.06225e-05	4.127	1.172e-05
4.126	7.283e-06	4.126	2.229e-06	3.24679	-7.96921e-05	4.126	1.163e-05
4.125	7.213e-06	4.125	2.214e-06	3.24526	-7.8761e-05	4.125	1.155e-05
4.124	7.145e-06	4.124	2.186e-06	3.24373	-7.78053e-05	4.124	1.144e-05
4.123	7.028e-06	4.123	2.177e-06	3.24219	-7.68917e-05	4.123	1.137e-05
4.122	6.967e-06	4.122	2.153e-06	3.24035	-7.5954e-05	4.122	1.128e-05
4.121	6.881e-06	4.121	2.134e-06	3.23882	-7.50159e-05	4.121	1.119e-05
4.12	6.798e-06	4.12	2.122e-06	3.23729	-7.40798e-05	4.12	1.111e-05
4.119	6.718e-06	4.119	2.097e-06	3.23545	-7.31339e-05	4.119	1.102e-05
4.118	6.596e-06	4.118	2.088e-06	3.23391	-7.22968e-05	4.118	1.093e-05
4.117	6.559e-06	4.117	2.067e-06	3.23238	-7.14213e-05	4.117	1.086e-05
4.116	6.46e-06	4.116	2.045e-06	3.23084	-7.05224e-05	4.116	1.077e-05
4.115	6.399e-06	4.115	2.03e-06	3.229	-6.96771e-05	4.115	1.07e-05
4.114	6.31e-06	4.114	2.008e-06	3.22716	-6.88355e-05	4.114	1.061e-05
4.113	6.203e-06	4.113	1.999e-06	3.22624	-6.79817e-05	4.113	1.054e-05
4.112	6.147e-06	4.112	1.978e-06	3.2244	-6.71339e-05	4.112	1.047e-05
4.111	6.043e-06	4.111	1.965e-06	3.22287	-6.62449e-05	4.111	1.039e-05
4.11	5.963e-06	4.11	1.947e-06	3.22103	-6.53411e-05	4.11	1.032e-05
4.109	5.892e-06	4.109	1.932e-06	3.2195	-6.4475e-05	4.109	1.026e-05
4.108	5.8e-06	4.108	1.913e-06	3.21796	-6.36105e-05	4.108	1.017e-05
4.107	5.739e-06	4.107	1.898e-06	3.21612	-6.27497e-05	4.107	1.011e-05
4.106	5.641e-06	4.106	1.882e-06	3.2149	-6.18659e-05	4.106	1.004e-05
4.105	5.558e-06	4.105	1.867e-06	3.21336	-6.09978e-05	4.105	9.961e-06
4.104	5.502e-06	4.104	1.849e-06	3.21152	-6.00711e-05	4.104	9.909e-06
4.103	5.38e-06	4.103	1.836e-06	3.20999	-5.90937e-05	4.103	9.829e-06
4.102	5.343e-06	4.102	1.821e-06	3.20846	-5.81483e-05	4.102	9.78e-06
4.101	5.248e-06	4.101	1.803e-06	3.20661	-5.72764e-05	4.101	9.712e-06
4.1	5.162e-06	4.1	1.793e-06	3.20508	-5.63178e-05	4.1	9.635e-06
4.099	5.094e-06	4.099	1.772e-06	3.20355	-5.53073e-05	4.099	9.574e-06
4.098	5.011e-06	4.098	1.76e-06	3.20201	-5.4323e-05	4.098	9.512e-06
4.097	4.937e-06	4.097	1.741e-06	3.20048	-5.33166e-05	4.097	9.448e-06
4.096	4.858e-06	4.096	1.726e-06	3.19895	-5.22681e-05	4.096	9.396e-06
4.095	4.778e-06	4.095	1.717e-06	3.19711	-5.12469e-05	4.095	9.325e-06
4.094	4.769e-06	4.094	1.698e-06	3.19557	-5.02291e-05	4.094	9.27e-06
4.093	4.624e-06	4.093	1.68e-06	3.19373	-4.91732e-05	4.093	9.208e-06
4.092	4.557e-06	4.092	1.667e-06	3.19251	-4.81108e-05	4.092	9.141e-06
4.091	4.495e-06	4.091	1.649e-06	3.19097	-4.70181e-05	4.091	9.098e-06
4.09	4.397e-06	4.09	1.643e-06	3.18944	-4.59348e-05	4.09	9.037e-06
4.089	4.369e-06	4.089	1.618e-06	3.18791	-4.48932e-05	4.089	8.975e-06
4.088	4.265e-06	4.088	1.609e-06	3.18607	-4.38255e-05	4.088	8.926e-06
4.087	4.179e-06	4.087	1.594e-06	3.18453	-4.26878e-05	4.087	8.871e-06
4.086	4.173e-06	4.086	1.575e-06	3.18269	-4.14651e-05	4.086	8.812e-06
4.085	4.038e-06	4.085	1.563e-06	3.18116	-4.0266e-05	4.085	8.763e-06
4.084	4.01e-06	4.084	1.545e-06	3.17962	-3.90928e-05	4.084	8.708e-06
4.083	3.906e-06	4.083	1.532e-06	3.17809	-3.79461e-05	4.083	8.656e-06
4.082	3.851e-06	4.082	1.529e-06	3.17625	-3.68117e-05	4.082	8.604e-06
4.081	3.814e-06	4.081	1.502e-06	3.17472	-3.56924e-05	4.081	8.548e-06
4.08	3.712e-06	4.08	1.492e-06	3.17318	-3.44951e-05	4.08	8.515e-06
4.079	3.669e-06	4.079	1.471e-06	3.17165	-3.33067e-05	4.079	8.453e-06
4.078	3.636e-06	4.078	1.459e-06	3.17012	-3.21314e-05	4.078	8.404e-06
4.077	3.522e-06	4.077	1.453e-06	3.16858	-3.09912e-05	4.077	8.361e-06
4.076	3.485e-06	4.076	1.431e-06	3.16674	-2.98454e-05	4.076	8.318e-06
4.075	3.396e-06	4.075	1.419e-06	3.16521	-2.86488e-05	4.075	8.26e-06
4.074	3.378e-06	4.074	1.41e-06	3.16337	-2.74613e-05	4.074	8.22e-06
4.073	3.295e-06	4.073	1.388e-06	3.16214	-2.6324e-05	4.073	8.174e-06
4.072	3.236e-06	4.072	1.379e-06	3.16061	-2.52333e-05	4.072	8.125e-06
4.071	3.184e-06	4.071	1.36e-06	3.15877	-2.4193e-05	4.071	8.079e-06
4.07	3.123e-06	4.07	1.351e-06	3.15693	-2.31633e-05	4.07	8.036e-06
4.069	3.052e-06	4.069	1.339e-06	3.1557	-2.21303e-05	4.069	7.993e-06
4.068	3.015e-06	4.068	1.314e-06	3.15417	-2.11206e-05	4.068	7.943e-06
4.067	2.942e-06	4.067	1.314e-06	3.15233	-2.01118e-05	4.067	7.91e-06
4.066	2.893e-06	4.066	1.296e-06	3.15079	-1.9097e-05	4.066	7.864e-06
4.065	2.84e-06	4.065	1.282e-06	3.14895	-1.82321e-05	4.065	7.814e-06
4.064	2.785e-06	4.064	1.275e-06	3.14742	-1.7307e-05	4.064	7.775e-06
4.063	2.757e-06	4.063	1.246e-06	3.14589	-1.6448e-05	4.063	7.738e-06
4.062	2.671e-06	4.062	1.244e-06	3.14435	-1.55688e-05	4.062	7.692e-06
4.061	2.632e-06	4.061	1.232e-06	3.14282	-1.48075e-05	4.061	7.655e-06
4.06	2.555e-06	4.06	1.212e-06	3.14098	-1.41076e-05	4.06	7.615e-06
4.059	2.53e-06	4.059	1.204e-06	3.13945	-1.34073e-05	4.059	7.581e-06
4.058	2.478e-06	4.058	1.187e-06	3.13761	-1.27764e-05	4.058	7.544e-06
4.057	2.377e-06	4.057	1.174e-06	3.13638	-1.21362e-05	4.057	7.495e-06
4.056	2.383e-06	4.056	1.159e-06	3.13454	-1.15238e-05	4.056	7.464e-06
4.055	2.315e-06	4.055	1.147e-06	3.13301	-1.09778e-05	4.055	7.428e-06
4.054	2.251e-06	4.054	1.133e-06	3.13147	-1.04943e-05	4.054	7.385e-06
4.053	2.208e-06	4.053	1.118e-06	3.12994	-9.98873e-06	4.053	7.351e-06
4.052	2.14e-06	4.052	1.105e-06	3.1284	-9.54491e-06	4.052	7.317e-06
4.051	2.128e-06	4.051	1.096e-06	3.12626	-9.1403e-06	4.051	7.283e-06
4.05	2.067e-06	4.05	1.075e-06	3.12503	-8.69529e-06	4.05	7.25e-06
4.049	1.981e-06	4.049	1.065e-06	3.12319	-8.3986e-06	4.049	7.21e-06
4.048	1.962e-06	4.048	1.052e-06	3.12166	-8.06793e-06	4.048	7.182e-06
4.047	1.879e-06	4.047	1.035e-06	3.12012	-7.79423e-06	4.047	7.145e-06
4.046	1.852e-06	4.046	1.027e-06	3.11859	-7.51721e-06	4.046	7.105e-06
4.045	1.827e-06	4.045	1.008e-06	3.11706	-7.29209e-06	4.045	7.075e-06
4.044	1.738e-06	4.044	9.991e-07	3.11552	-7.08246e-06	4.044	7.044e-06
4.043	1.756e-06	4.043	9.847e-07	3.11368	-6.81927e-06	4.043	7.016e-06
4.042	1.643e-06	4.042	9.712e-07	3.11215	-6.60748e-06	4.042	6.985e-06
4.041	1.609e-06	4.041	9.586e-07	3.11062	-6.41307e-06	4.041	6.942e-06
4.04	1.563e-06	4.04	9.402e-07	3.10878	-6.21236e-06	4.04	6.918e-06
4.039	1.483e-06	4.039	9.313e-07	3.10724	-6.02976e-06	4.039	6.893e-06
4.038	1.499e-06	4.038	9.153e-07	3.10571	-5.89584e-06	4.038	6.857e-06
4.037	1.385e-06	4.037	9.021e-07	3.10417	-5.75794e-06	4.037	6.829e-06
4.036	1.327e-06	4.036	8.905e-07	3.10233	-5.6681e-06	4.036	6.789e-06
4.035	1.351e-06	4.035	8.733e-07	3.10111	-5.61207e-06	4.035	6.761e-06
4.034	1.213e-06	4.034	8.597e-07	3.09957	-5.49197e-06	4.034	6.737e-06
4.033	1.256e-06	4.033	8.465e-07	3.09773	-5.35325e-06	4.033	6.694e-06
4.032	1.13e-06	4.032	8.315e-07	3.0962	-5.23433e-06	4.032	6.672e-06
4.031	1.118e-06	4.031	8.266e-07	3.09467	-5.12441e-06	4.031	6.642e-06
4.03	1.113e-06	4.03	8.085e-07	3.09313	-5.01134e-06	4.03	6.614e-06
4.029	9.844e-07	4.029	7.962e-07	3.09129	-4.92501e-06	4.029	6.589e-06
4.028	9.82e-07	4.028	7.811e-07	3.08976	-4.8588e-06	4.028	6.543e-06
4.027	9.344e-07	4.027	7.695e-07	3.08792	-4.77832e-06	4.027	6.525e-06
4.026	8.398e-07	4.026	7.596e-07	3.08639	-4.71673e-06	4.026	6.497e-06
4.025	8.238e-07	4.025	7.357e-07	3.08516	-4.63478e-06	4.025	6.467e-06
4.024	7.388e-07	4.024	7.222e-07	3.08332	-4.56968e-06	4.024	6.454e-06
4.023	6.952e-07	4.023	7.164e-07	3.08179	-4.48769e-06	4.023	6.414e-06
4.022	6.906e-07	4.022	6.921e-07	3.07995	-4.46274e-06	4.022	6.387e-06
4.021	5.727e-07	4.021	6.896e-07	3.07872	-4.39347e-06	4.021	6.356e-06
4.02	5.383e-07	4.02	6.678e-07	3.07688	-4.27933e-06	4.02	6.328e-06
4.019	4.965e-07	4.019	6.543e-07	3.07534	-4.19546e-06	4.019	6.301e-06
4.018	4.112e-07	4.018	6.503e-07	3.07381	-4.16524e-06	4.018	6.282e-06
4.017	3.832e-07	4.017	6.242e-07	3.07197	-4.12982e-06	4.017	6.239e-06
4.016	3.04e-07	4.016	6.156e-07	3.07044	-4.07637e-06	4.016	6.221e-06
4.015	2.708e-07	4.015	6.046e-07	3.0686	-4.03752e-06	4.015	6.193e-06
4.014	2.309e-07	4.014	5.803e-07	3.06737	-3.99745e-06	4.014	6.166e-06
4.013	1.581e-07	4.013	5.727e-07	3.06584	-3.97291e-06	4.013	6.141e-06
4.012	8.476e-08	4.012	5.542e-07	3.06461	-3.97741e-06	4.012	6.107e-06
4.011	1.936e-08	4.011	5.441e-07	3.06246	-3.97013e-06	4.011	6.08e-06
4.01	-1.81e-08	4.01	5.33e-07	3.06062	-3.96698e-06	4.01	6.055e-06
4.009	-6.323e-08	4.009	5.094e-07	3.05909	-3.9496e-06	4.009	6.027e-06
4.008	-1.314e-07	4.008	5.033e-07	3.05756	-3.96624e-06	4.008	5.991e-06
4.007	-2.026e-07	4.007	4.824e-07	3.05572	-3.91386e-06	4.007	5.978e-06
4.006	-2.64e-07	4.006	4.698e-07	3.05418	-3.87521e-06	4.006	5.935e-06
4.005	-3.445e-07	4.005	4.591e-07	3.05234	-3.87264e-06	4.005	5.932e-06
4.004	-4.071e-07	4.004	4.348e-07	3.05111	-3.86319e-06	4.004	5.899e-06
4.003	-4.805e-07	4.003	4.268e-07	3.04958	-3.8097e-06	4.003	5.871e-06
4.002	-5.278e-07	4.002	4.081e-07	3.04774	-3.72726e-06	4.002	5.843e-06
4.001	-5.855e-07	4.001	3.949e-07	3.04621	-3.68996e-06	4.001	5.813e-06
4	-6.356e-07	4	3.758e-07	3.04467	-3.61202e-06	4	5.794e-06
3.999	-7.418e-07	3.999	3.59e-07	3.04314	-3.51952e-06	3.999	5.767e-06
3.998	-8.158e-07	3.998	3.458e-07	3.04161	-3.47089e-06	3.998	5.736e-06
3.997	-8.634e-07	3.997	3.338e-07	3.04007	-3.44321e-06	3.997	5.72e-06
3.996	-9.589e-07	3.996	3.104e-07	3.03823	-3.36968e-06	3.996	5.687e-06
3.995	-9.985e-07	3.995	2.966e-07	3.0367	-3.35042e-06	3.995	5.659e-06
3.994	-1.093e-06	3.994	2.773e-07	3.03486	-3.32159e-06	3.994	5.647e-06
3.993	-1.168e-06	3.993	2.693e-07	3.03363	-3.23256e-06	3.993	5.622e-06
3.992	-1.185e-06	3.992	2.478e-07	3.03241	-3.16276e-06	3.992	5.591e-06
3.991	-1.33e-06	3.991	2.297e-07	3.03057	-3.10828e-06	3.991	5.573e-06
3.99	-1.375e-06	3.99	2.177e-07	3.02903	-3.07921e-06	3.99	5.549e-06
3.989	-1.477e-06	3.989	1.962e-07	3.02719	-3.0622e-06	3.989	5.527e-06
3.988	-1.554e-06	3.988	1.861e-07	3.02566	-3.0936e-06	3.988	5.493e-06
3.987	-1.584e-06	3.987	1.671e-07	3.02382	-3.13793e-06	3.987	5.481e-06
3.986	-1.701e-06	3.986	1.486e-07	3.02259	-3.10514e-06	3.986	5.45e-06
3.985	-1.786e-06	3.985	1.379e-07	3.02044	-3.08894e-06	3.985	5.423e-06
3.984	-1.814e-06	3.984	1.127e-07	3.01922	-3.07414e-06	3.984	5.401e-06
3.983	-1.943e-06	3.983	9.428e-08	3.01768	-3.02012e-06	3.983	5.386e-06
3.982	-1.992e-06	3.982	8.077e-08	3.01584	-2.9912e-06	3.982	5.355e-06
3.981	-2.133e-06	3.981	6.419e-08	3.014	-3.01104e-06	3.981	5.34e-06
3.98	-2.22e-06	3.98	4.73e-08	3.01278	-2.96295e-06	3.98	5.309e-06
3.979	-2.248e-06	3.979	2.673e-08	3.01155	-2.94544e-06	3.979	5.284e-06
3.978	-2.428e-06	3.978	5.546e-09	3.00971	-2.98548e-06	3.978	5.263e-06
3.977	-2.429e-06	3.977	-8.578e-09	3.00848	-2.99484e-06	3.977	5.248e-06
3.976	-2.544e-06	3.976	-2.454e-08	3.00664	-2.96847e-06	3.976	5.223e-06
3.975	-2.666e-06	3.975	-4.481e-08	3.0048	-2.90594e-06	3.975	5.198e-06
3.974	-2.692e-06	3.974	-5.985e-08	3.00327	-2.86472e-06	3.974	5.168e-06
3.973	-2.902e-06	3.973	-7.981e-08	3.00173	-2.78121e-06	3.973	5.155e-06
3.972	-2.904e-06	3.972	-9.701e-08	2.99989	-2.73386e-06	3.972	5.131e-06
3.971	-3.003e-06	3.971	-1.182e-07	2.99836	-2.79872e-06	3.971	5.119e-06
3.97	-3.144e-06	3.97	-1.351e-07	2.99713	-2.80939e-06	3.97	5.112e-06
3.969	-3.175e-06	3.969	-1.566e-07	2.99529	-2.7287e-06	3.969	5.07e-06
3.968	-3.344e-06	3.968	-1.759e-07	2.99376	-2.70548e-06	3.968	5.054e-06
3.967	-3.408e-06	3.967	-1.851e-07	2.99223	-2.61118e-06	3.967	5.036e-06
3.966	-3.543e-06	3.966	-2.174e-07	2.99039	-2.65714e-06	3.966	5.011e-06
3.965	-3.718e-06	3.965	-2.33e-07	2.98855	-2.6818e-06	3.965	4.99e-06
3.964	-3.58e-06	3.964	-2.521e-07	2.98701	-2.62397e-06	3.964	4.965e-06
3.963	-3.896e-06	3.963	-2.825e-07	2.98548	-2.59682e-06	3.963	4.947e-06
3.962	-3.988e-06	3.962	-2.849e-07	2.98395	-2.61768e-06	3.962	4.931e-06
3.961	-4.074e-06	3.961	-3.248e-07	2.98272	-2.58905e-06	3.961	4.904e-06
3.96	-4.249e-06	3.96	-3.31e-07	2.98057	-2.55278e-06	3.96	4.891e-06
3.959	-4.305e-06	3.959	-3.549e-07	2.97904	-2.50256e-06	3.959	4.87e-06
3.958	-4.446e-06	3.958	-3.783e-07	2.97751	-2.52374e-06	3.958	4.842e-06
3.957	-4.599e-06	3.957	-3.936e-07	2.97597	-2.57245e-06	3.957	4.827e-06
3.956	-4.698e-06	3.956	-4.243e-07	2.97444	-2.53233e-06	3.956	4.805e-06
3.955	-4.851e-06	3.955	-4.403e-07	2.9729	-2.51e-06	3.955	4.781e-06
3.954	-4.977e-06	3.954	-4.572e-07	2.97106	-2.50632e-06	3.954	4.759e-06
3.953	-5.075e-06	3.953	-4.916e-07	2.96953	-2.54959e-06	3.953	4.747e-06
3.952	-5.266e-06	3.952	-5.02e-07	2.968	-2.52149e-06	3.952	4.729e-06
3.951	-5.349e-06	3.951	-5.364e-07	2.96616	-2.51458e-06	3.951	4.701e-06
3.95	-5.487e-06	3.95	-5.508e-07	2.96493	-2.4698e-06	3.95	4.686e-06
3.949	-5.643e-06	3.949	-5.705e-07	2.96309	-2.45864e-06	3.949	4.676e-06
3.948	-5.797e-06	3.948	-6.036e-07	2.96125	-2.49487e-06	3.948	4.649e-06
3.947	-5.92e-06	3.947	-6.217e-07	2.95972	-2.48547e-06	3.947	4.624e-06
3.946	-6.058e-06	3.946	-6.429e-07	2.95818	-2.42916e-06	3.946	4.606e-06
3.945	-6.221e-06	3.945	-6.743e-07	2.95696	-2.4523e-06	3.945	4.587e-06
3.944	-6.371e-06	3.944	-6.899e-07	2.95512	-2.46984e-06	3.944	4.569e-06
3.943	-6.512e-06	3.943	-7.28e-07	2.95358	-2.43304e-06	3.943	4.551e-06
3.942	-6.681e-06	3.942	-7.418e-07	2.95174	-2.36004e-06	3.942	4.526e-06
3.941	-6.816e-06	3.941	-7.704e-07	2.95051	-2.33457e-06	3.941	4.508e-06
3.94	-7e-06	3.94	-8.066e-07	2.94867	-2.30054e-06	3.94	4.48e-06
3.939	-7.148e-06	3.939	-8.124e-07	2.94683	-2.34602e-06	3.939	4.465e-06
3.938	-7.341e-06	3.938	-8.542e-07	2.9453	-2.382e-06	3.938	4.455e-06
3.937	-7.476e-06	3.937	-8.751e-07	2.94377	-2.38282e-06	3.937	4.434e-06
3.936	-7.621e-06	3.936	-8.962e-07	2.94223	-2.3944e-06	3.936	4.409e-06
3.935	-7.857e-06	3.935	-9.322e-07	2.9407	-2.44539e-06	3.935	4.397e-06
3.934	-7.961e-06	3.934	-9.534e-07	2.93886	-2.442e-06	3.934	4.373e-06
3.933	-8.13e-06	3.933	-9.748e-07	2.93733	-2.39161e-06	3.933	4.357e-06
3.932	-8.33e-06	3.932	-1.021e-06	2.93579	-2.36164e-06	3.932	4.33e-06
3.931	-8.477e-06	3.931	-1.039e-06	2.93426	-2.23969e-06	3.931	4.314e-06
3.93	-8.729e-06	3.93	-1.069e-06	2.93242	-2.18755e-06	3.93	4.296e-06
3.929	-8.895e-06	3.929	-1.09e-06	2.93058	-2.14073e-06	3.929	4.271e-06
3.928	-9.018e-06	3.928	-1.125e-06	2.92935	-2.20968e-06	3.928	4.256e-06
3.927	-9.306e-06	3.927	-1.166e-06	2.92782	-2.18571e-06	3.927	4.228e-06
3.926	-9.448e-06	3.926	-1.188e-06	2.92629	-2.16465e-06	3.926	4.213e-06
3.925	-9.681e-06	3.925	-1.215e-06	2.92444	-2.14498e-06	3.925	4.198e-06
3.924	-9.874e-06	3.924	-1.251e-06	2.9226	-2.13378e-06	3.924	4.167e-06
3.923	-1.005e-05	3.923	-1.282e-06	2.92138	-2.12879e-06	3.923	4.155e-06
3.922	-1.03e-05	3.922	-1.317e-06	2.91984	-2.09595e-06	3.922	4.136e-06
3.921	-1.045e-05	3.921	-1.332e-06	2.918	-2.0041e-06	3.921	4.118e-06
3.92	-1.063e-05	3.92	-1.374e-06	2.91647	-1.99326e-06	3.92	4.09e-06
3.919	-1.092e-05	3.919	-1.407e-06	2.91494	-2.05133e-06	3.919	4.072e-06
3.918	-1.106e-05	3.918	-1.439e-06	2.9134	-2.09873e-06	3.918	4.075e-06
3.917	-1.14e-05	3.917	-1.475e-06	2.91156	-2.13827e-06	3.917	4.019e-06
3.916	-1.155e-05	3.916	-1.509e-06	2.91003	-2.19123e-06	3.916	4.013e-06
3.915	-1.175e-05	3.915	-1.545e-06	2.9085	-2.23397e-06	3.915	3.998e-06
3.914	-1.207e-05	3.914	-1.576e-06	2.90727	-2.26746e-06	3.914	3.98e-06
3.913	-1.22e-05	3.913	-1.608e-06	2.90543	-2.24726e-06	3.913	3.955e-06
3.912	-1.249e-05	3.912	-1.658e-06	2.9039	-2.18534e-06	3.912	3.927e-06
3.911	-1.27e-05	3.911	-1.68e-06	2.90206	-2.08139e-06	3.911	3.918e-06
3.91	-1.292e-05	3.91	-1.731e-06	2.90052	-2.13333e-06	3.91	3.897e-06
3.909	-1.328e-05	3.909	-1.76e-06	2.89899	-2.17925e-06	3.909	3.887e-06
3.908	-1.345e-05	3.908	-1.791e-06	2.89745	-2.10446e-06	3.908	3.863e-06
3.907	-1.373e-05	3.907	-1.833e-06	2.89592	-2.11312e-06	3.907	3.844e-06
3.906	-1.405e-05	3.906	-1.866e-06	2.89439	-2.15782e-06	3.906	3.817e-06
3.905	-1.42e-05	3.905	-1.907e-06	2.89285	-2.20939e-06	3.905	3.798e-06
3.904	-1.455e-05	3.904	-1.946e-06	2.89101	-2.22902e-06	3.904	3.777e-06
3.903	-1.477e-05	3.903	-1.979e-06	2.88948	-2.21741e-06	3.903	3.755e-06
3.902	-1.505e-05	3.902	-2.026e-06	2.88795	-2.11787e-06	3.902	3.74e-06
3.901	-1.538e-05	3.901	-2.056e-06	2.88611	-2.20714e-06	3.901	3.697e-06
3.9	-1.562e-05	3.9	-2.105e-06	2.88457	-2.28811e-06	3.9	3.697e-06
3.899	-1.591e-05	3.899	-2.147e-06	2.88273	-2.30668e-06	3.899	3.682e-06
3.898	-1.62e-05	3.898	-2.189e-06	2.8812	-2.33469e-06	3.898	3.657e-06
3.897	-1.649e-05	3.897	-2.232e-06	2.87967	-2.40928e-06	3.897	3.626e-06
3.896	-1.685e-05	3.896	-2.272e-06	2.87783	-2.4514e-06	3.896	3.626e-06
3.895	-1.711e-05	3.895	-2.318e-06	2.8766	-2.58721e-06	3.895	3.586e-06
3.894	-1.744e-05	3.894	-2.362e-06	2.87507	-2.68585e-06	3.894	3.583e-06
3.893	-1.781e-05	3.893	-2.4e-06	2.87322	-2.69525e-06	3.893	3.556e-06
3.892	-1.803e-05	3.892	-2.454e-06	2.87169	-2.65358e-06	3.892	3.522e-06
3.891	-1.842e-05	3.891	-2.494e-06	2.86985	-2.62344e-06	3.891	3.516e-06
3.89	-1.866e-05	3.89	-2.541e-06	2.86862	-2.64405e-06	3.89	3.488e-06
3.889	-1.905e-05	3.889	-2.6e-06	2.86678	-2.6014e-06	3.889	3.464e-06
3.888	-1.938e-05	3.888	-2.63e-06	2.86556	-2.5655e-06	3.888	3.448e-06
3.887	-1.973e-05	3.887	-2.684e-06	2.86372	-2.58083e-06	3.887	3.424e-06
3.886	-2.008e-05	3.886	-2.737e-06	2.86218	-2.6005e-06	3.886	3.415e-06
3.885	-2.041e-05	3.885	-2.78e-06	2.86065	-2.64283e-06	3.885	3.387e-06
3.884	-2.073e-05	3.884	-2.841e-06	2.85881	-2.72887e-06	3.884	3.384e-06
3.883	-2.111e-05	3.883	-2.881e-06	2.85758	-2.80064e-06	3.883	3.35e-06
3.882	-2.142e-05	3.882	-2.933e-06	2.85605	-2.83998e-06	3.882	3.329e-06
3.881	-2.186e-05	3.881	-2.994e-06	2.85452	-2.96372e-06	3.881	3.31e-06
3.88	-2.223e-05	3.88	-3.036e-06	2.85237	-3.00515e-06	3.88	3.292e-06
3.879	-2.263e-05	3.879	-3.098e-06	2.85114	-2.99599e-06	3.879	3.264e-06
3.878	-2.293e-05	3.878	-3.141e-06	2.849	-2.96066e-06	3.878	3.246e-06
3.877	-2.333e-05	3.877	-3.205e-06	2.84746	-2.90553e-06	3.877	3.236e-06
3.876	-2.377e-05	3.876	-3.258e-06	2.84593	-2.86366e-06	3.876	3.203e-06
3.875	-2.415e-05	3.875	-3.304e-06	2.84439	-2.89306e-06	3.875	3.187e-06
3.874	-2.454e-05	3.874	-3.374e-06	2.84317	-2.85106e-06	3.874	3.169e-06
3.873	-2.493e-05	3.873	-3.436e-06	2.84133	-2.79581e-06	3.873	3.144e-06
3.872	-2.533e-05	3.872	-3.482e-06	2.83979	-2.77156e-06	3.872	3.132e-06
3.871	-2.583e-05	3.871	-3.549e-06	2.83826	-2.73635e-06	3.871	3.101e-06
3.87	-2.618e-05	3.87	-3.598e-06	2.83673	-2.74715e-06	3.87	3.077e-06
3.869	-2.661e-05	3.869	-3.654e-06	2.83489	-2.78379e-06	3.869	3.055e-06
3.868	-2.711e-05	3.868	-3.724e-06	2.83335	-2.67068e-06	3.868	3.04e-06
3.867	-2.743e-05	3.867	-3.783e-06	2.83182	-2.61498e-06	3.867	3.015e-06
3.866	-2.795e-05	3.866	-3.85e-06	2.82998	-2.63338e-06	3.866	3e-06
3.865	-2.836e-05	3.865	-3.915e-06	2.82845	-2.7067e-06	3.865	2.972e-06
3.864	-2.884e-05	3.864	-3.979e-06	2.82691	-2.83736e-06	3.864	2.954e-06
3.863	-2.934e-05	3.863	-4.044e-06	2.82538	-2.9701e-06	3.863	2.932e-06
3.862	-2.968e-05	3.862	-4.099e-06	2.82354	-3.02723e-06	3.862	2.911e-06
3.861	-3.036e-05	3.861	-4.176e-06	2.82201	-3.12783e-06	3.861	2.886e-06
3.86	-3.07e-05	3.86	-4.243e-06	2.82016	-3.205e-06	3.86	2.859e-06
3.859	-3.116e-05	3.859	-4.311e-06	2.81863	-3.21289e-06	3.859	2.843e-06
3.858	-3.178e-05	3.858	-4.381e-06	2.8174	-3.2277e-06	3.858	2.819e-06
3.857	-3.211e-05	3.857	-4.446e-06	2.81587	-3.17335e-06	3.857	2.791e-06
3.856	-3.27e-05	3.856	-4.516e-06	2.81403	-3.17175e-06	3.856	2.767e-06
3.855	-3.316e-05	3.855	-4.596e-06	2.8128	-3.07483e-06	3.855	2.761e-06
3.854	-3.359e-05	3.854	-4.658e-06	2.81096	-3.10853e-06	3.854	2.733e-06
3.853	-3.423e-05	3.853	-4.741e-06	2.80912	-3.04273e-06	3.853	2.702e-06
3.852	-3.466e-05	3.852	-4.814e-06	2.80728	-3.13707e-06	3.852	2.693e-06
3.851	-3.515e-05	3.851	-4.894e-06	2.80575	-3.15144e-06	3.851	2.668e-06
3.85	-3.577e-05	3.85	-4.962e-06	2.80452	-3.17757e-06	3.85	2.653e-06
3.849	-3.614e-05	3.849	-5.041e-06	2.80268	-3.24843e-06	3.849	2.622e-06
3.848	-3.678e-05	3.848	-5.121e-06	--	--	3.848	2.601e-06
3.847	-3.724e-05	3.847	-5.192e-06	--	--	3.847	2.579e-06
3.846	-3.783e-05	3.846	-5.281e-06	--	--	3.846	2.555e-06
3.845	-3.841e-05	3.845	-5.361e-06	--	--	3.845	2.533e-06
3.844	-3.887e-05	3.844	-5.456e-06	--	--	3.844	2.503e-06
3.843	-3.948e-05	3.843	-5.533e-06	--	--	3.843	2.49e-06
3.842	-4.01e-05	3.842	-5.61e-06	--	--	3.842	2.46e-06
3.841	-4.056e-05	3.841	-5.702e-06	--	--	3.841	2.435e-06
3.84	-4.12e-05	3.84	-5.785e-06	--	--	3.84	2.414e-06
3.839	-4.163e-05	3.839	-5.871e-06	--	--	3.839	2.392e-06
3.838	-4.225e-05	3.838	-5.966e-06	--	--	3.838	2.358e-06
3.837	-4.286e-05	3.837	-6.042e-06	--	--	3.837	2.343e-06
3.836	-4.338e-05	3.836	-6.147e-06	--	--	3.836	2.306e-06
3.835	-4.4e-05	3.835	-6.23e-06	--	--	3.835	2.288e-06
3.834	-4.455e-05	3.834	-6.325e-06	--	--	3.834	2.266e-06
3.833	-4.513e-05	3.833	-6.42e-06	--	--	3.833	2.232e-06
3.832	-4.572e-05	3.832	-6.503e-06	--	--	3.832	2.214e-06
3.831	-4.624e-05	3.831	-6.607e-06	--	--	3.831	2.183e-06
3.83	-4.688e-05	3.83	-6.718e-06	--	--	3.83	2.159e-06
3.829	-4.756e-05	3.829	-6.792e-06	--	--	3.829	2.134e-06
3.828	-4.814e-05	3.828	-6.902e-06	--	--	3.828	2.107e-06
3.827	-4.87e-05	3.827	-7e-06	--	--	3.827	2.079e-06
3.826	-4.928e-05	3.826	-7.105e-06	--	--	3.826	2.057e-06
3.825	-4.986e-05	3.825	-7.218e-06	--	--	3.825	2.017e-06
3.824	-5.054e-05	3.824	-7.301e-06	--	--	3.824	2.005e-06
3.823	-5.109e-05	3.823	-7.421e-06	--	--	3.823	1.971e-06
3.822	-5.174e-05	3.822	-7.525e-06	--	--	3.822	1.95e-06
3.821	-5.238e-05	3.821	-7.624e-06	--	--	3.821	1.916e-06
3.82	-5.299e-05	3.82	-7.753e-06	--	--	3.82	1.885e-06
3.819	-5.358e-05	3.819	-7.842e-06	--	--	3.819	1.861e-06
3.818	-5.422e-05	3.818	-7.958e-06	--	--	3.818	1.836e-06
3.817	-5.484e-05	3.817	-8.084e-06	--	--	3.817	1.812e-06
3.816	-5.545e-05	3.816	-8.186e-06	--	--	3.816	1.781e-06
3.815	-5.61e-05	3.815	-8.305e-06	--	--	3.815	1.735e-06
3.814	-5.671e-05	3.814	-8.413e-06	--	--	3.814	1.704e-06
3.813	-5.735e-05	3.813	-8.542e-06	--	--	3.813	1.68e-06
3.812	-5.8e-05	3.812	-8.662e-06	--	--	3.812	1.649e-06
3.811	-5.858e-05	3.811	-8.766e-06	--	--	3.811	1.624e-06
3.81	-5.929e-05	3.81	-8.907e-06	--	--	3.81	1.591e-06
3.809	-5.981e-05	3.809	-9.027e-06	--	--	3.809	1.554e-06
3.808	-6.052e-05	3.808	-9.144e-06	--	--	3.808	1.529e-06
3.807	-6.116e-05	3.807	-9.27e-06	--	--	3.807	1.499e-06
3.806	-6.168e-05	3.806	-9.398e-06	--	--	3.806	1.465e-06
3.805	-6.242e-05	3.805	-9.53e-06	--	--	3.805	1.431e-06
3.804	-6.294e-05	3.804	-9.663e-06	--	--	3.804	1.391e-06
3.803	-6.359e-05	3.803	-9.782e-06	--	--	3.803	1.363e-06
3.802	-6.429e-05	3.802	-9.92e-06	--	--	3.802	1.327e-06
3.801	-6.482e-05	3.801	-1.006e-05	--	--	3.801	1.299e-06
3.8	-6.555e-05	3.8	-1.019e-05	--	--	3.8	1.265e-06
3.799	-6.614e-05	3.799	-1.033e-05	--	--	3.799	1.223e-06
3.798	-6.666e-05	3.798	-1.046e-05	--	--	3.798	1.192e-06
3.797	-6.739e-05	3.797	-1.062e-05	--	--	3.797	1.162e-06
3.796	-6.795e-05	3.796	-1.076e-05	--	--	3.796	1.12e-06
3.795	-6.853e-05	3.795	-1.089e-05	--	--	3.795	1.088e-06
3.794	-6.924e-05	3.794	-1.104e-05	--	--	3.794	1.05e-06
3.793	-6.973e-05	3.793	-1.119e-05	--	--	3.793	1.014e-06
3.792	-7.05e-05	3.792	-1.133e-05	--	--	3.792	9.823e-07
3.791	-7.12e-05	3.791	-1.149e-05	--	--	3.791	9.285e-07
3.79	-7.172e-05	3.79	-1.166e-05	--	--	3.79	8.877e-07
3.789	-7.237e-05	3.789	-1.181e-05	--	--	3.789	8.634e-07
3.788	-7.283e-05	3.788	-1.196e-05	--	--	3.788	8.201e-07
3.787	-7.354e-05	3.787	-1.212e-05	--	--	3.787	7.876e-07
3.786	-7.409e-05	3.786	-1.227e-05	--	--	3.786	7.489e-07
3.785	-7.467e-05	3.785	-1.242e-05	--	--	3.785	7.09e-07
3.784	-7.529e-05	3.784	-1.259e-05	--	--	3.784	6.614e-07
3.783	-7.584e-05	3.783	-1.275e-05	--	--	3.783	6.267e-07
3.782	-7.639e-05	3.782	-1.29e-05	--	--	3.782	5.782e-07
3.781	-7.7e-05	3.781	-1.307e-05	--	--	3.781	5.506e-07
3.78	-7.747e-05	3.78	-1.324e-05	--	--	3.78	5.066e-07
3.779	-7.82e-05	3.779	-1.339e-05	--	--	3.779	4.63e-07
3.778	-7.869e-05	3.778	-1.357e-05	--	--	3.778	4.207e-07
3.777	-7.931e-05	3.777	-1.373e-05	--	--	3.777	3.851e-07
3.776	-7.986e-05	3.776	-1.39e-05	--	--	3.776	3.375e-07
3.775	-8.035e-05	3.775	-1.408e-05	--	--	3.775	2.877e-07
3.774	-8.1e-05	3.774	-1.426e-05	--	--	3.774	2.49e-07
3.773	-8.149e-05	3.773	-1.441e-05	--	--	3.773	2.097e-07
3.772	-8.198e-05	3.772	-1.461e-05	--	--	3.772	1.505e-07
3.771	-8.265e-05	3.771	-1.478e-05	--	--	3.771	1.081e-07
3.77	-8.321e-05	3.77	-1.497e-05	--	--	3.77	6.941e-08
3.769	-8.37e-05	3.769	-1.514e-05	--	--	3.769	2.335e-08
3.768	-8.419e-05	3.768	-1.532e-05	--	--	3.768	-1.503e-08
3.767	-8.477e-05	3.767	-1.551e-05	--	--	3.767	-7.705e-08
3.766	-8.53e-05	3.766	-1.569e-05	--	--	3.766	-1.274e-07
3.765	-8.582e-05	3.765	-1.587e-05	--	--	3.765	-1.633e-07
3.764	-8.634e-05	3.764	-1.606e-05	--	--	3.764	-2.275e-07
3.763	-8.692e-05	3.763	-1.625e-05	--	--	3.763	-2.702e-07
3.762	-8.741e-05	3.762	-1.644e-05	--	--	3.762	-3.205e-07
3.761	-8.794e-05	3.761	-1.663e-05	--	--	3.761	-3.761e-07
3.76	-8.852e-05	3.76	-1.681e-05	--	--	3.76	-4.277e-07
3.759	-8.913e-05	3.759	-1.703e-05	--	--	3.759	-4.888e-07
3.758	-8.95e-05	3.758	-1.721e-05	--	--	3.758	-5.364e-07
3.757	-9.009e-05	3.757	-1.741e-05	--	--	3.757	-5.837e-07
3.756	-9.058e-05	3.756	-1.762e-05	--	--	3.756	-6.463e-07
3.755	-9.098e-05	3.755	-1.781e-05	--	--	3.755	-6.948e-07
3.754	-9.15e-05	3.754	-1.803e-05	--	--	3.754	-7.581e-07
3.753	-9.202e-05	3.753	-1.822e-05	--	--	3.753	-8.161e-07
3.752	-9.254e-05	3.752	-1.84e-05	--	--	3.752	-8.658e-07
3.751	-9.306e-05	3.751	-1.862e-05	--	--	3.751	-9.193e-07
3.75	-9.349e-05	3.75	-1.883e-05	--	--	3.75	-9.761e-07
3.749	-9.411e-05	3.749	-1.904e-05	--	--	3.749	-1.035e-06
3.748	-9.457e-05	3.748	-1.925e-05	--	--	3.748	-1.104e-06
3.747	-9.5e-05	3.747	-1.945e-05	--	--	3.747	-1.156e-06
3.746	-9.558e-05	3.746	-1.968e-05	--	--	3.746	-1.224e-06
3.745	-9.592e-05	3.745	-1.991e-05	--	--	3.745	-1.291e-06
3.744	-9.647e-05	3.744	-2.009e-05	--	--	3.744	-1.347e-06
3.743	-9.706e-05	3.743	-2.032e-05	--	--	3.743	-1.422e-06
3.742	-9.739e-05	3.742	-2.054e-05	--	--	3.742	-1.477e-06
3.741	-9.795e-05	3.741	-2.075e-05	--	--	3.741	-1.551e-06
3.74	-9.853e-05	3.74	-2.098e-05	--	--	3.74	-1.621e-06
3.739	-9.899e-05	3.739	-2.121e-05	--	--	3.739	-1.695e-06
3.738	-9.954e-05	3.738	-2.145e-05	--	--	3.738	-1.767e-06
3.737	-9.988e-05	3.737	-2.166e-05	--	--	3.737	-1.839e-06
3.736	-0.0001005	3.736	-2.188e-05	--	--	3.736	-1.902e-06
3.735	-0.0001009	3.735	-2.213e-05	--	--	3.735	-1.976e-06
3.734	-0.0001014	3.734	-2.235e-05	--	--	3.734	-2.046e-06
3.733	-0.0001019	3.733	-2.26e-05	--	--	3.733	-2.116e-06
3.732	-0.0001024	3.732	-2.282e-05	--	--	3.732	-2.199e-06
3.731	-0.0001028	3.731	-2.305e-05	--	--	3.731	-2.27e-06
3.73	-0.0001033	3.73	-2.329e-05	--	--	3.73	-2.352e-06
3.729	-0.0001036	3.729	-2.353e-05	--	--	3.729	-2.427e-06
3.728	-0.0001042	3.728	-2.377e-05	--	--	3.728	-2.502e-06
3.727	-0.0001047	3.727	-2.4e-05	--	--	3.727	-2.592e-06
3.726	-0.0001051	3.726	-2.424e-05	--	--	3.726	-2.669e-06
3.725	-0.0001057	3.725	-2.448e-05	--	--	3.725	-2.757e-06
3.724	-0.0001061	3.724	-2.474e-05	--	--	3.724	-2.844e-06
3.723	-0.0001065	3.723	-2.498e-05	--	--	3.723	-2.904e-06
3.722	-0.000107	3.722	-2.522e-05	--	--	3.722	-3.002e-06
3.721	-0.0001074	3.721	-2.547e-05	--	--	3.721	-3.092e-06
3.72	-0.0001079	3.72	-2.571e-05	--	--	3.72	-3.178e-06
3.719	-0.0001083	3.719	-2.596e-05	--	--	3.719	-3.279e-06
3.718	-0.0001088	3.718	-2.622e-05	--	--	3.718	-3.359e-06
3.717	-0.0001093	3.717	-2.647e-05	--	--	3.717	-3.454e-06
3.716	-0.0001096	3.716	-2.673e-05	--	--	3.716	-3.552e-06
3.715	-0.0001102	3.715	-2.696e-05	--	--	3.715	-3.632e-06
3.714	-0.0001106	3.714	-2.722e-05	--	--	3.714	-3.727e-06
3.713	-0.000111	3.713	-2.748e-05	--	--	3.713	-3.826e-06
3.712	-0.0001116	3.712	-2.772e-05	--	--	3.712	-3.915e-06
3.711	-0.0001119	3.711	-2.797e-05	--	--	3.711	-4.034e-06
3.71	-0.0001124	3.71	-2.825e-05	--	--	3.71	-4.123e-06
3.709	-0.0001129	3.709	-2.847e-05	--	--	3.709	-4.216e-06
3.708	-0.0001134	3.708	-2.876e-05	--	--	3.708	-4.335e-06
3.707	-0.0001138	3.707	-2.902e-05	--	--	3.707	-4.43e-06
3.706	-0.0001142	3.706	-2.926e-05	--	--	3.706	-4.541e-06
3.705	-0.0001146	3.705	-2.953e-05	--	--	3.705	-4.658e-06
3.704	-0.0001151	3.704	-2.979e-05	--	--	3.704	-4.753e-06
3.703	-0.0001155	3.703	-3.005e-05	--	--	3.703	-4.873e-06
3.702	-0.000116	3.702	-3.031e-05	--	--	3.702	-4.98e-06
3.701	-0.0001164	3.701	-3.061e-05	--	--	3.701	-5.078e-06
3.7	-0.0001168	3.7	-3.089e-05	--	--	3.7	-5.195e-06
3.699	-0.0001173	3.699	-3.113e-05	--	--	3.699	-5.302e-06
3.698	-0.0001178	3.698	-3.141e-05	--	--	3.698	-5.431e-06
3.697	-0.0001182	3.697	-3.169e-05	--	--	3.697	-5.542e-06
3.696	-0.0001186	3.696	-3.193e-05	--	--	3.696	-5.665e-06
3.695	-0.0001191	3.695	-3.221e-05	--	--	3.695	-5.788e-06
3.694	-0.0001195	3.694	-3.245e-05	--	--	3.694	-5.917e-06
3.693	-0.00012	3.693	-3.273e-05	--	--	3.693	-6.027e-06
3.692	-0.0001205	3.692	-3.301e-05	--	--	3.692	-6.171e-06
3.691	-0.0001208	3.691	-3.325e-05	--	--	3.691	-6.285e-06
3.69	-0.0001213	3.69	-3.353e-05	--	--	3.69	-6.414e-06
3.689	-0.0001217	3.689	-3.38e-05	--	--	3.689	-6.555e-06
3.688	-0.0001222	3.688	-3.405e-05	--	--	3.688	-6.684e-06
3.687	-0.0001227	3.687	-3.436e-05	--	--	3.687	-6.832e-06
3.686	-0.000123	3.686	-3.46e-05	--	--	3.686	-6.945e-06
3.685	-0.0001236	3.685	-3.488e-05	--	--	3.685	-7.086e-06
3.684	-0.000124	3.684	-3.515e-05	--	--	3.684	-7.237e-06
3.683	-0.0001244	3.683	-3.54e-05	--	--	3.683	-7.35e-06
3.682	-0.000125	3.682	-3.568e-05	--	--	3.682	-7.504e-06
3.681	-0.0001253	3.681	-3.595e-05	--	--	3.681	-7.651e-06
3.68	-0.0001258	3.68	-3.623e-05	--	--	3.68	-7.786e-06
3.679	-0.0001263	3.679	-3.651e-05	--	--	3.679	-7.949e-06
3.678	-0.0001266	3.678	-3.678e-05	--	--	3.678	-8.112e-06
3.677	-0.0001272	3.677	-3.706e-05	--	--	3.677	-8.256e-06
3.676	-0.0001275	3.676	-3.733e-05	--	--	3.676	-8.434e-06
3.675	-0.0001281	3.675	-3.761e-05	--	--	3.675	-8.554e-06
3.674	-0.0001286	3.674	-3.786e-05	--	--	3.674	-8.726e-06
3.673	-0.0001288	3.673	-3.813e-05	--	--	3.673	-8.889e-06
3.672	-0.0001294	3.672	-3.844e-05	--	--	3.672	-9.045e-06
3.671	-0.0001299	3.671	-3.872e-05	--	--	3.671	-9.23e-06
3.67	-0.0001302	3.67	-3.899e-05	--	--	3.67	-9.386e-06
3.669	-0.0001308	3.669	-3.927e-05	--	--	3.669	-9.561e-06
3.668	-0.0001312	3.668	-3.958e-05	--	--	3.668	-9.727e-06
3.667	-0.0001317	3.667	-3.982e-05	--	--	3.667	-9.902e-06
3.666	-0.0001322	3.666	-4.013e-05	--	--	3.666	-1.008e-05
3.665	-0.0001325	3.665	-4.041e-05	--	--	3.665	-1.025e-05
3.664	-0.000133	3.664	-4.068e-05	--	--	3.664	-1.043e-05
3.663	-0.0001334	3.663	-4.099e-05	--	--	3.663	-1.063e-05
3.662	-0.0001339	3.662	-4.13e-05	--	--	3.662	-1.081e-05
3.661	-0.0001344	3.661	-4.154e-05	--	--	3.661	-1.099e-05
3.66	-0.0001348	3.66	-4.185e-05	--	--	3.66	-1.118e-05
3.659	-0.0001354	3.659	-4.212e-05	--	--	3.659	-1.136e-05
3.658	-0.0001358	3.658	-4.243e-05	--	--	3.658	-1.155e-05
3.657	-0.0001362	3.657	-4.274e-05	--	--	3.657	-1.176e-05
3.656	-0.0001368	3.656	-4.302e-05	--	--	3.656	-1.195e-05
3.655	-0.0001372	3.655	-4.332e-05	--	--	3.655	-1.217e-05
3.654	-0.0001376	3.654	-4.363e-05	--	--	3.654	-1.236e-05
3.653	-0.0001381	3.653	-4.391e-05	--	--	3.653	-1.257e-05
3.652	-0.0001385	3.652	-4.421e-05	--	--	3.652	-1.279e-05
3.651	-0.0001391	3.651	-4.449e-05	--	--	3.651	-1.298e-05
3.65	-0.0001395	3.65	-4.48e-05	--	--	3.65	-1.32e-05
3.649	-0.0001399	3.649	-4.51e-05	--	--	3.649	-1.342e-05
3.648	-0.0001404	3.648	-4.541e-05	--	--	3.648	-1.363e-05
3.647	-0.000141	3.647	-4.569e-05	--	--	3.647	-1.387e-05
3.646	-0.0001415	3.646	-4.599e-05	--	--	3.646	-1.409e-05
3.645	-0.0001419	3.645	-4.627e-05	--	--	3.645	-1.431e-05
3.644	-0.0001423	3.644	-4.661e-05	--	--	3.644	-1.455e-05
3.643	-0.0001428	3.643	-4.688e-05	--	--	3.643	-1.477e-05
3.642	-0.0001433	3.642	-4.722e-05	--	--	3.642	-1.501e-05
3.641	-0.0001439	3.641	-4.75e-05	--	--	3.641	-1.525e-05
3.64	-0.0001443	3.64	-4.78e-05	--	--	3.64	-1.547e-05
3.639	-0.0001448	3.639	-4.811e-05	--	--	3.639	-1.573e-05
3.638	-0.0001453	3.638	-4.842e-05	--	--	3.638	-1.598e-05
3.637	-0.0001458	3.637	-4.873e-05	--	--	3.637	-1.622e-05
3.636	-0.0001463	3.636	-4.906e-05	--	--	3.636	-1.648e-05
3.635	-0.0001467	3.635	-4.934e-05	--	--	3.635	-1.674e-05
3.634	-0.0001473	3.634	-4.965e-05	--	--	3.634	-1.699e-05
3.633	-0.0001478	3.633	-4.999e-05	--	--	3.633	-1.726e-05
3.632	-0.0001483	3.632	-5.026e-05	--	--	3.632	-1.751e-05
3.631	-0.0001488	3.631	-5.06e-05	--	--	3.631	-1.779e-05
3.63	-0.0001493	3.63	-5.088e-05	--	--	3.63	-1.806e-05
3.629	-0.0001498	3.629	-5.118e-05	--	--	3.629	-1.833e-05
3.628	-0.0001502	3.628	-5.149e-05	--	--	3.628	-1.861e-05
3.627	-0.0001506	3.627	-5.18e-05	--	--	3.627	-1.886e-05
3.626	-0.0001512	3.626	-5.213e-05	--	--	3.626	-1.915e-05
3.625	-0.0001516	3.625	-5.241e-05	--	--	3.625	-1.944e-05
3.624	-0.0001522	3.624	-5.272e-05	--	--	3.624	-1.971e-05
3.623	-0.0001527	3.623	-5.306e-05	--	--	3.623	-2.001e-05
3.622	-0.0001532	3.622	-5.336e-05	--	--	3.622	-2.03e-05
3.621	-0.0001538	3.621	-5.367e-05	--	--	3.621	-2.06e-05
3.62	-0.0001542	3.62	-5.398e-05	--	--	3.62	-2.092e-05
3.619	-0.0001546	3.619	-5.428e-05	--	--	3.619	-2.119e-05
3.618	-0.0001551	3.618	-5.459e-05	--	--	3.618	-2.15e-05
3.617	-0.0001555	3.617	-5.493e-05	--	--	3.617	-2.181e-05
3.616	-0.0001563	3.616	-5.52e-05	--	--	3.616	-2.21e-05
3.615	-0.0001567	3.615	-5.554e-05	--	--	3.615	-2.243e-05
3.614	-0.0001571	3.614	-5.585e-05	--	--	3.614	-2.275e-05
3.613	-0.0001577	3.613	-5.616e-05	--	--	3.613	-2.307e-05
3.612	-0.0001582	3.612	-5.649e-05	--	--	3.612	-2.341e-05
3.611	-0.0001586	3.611	-5.68e-05	--	--	3.611	-2.371e-05
3.61	-0.0001592	3.61	-5.714e-05	--	--	3.61	-2.404e-05
3.609	-0.0001596	3.609	-5.742e-05	--	--	3.609	-2.437e-05
3.608	-0.0001602	3.608	-5.772e-05	--	--	3.608	-2.472e-05
3.607	-0.0001607	3.607	-5.803e-05	--	--	3.607	-2.505e-05
3.606	-0.0001612	3.606	-5.837e-05	--	--	3.606	-2.54e-05
3.605	-0.0001618	3.605	-5.867e-05	--	--	3.605	-2.574e-05
3.604	-0.0001621	3.604	-5.901e-05	--	--	3.604	-2.61e-05
3.603	-0.0001627	3.603	-5.932e-05	--	--	3.603	-2.644e-05
3.602	-0.0001633	3.602	-5.963e-05	--	--	3.602	-2.681e-05
3.601	-0.0001636	3.601	-5.996e-05	--	--	3.601	-2.718e-05
[truncated: 7,872 more rows]

## Sheet: Figure 4c
TFSI\+(-)	3.46263	0.00075	-46.05
BOB\+(-)	3.46962	0.00375	-58.92
FSI\+(-)	3.476	0.0026	-69.84
ClO\-(4)\+(-)	3.38112	0.0018	-75.37

## Sheet: Figure 5c
1	3259.5	1	3099.2
2	3348.2	2	3314.1
3	3389.1	3	3444.9
4	3409.5	4	3477.4
5	3423.5	5	3487.1
6	3434.3	6	3489.8
7	3444	7	3491.1
8	3450.5	8	3491.7
9	3457.6	9	3492
10	3462.9	10	3492.6
11	3467.5	11	3493.3
12	3472.2	12	3493.9
13	3476.2	13	3494.2
14	3479.6	14	3494.8
15	3482.7	15	3495.4
16	3485.5	16	3495.7
17	3488	17	3496.4
18	3490.5	18	3496.7
19	3493.3	19	3497.3
20	3495.4	20	3497.6
21	3497.6	21	3498.2
22	3499.8	22	3498.5
23	3501.6	23	3498.8
24	3503.2	24	3499.5
25	3505	25	3499.8
26	3506.6	26	3500.1
27	3508.4	27	3500.4
28	3510	28	3501
29	3511.9	29	3501.3
30	3513.4	30	3501.6
31	3515.3	31	3501.9
32	3516.8	32	3502.2
33	3518.4	33	3502.9
34	3519.9	34	3502.9
35	3521.5	35	3503.2
36	3523	36	3503.5
37	3524.6	37	3503.8
38	3526.1	38	3504.1
39	3528	39	3504.4
40	3529.2	40	3504.7
41	3531.1	41	3504.7
42	3532.3	42	3505
43	3534.2	43	3505.3
44	3535.7	44	3505.7
45	3537.6	45	3506
46	3539.1	46	3506.3
47	3540.7	47	3506.3
48	3542.5	48	3506.6
49	3544.1	49	3506.9
50	3545.6	50	3507.2
51	3547.2	51	3507.2
52	3549.1	52	3507.5
53	3550.3	53	3507.8
54	3552.5	54	3508.1
55	3553.7	55	3508.4
56	3555.6	56	3508.4
57	3557.4	57	3508.8
58	3559	58	3509.1
59	3560.5	59	3509.1
60	3562.1	60	3509.4
61	3563.9	61	3509.7
62	3565.5	62	3509.7
63	3567.3	63	3510
64	3568.6	64	3510.3
65	3570.4	65	3510.3
66	3572	66	3510.6
67	3573.9	67	3510.9
68	3575.4	68	3510.9
69	3577	69	3511.2
70	3579.1	70	3511.5
71	3580.7	71	3511.5
72	3582.5	72	3511.9
73	3584.4	73	3511.9
74	3585.9	74	3512.2
75	3587.8	75	3512.2
76	3589.7	76	3512.5
77	3591.2	77	3512.5
78	3593.1	78	3512.8
79	3594.9	79	3512.8
80	3596.5	80	3512.8
81	3598.4	81	3513.1
82	3600.8	82	3513.1
83	3602.7	83	3513.1
84	3604.6	84	3513.4
85	3606.7	85	3513.4
86	3608.6	86	3513.4
87	3610.4	87	3513.7
88	3612.3	88	3513.7
89	3614.5	89	3513.7
90	3616.3	90	3513.7
91	3618.5	91	3514
92	3620.7	92	3514
93	3622.5	93	3514
94	3624.7	94	3514.3
95	3626.9	95	3514.3
96	3628.7	96	3514.6
97	3631.2	97	3514.6
98	3633.4	98	3514.6
99	3634.9	99	3515
100	3637.4	100	3515
101	3639.6	101	3515
102	3642.1	102	3515.3
103	3643.9	103	3515.3
104	3646.4	104	3515.3
105	3648.3	105	3515.6
106	3650.4	106	3515.6
107	3652.6	107	3515.9
108	3654.8	108	3515.9
109	3656.9	109	3516.2
110	3659.4	110	3516.2
111	3661.6	111	3516.5
112	3664.1	112	3516.5
113	3666.2	113	3516.8
114	3668.4	114	3516.8
115	3670.6	115	3516.8
116	3672.8	116	3517.1
117	3674.9	117	3517.1
118	3677.1	118	3517.1
119	3679.9	119	3517.4
120	3682.1	120	3517.4
121	3684.8	121	3517.7
122	3687	122	3517.7
123	3689.5	123	3517.7
124	3692	124	3517.7
125	3694.1	125	3517.7
126	3696.6	126	3518.1
127	3699.1	127	3518.1
128	3701.6	128	3518.1
129	3703.8	129	3518.1
130	3706.9	130	3518.4
131	3709.3	131	3518.4
132	3711.8	132	3518.4
133	3714.6	133	3518.4
134	3717.1	134	3518.7
135	3719.9	135	3518.7
136	3722.4	136	3518.7
137	3725.1	137	3518.7
138	3728.2	138	3518.7
139	3731	139	3519
140	3734.1	140	3519
141	3736.6	141	3519
142	3739.4	142	3519
143	3742.5	143	3519.3
144	3745.6	144	3519.3
145	3748.1	145	3519.3
146	3751.5	146	3519.3
147	3754.3	147	3519.6
148	3757.7	148	3519.6
149	3760.5	149	3519.6
150	3763.3	150	3519.6
151	3766.4	151	3519.9
152	3769.8	152	3519.9
153	3772.9	153	3520.2
154	3776	154	3520.2
155	3779.4	155	3520.5
156	3782.5	156	3520.5
157	3785.6	157	3520.8
158	3788.7	158	3520.8
159	3792.4	159	3520.8
160	3795.5	160	3521.2
161	3798.6	161	3521.2
162	3802	162	3521.5
163	3805.1	163	3521.5
164	3808.9	164	3521.5
165	3812	165	3521.8
166	3815.7	166	3521.8
167	3819.4	167	3522.1
168	3822.8	168	3522.1
169	3826.5	169	3522.1
170	3830.6	170	3522.4
171	3834	171	3522.4
172	3837.7	172	3522.4
173	3842	173	3522.4
174	3845.7	174	3522.7
175	3849.8	175	3522.7
176	3853.8	176	3522.7
177	3858.1	177	3523
178	3862.5	178	3523
179	3866.8	179	3523
180	3871.2	180	3523
181	3876.1	181	3523.6
182	3881.1	182	3523.6
183	3886	183	3523.6
184	3890.7	184	3523.6
185	3895.7	185	3523.9
186	3901.2	186	3523.9
187	3906.5	187	3523.9
188	3911.8	188	3524.3
189	3918.6	189	3524.3
190	3923.9	190	3524.3
191	3930.7	191	3524.6
192	3937.5	192	3524.6
193	3944.6	193	3524.6
194	3951.8	194	3524.9
195	3959.5	195	3524.9
196	3967.6	196	3524.9
197	3976.3	197	3525.2
198	3985.9	198	3525.5
199	3997.7	199	3525.5
200	4001.1	200	3525.5
201	3915.2	201	3525.8
202	3894.4	202	3526.1
203	3878.3	203	3526.1
204	3868.1	204	3526.4
205	3860.6	205	3526.4
206	3855.4	206	3526.7
207	3850.4	207	3526.7
208	3846.7	208	3527
209	3842.6	209	3527
210	3840.2	210	3527.4
211	3837.1	211	3527.7
212	3834.6	212	3527.7
213	3832.4	213	3528
214	3760.2	214	3528
215	3746.2	215	3528.3
216	3731.3	216	3528.6
217	3718.6	217	3528.6
218	3709.6	218	3528.6
219	3701.3	219	3528.9
220	3694.1	220	3529.2
221	3687.3	221	3529.2
222	3680.8	222	3529.2
223	3674.9	223	3529.5
224	3668.4	224	3529.8
225	3663.5	225	3529.8
226	3658.2	226	3530.1
227	3652	227	3530.1
228	3647	228	3530.5
229	3643	229	3530.5
230	3637.4	230	3530.8
231	3633.1	231	3530.8
232	3628.7	232	3531.1
233	3624.4	233	3531.1
234	3619.7	234	3531.4
235	3615.7	235	3531.4
236	3611.7	236	3531.7
237	3607.7	237	3532
238	3603.9	238	3532
239	3599.9	239	3532.3
240	3595.6	240	3532.6
241	3591.8	241	3532.6
242	3588.4	242	3532.9
243	3585	243	3533.2
244	3581.6	244	3533.6
245	3578.2	245	3533.9
246	3574.5	246	3534.2
247	3571.4	247	3534.2
248	3567.7	248	3534.5
249	3564.9	249	3534.8
250	3561.5	250	3535.4
251	3558.4	251	3535.7
252	3554.9	252	3536
253	3552.2	253	3536.3
254	3549.1	254	3536.7
255	3546.3	255	3537
256	3543.5	256	3537.3
257	3540.7	257	3537.9
258	3537.9	258	3538.2
259	3535.1	259	3538.5
260	3532	260	3538.8
261	3528.9	261	3539.1
262	3526.4	262	3539.8
263	3523.6	263	3540.1
264	3521.2	264	3540.4
265	3518.7	265	3541
266	3516.2	266	3541.3
267	3513.7	267	3541.6
268	3510.9	268	3542.2
269	3508.4	269	3542.5
270	3506	270	3543.2
271	3503.5	271	3543.5
272	3501	272	3544.1
273	3498.5	273	3544.4
274	3496.4	274	3545
275	3493.9	275	3545.3
276	3491.4	276	3546
277	3489.2	277	3546.9
278	3487.1	278	3547.2
279	3484.6	279	3547.8
280	3482.4	280	3548.4
281	3480.2	281	3549.1
282	3478.1	282	3549.7
283	3475.9	283	3550.3
284	3473.4	284	3550.9
285	3471.6	285	3551.5
286	3469.1	286	3552.5
287	3466.9	287	3553.1
288	3464.4	288	3554
289	3462.6	289	3554.9
290	3460.7	290	3555.6
291	3458.2	291	3556.5
292	3456.4	292	3557.4
293	3454.5	293	3558.4
294	3452.6	294	3559.3
295	3450.5	295	3560.5
296	3448.3	296	3561.8
297	3446.4	297	3562.7
298	3444.3	298	3564.2
299	3442.4	299	3565.2
300	3440.6	300	3566.7
301	3438.7	301	3568
302	3436.8	302	3569.5
303	3435	303	3571.1
304	3433.1	304	3572.6
305	3431.2	305	3574.5
306	3429.4	306	3576
307	3427.2	307	3577.9
308	3425.7	308	3579.4
309	3424.1	309	3581.3
310	3422.3	310	3583.2
311	3420.4	311	3585.3
312	3418.5	312	3587.5
313	3417	313	3589.7
314	3415.4	314	3592.5
315	3413.6	315	3594.9
316	3412	316	3597.4
317	3410.2	317	3600.2
318	3408.6	318	3603
319	3406.8	319	3605.8
320	3404.6	320	3609.2
321	3403	321	3612.6
322	3401.5	322	3616.3
323	3399.9	323	3620.4
324	3398.1	324	3624.1
325	3396.5	325	3628.1
326	3395	326	3633.1
327	3393.1	327	3638
328	3391.6	328	3643
329	3390.3	329	3649.2
330	3388.2	330	3654.2
331	3386.6	331	3661.3
332	3385.1	332	3667.8
333	3383.2	333	3675.9
334	3381.3	334	3683.9
335	3379.8	335	3692.3
336	3378.2	336	3702.8
337	3376.7	337	3713.1
338	3374.8	338	3724.2
339	3373.3	339	3736.6
340	3371.7	340	3752.4
341	3370.2	341	3767.3
342	3368.3	342	3786.8
343	3366.8	343	3805.8
344	3365.2	344	3827.5
345	3363.7	345	3854.7
346	3361.8	346	3881.4
347	3359.9	347	3910.5
348	3358.4	348	3947.1
349	3356.8	349	3981.8
350	3355	350	4002.6
351	3353.4	351	3895.7
352	3351.9	352	3747.2
353	3350	353	3660.7
354	3348.5	354	3607.3
355	3346.9	355	3578.8
356	3345.1	356	3557.1
357	3343.5	357	3543.2
358	3341.7	358	3532.9
359	3339.8	359	3523
360	3338.2	360	3516.5
361	3336.4	361	3510.6
362	3334.5	362	3505
363	3333	363	3500.4
364	3330.8	364	3444.3
365	3329.3	365	3401.5
366	3327.4	366	3384.4
367	3325.5	367	3379.5
368	3323.7	368	3377.3
369	3321.2	369	3375.8
370	3319.3	370	3374.2
371	3317.2	371	3372.7
372	3315	372	3371.4
373	3312.5	373	3369.9
374	3311	374	3368.6
375	3308.2	375	3367.7
376	3306	376	3366.5
377	3303.5	377	3365.5
378	3300.7	378	3364.6
379	3297.9	379	3363.4
380	3295.2	380	3362.4
381	3292.4	381	3361.5
382	3289.6	382	3360.6
383	3286.5	383	3359.6
384	3282.8	384	3358.7
385	3279.6	385	3358.1
386	3275.3	386	3357.2
387	3271.3	387	3356.5
388	3266.9	388	3355.9
389	3262.6	389	3355
390	3257.6	390	3354.4
391	3252.1	391	3353.7
392	3245.9	392	3352.8
393	3239	393	3352.2
394	3231	394	3351.6
395	3221.7	395	3351
396	3208.3	396	3350.3
397	3193.8	397	3349.7
398	3175.2	398	3349.1
399	3150.1	399	3348.5
400	3118.1	400	3347.9
401	3078.1	401	3347.2
402	3029.2	402	3346.9
403	2963.7	403	3346.3
404	2872.9	404	3345.7
405	2788.3	405	3345.1
406	2902	406	3344.8
407	3051.8	407	3344.1
408	3147.3	408	3343.8
409	3189.4	409	3343.2
410	3212.4	410	3342.9
411	3229.1	411	3342.3
412	3239.3	412	3342
413	3246.2	413	3341
414	3252.4	414	3340.7
415	3258.6	415	3340.4
416	3262.9	416	3339.8
417	3266.6	417	3339.5
418	3270	418	3339.2
419	3338.9	419	3338.9
420	3365.2	420	3338.6
421	3390.6	421	3338.2
422	3404	422	3337.9
423	3414.5	423	3337.6
424	3422.6	424	3337.3
425	3429.4	425	3337
426	3435.6	426	3336.7
427	3440.6	427	3336.4
428	3445.2	428	3336.1
429	3449.5	429	3335.8
430	3453.9	430	3335.5
431	3457.3	431	3335.5
432	3460.7	432	3335.1
433	3463.8	433	3334.8
434	3466.9	434	3334.5
435	3470	435	3334.2
436	3473.1	436	3333.9
437	3475.9	437	3333.9
438	3478.4	438	3333.6
439	3480.9	439	3333.3
440	3483.3	440	3333
441	3485.8	441	3332.7
442	3487.7	442	3332.7
443	3490.2	443	3332.4
444	3492.6	444	3332
445	3494.8	445	3331.7
446	3497	446	3331.7
447	3499.1	447	3331.4
448	3501	448	3331.1
449	3503.5	449	3330.8
450	3505.3	450	3330.5
451	3507.2	451	3330.5
452	3509.1	452	3330.2
453	3511.2	453	3329.9
454	3513.4	454	3329.9
455	3515	455	3329.6
456	3517.1	456	3329.3
457	3518.7	457	3329.3
458	3520.5	458	3328.9
459	3522.4	459	3328.9
460	3524.3	460	3328.6
461	3526.1	461	3328.3
462	3528.3	462	3328.3
463	3529.8	463	3328
464	3531.7	464	3328
465	3533.6	465	3327.7
466	3535.7	466	3327.7
467	3537.3	467	3327.4
468	3539.1	468	3327.4
469	3541.3	469	3327.4
470	3543.2	470	3327.1
471	3544.7	471	3327.1
472	3546.6	472	3326.8
473	3548.4	473	3326.8
474	3550.3	474	3326.8
475	3552.2	475	3326.8
476	3554	476	3326.5
477	3556.5	477	3326.5
478	3558.4	478	3326.5
479	3560.2	479	3326.2
480	3562.1	480	3326.2
481	3563.9	481	3325.8
482	3565.8	482	3325.8
483	3568.3	483	3325.8
484	3569.8	484	3325.5
485	3571.7	485	3325.5
486	3573.9	486	3325.5
487	3575.7	487	3325.2
488	3577.9	488	3324.9
489	3580.1	489	3324.9
490	3581.9	490	3324.9
491	3583.8	491	3324.6
492	3585.9	492	3324.6
493	3587.8	493	3324.3
494	3589.7	494	3324.3
495	3591.8	495	3324
496	3593.7	496	3324
497	3595.9	497	3324
498	3597.7	498	3323.7
499	3600.2	499	3323.7
500	3602.1	500	3323.4
501	3603.9	501	3323.4
502	3606.1	502	3323.1
503	3608	503	3323.1
504	3609.8	504	3322.7
505	3612	505	3322.7
506	3614.2	506	3322.4
507	3616	507	3322.4
508	3617.9	508	3322.4
509	3620.7	509	3322.1
510	3622.2	510	3322.1
511	3624.7	511	3321.8
512	3626.6	512	3321.8
513	3628.7	513	3321.8
514	3630.9	514	3321.5
515	3633.1	515	3321.5
516	3635.2	516	3321.5
517	3637.1	517	3321.5
518	3639.3	518	3321.5
519	3642.1	519	3321.2
520	3643.9	520	3321.2
521	3646.4	521	3321.2
522	3648.6	522	3320.9
523	3650.7	523	3320.9
524	3653.2	524	3320.9
525	3655.7	525	3320.6
526	3657.6	526	3320.6
527	3660.4	527	3320.6
528	3662.5	528	3320.6
529	3665.3	529	3320.3
530	3667.8	530	3320.3
531	3670.3	531	3320
532	3672.4	532	3320
533	3675.2	533	3320
534	3677.7	534	3320
535	3680.2	535	3319.6
536	3682.7	536	3319.6
537	3685.5	537	3319.3
538	3687.6	538	3319.3
539	3690.4	539	3319.3
540	3692.9	540	3318.7
541	3695.7	541	3318.4
542	3697.9	542	3318.4
543	3700.3	543	3318.1
544	3703.1	544	3318.1
545	3706.2	545	3317.8
546	3708.7	546	3317.8
547	3711.2	547	3317.5
548	3714	548	3317.5
549	3716.8	549	3317.2
550	3719.3	550	3317.2
551	3721.7	551	3316.9
552	3724.5	552	3316.9
553	3727.9	553	3316.5
554	3730.1	554	3316.5
555	3733.2	555	3316.5
556	3736	556	3316.2
557	3738.8	557	3316.2
558	3741.6	558	3315.9
559	3744.4	559	3315.6
560	3747.2	560	3315.6
561	3750.3	561	3315.6
562	3753.4	562	3315.3
563	3756.2	563	3315.3
564	3758.9	564	3315
565	3762	565	3315
566	3765.8	566	3315
567	3768.2	567	3314.7
568	3772.3	568	3314.7
569	3775.4	569	3314.4
570	3777.9	570	3314.4
571	3781.6	571	3314.4
572	3785	572	3314.1
573	3788.1	573	3314.1
574	3791.8	574	3313.8
575	3795.2	575	3313.8
576	3798.6	576	3313.4
577	3802.3	577	3313.4
578	3805.4	578	3313.1
579	3809.2	579	3313.1
580	3813.2	580	3312.8
581	3817.2	581	3312.8
582	3820.6	582	3312.5
583	3824.7	583	3312.2
584	3828.4	584	3312.2
585	3832.4	585	3311.9
586	3836.4	586	3311.6
587	3840.5	587	3311.6
588	3844.5	588	3311.3
589	3848.5	589	3311
590	3852.6	590	3311
591	3856.9	591	3310.7
592	3861.2	592	3310.3
593	3866.2	593	3310
594	3870.5	594	3309.7
595	3874.3	595	3309.4
596	3879.8	596	3309.1
597	3884.5	597	3309.1
598	3889.5	598	3308.5
599	3894.4	599	3308.5
600	3899.7	600	3308.2
601	3905	601	3307.9
602	3910.5	602	3307.6
603	3917.1	603	3307.2
604	3922.3	604	3306.9
605	3929.5	605	3306.6
606	3935	606	3306.3
607	3942.8	607	3306
608	3949.9	608	3305.7
609	3957.4	609	3305.7
610	3967	610	3305.1
611	3974.4	611	3305.1
612	3985.6	612	3304.8
613	3996.1	613	3304.5
614	4001.1	614	3304.1
615	3916.4	615	3303.8
616	3893.2	616	3303.5
617	3878.6	617	3303.2
618	3869.3	618	3302.9
619	3861.9	619	3302.3
620	3857.5	620	3302
621	3852.3	621	3301.7
622	3848.8	622	3301.4
623	3845.7	623	3301
624	3843	624	3300.4
625	3840.2	625	3300.1
626	3838.3	626	3299.8
627	3835.8	627	3299.2
628	3763.6	628	3298.9
629	3749.6	629	3298.3
630	3734.1	630	3297.9
631	3722.7	631	3297.3
632	3713.4	632	3296.7
633	3704.1	633	3295.8
634	3696.6	634	3295.2
635	3689.8	635	3294.5
636	3683.3	636	3293.9
637	3677.1	637	3293.3
638	3671.2	638	3292.7
639	3665.9	639	3291.7
640	3660.4	640	3291.1
641	3655.1	641	3290.5
642	3649.5	642	3289.6
643	3644.9	643	3288.6
644	3639.9	644	3287.7
645	3635.2	645	3287.1
646	3630.9	646	3286.2
647	3626.6	647	3285.2
648	3622.5	648	3284
649	3618.2	649	3283.4
650	3614.2	650	3282.1
651	3610.4	651	3280.9
652	3606.1	652	3280
653	3602.7	653	3278.7
654	3598.4	654	3277.5
655	3595.3	655	3276.2
656	3591.2	656	3274.7
657	3588.1	657	3273.1
658	3584.1	658	3271.9
659	3581	659	3270.3
660	3577.6	660	3268.8
661	3574.2	661	3267.2
662	3570.8	662	3265.4
663	3567.7	663	3263.5
664	3564.6	664	3261.4
665	3561.5	665	3259.5
666	3558.4	666	3257.6
667	3554.9	667	3255.2
668	3552.2	668	3252.7
669	3549.4	669	3249.9
670	3546.3	670	3247.4
671	3543.5	671	3244.3
672	3540.4	672	3240.9
673	3537.6	673	3237.8
674	3534.8	674	3234.4
675	3531.7	675	3230.4
676	3528.9	676	3225.4
677	3526.4	677	3220.7
678	3523.6	678	3215.2
679	3521.2	679	3209.6
680	3518.4	680	3203.1
681	3515.6	681	3195.3
682	3513.4	682	3187.6
683	3510.3	683	3178.6
684	3507.8	684	3168.7
685	3505.3	685	3155.6
686	3502.9	686	3142.3
687	3500.4	687	3127.1
688	3498.5	688	3106.7
689	3495.7	689	3085.3
690	3493.6	690	3060.8
691	3490.8	691	3027.6
692	3488.6	692	2992.9
693	3486.4	693	2953.5
694	3484.3	694	2908.6
695	3482.1	695	2851.8
696	3479.9	696	2798.8
697	3477.8	697	2857.4
698	3475.3	698	2959.7
699	3473.4	699	3102.9
700	3470.9	700	3195.6
701	3469.1	701	3259.5
702	3466.9	702	3297
703	3464.7	703	3321.5
704	3462.6	704	3334.8
705	3460.7	705	3345.1
706	3458.8	706	3352.5
707	3456.7	707	3359.3
708	3454.5	708	3364
709	3452.6	709	3368.3
710	3450.8	710	3421
711	3448.3	711	3446.4
712	3446.8	712	3456.7
713	3444.6	713	3460.1
714	3442.7	714	3462.3
715	3440.9	715	3463.8
716	3439	716	3465
717	3437.1	717	3466.6
718	3435.3	718	3467.8
719	3433.4	719	3468.8
720	3431.6	720	3470
721	3429.7	721	3471.2
722	3427.8	722	3472.2
723	3425.7	723	3473.4
724	3424.1	724	3474.3
725	3421.9	725	3475.3
726	3420.4	726	3476.2
727	3418.5	727	3477.1
728	3416.7	728	3478.4
729	3414.8	729	3479.3
730	3413.3	730	3480.2
731	3411.4	731	3480.9
732	3409.9	732	3481.8
733	3408	733	3482.4
734	3406.4	734	3483.3
735	3404.6	735	3484
736	3402.7	736	3484.9
737	3400.9	737	3485.5
738	3399.3	738	3486.1
739	3397.8	739	3487.1
740	3396.2	740	3487.7
741	3394.7	741	3488.3
742	3392.8	742	3488.9
743	3391.3	743	3489.5
744	3389.7	744	3490.2
745	3388.2	745	3490.8
746	3386.6	746	3491.4
747	3385.1	747	3492
748	3383.2	748	3492.6
749	3381.3	749	3493.3
750	3379.8	750	3493.6
751	3378.2	751	3494.2
752	3376.7	752	3494.8
753	3375.1	753	3495.1
754	3373.6	754	3495.7
755	3372	755	3496
756	3370.5	756	3496.7
757	3368.9	757	3497
758	3367.1	758	3497.6
759	3365.8	759	3497.9
760	3364	760	3498.2
761	3362.1	761	3498.5
762	3360.6	762	3498.8
763	3359	763	3499.5
764	3357.5	764	3499.8
765	3355.6	765	3500.1
766	3353.7	766	3500.4
767	3352.2	767	3501
768	3350.6	768	3501.3
769	3348.8	769	3501.9
770	3347.2	770	3501.9
771	3345.7	771	3502.2
772	3343.8	772	3502.6
773	3341.7	773	3502.9
774	3339.8	774	3503.2
775	3338.2	775	3503.5
776	3336.4	776	3503.8
777	3334.5	777	3504.1
778	3332.7	778	3504.4
779	3330.8	779	3504.7
780	3328.9	780	3504.7
781	3327.1	781	3505
782	3324.9	782	3505.3
783	3323.1	783	3505.7
784	3321.2	784	3506
785	3319	785	3506.3
786	3316.5	786	3506.6
787	3314.7	787	3506.9
788	3312.2	788	3506.9
789	3310.3	789	3507.2
790	3307.9	790	3507.5
791	3305.4	791	3507.8
792	3303.2	792	3508.1
793	3300.7	793	3508.1
794	3297.6	794	3508.4
795	3295.2	795	3508.8
796	3292.4	796	3509.1
797	3289.6	797	3509.1
798	3286.5	798	3509.4
799	3282.8	799	3509.7
800	3280	800	3509.7
801	3275.6	801	3510
802	3271.9	802	3510
803	3267.9	803	3510.3
804	3263.2	804	3510.3
805	3258.6	805	3510.6
806	3253	806	3510.9
807	3247.1	807	3510.9
808	3240.6	808	3511.2
809	3232.8	809	3511.2
810	3222.3	810	3511.2
811	3212.7	811	3511.5
812	3199	812	3511.5
813	3179.2	813	3511.5
814	3160	814	3511.9
815	3126.5	815	3511.9
816	3094.6	816	3512.2
817	3042.5	817	3512.2
818	2984.2	818	3512.2
819	2901.4	819	3512.5
820	2787.6	820	3512.5
821	2902.4	821	3512.5
822	3069.8	822	3512.8
823	3145.4	823	3512.8
824	3191.6	824	3512.8
825	3213.3	825	3513.1
826	3227.9	826	3513.1
827	3238.1	827	3513.4
828	3246.2	828	3513.4
829	3252.4	829	3513.4
830	3257.9	830	3513.7
831	3262	831	3513.7
832	3266	832	3514
833	3269.1	833	3514
834	3339.2	834	3514
835	3369.6	835	3514.3
836	3390.6	836	3514.3
837	3404.3	837	3514.6
838	3414.8	838	3514.6
839	3422.6	839	3515
840	3429.7	840	3515
841	3435.6	841	3515.3
842	3440.6	842	3515.3
843	3445.2	843	3515.3
844	3450.2	844	3515.6
845	3453.3	845	3515.6
846	3457	846	3515.9
847	3460.1	847	3515.9
848	3463.8	848	3516.2
849	3466.6	849	3516.2
850	3469.4	850	3516.2
851	3472.5	851	3516.5
852	3475	852	3516.5
853	3477.4	853	3516.5
854	3479.9	854	3516.8
855	3482.1	855	3516.8
856	3484.6	856	3516.8
857	3487.1	857	3517.1
858	3488.9	858	3517.1
859	3491.1	859	3517.1
860	3493.6	860	3517.1
861	3496	861	3517.1
862	3497.6	862	3517.4
863	3499.8	863	3517.4
864	3501.9	864	3517.4
865	3504.1	865	3517.4
866	3506	866	3517.4
867	3507.8	867	3517.7
868	3509.7	868	3517.7
869	3512.2	869	3517.7
870	3514	870	3517.7
871	3516.2	871	3518.1
872	3518.4	872	3518.1
873	3520.2	873	3518.1
874	3522.1	874	3518.1
875	3523.9	875	3518.4
876	3526.1	876	3518.4
877	3527.7	877	3518.4
878	3529.8	878	3518.7
879	3531.4	879	3518.7
880	3533.6	880	3518.7
881	3535.7	881	3519
882	3537.6	882	3519
883	3539.4	883	3519.3
884	3541.3	884	3519.3
885	3543.2	885	3519.6
886	3545	886	3519.6
887	3546.9	887	3519.6
888	3548.7	888	3519.9
889	3550.6	889	3520.2
890	3552.2	890	3520.2
891	3554.3	891	3520.2
892	3556.5	892	3520.5
893	3558.4	893	3520.5
894	3559.6	894	3520.8
895	3561.8	895	3520.8
896	3563.6	896	3520.8
897	3565.5	897	3521.2
898	3567.3	898	3521.2
899	3569.2	899	3521.5
900	3571.1	900	3521.5
901	3573.2	901	3521.5
902	3574.5	902	3521.8
903	3576.6	903	3521.8
904	3578.8	904	3521.8
905	3580.4	905	3522.1
906	3582.8	906	3522.1
907	3584.4	907	3522.1
908	3586.6	908	3522.4
909	3588.4	909	3522.4
910	3590.3	910	3522.4
911	3592.1	911	3522.7
912	3594.3	912	3522.7
913	3596.5	913	3522.7
914	3598.4	914	3522.7
915	3600.5	915	3523
916	3603	916	3523
917	3604.9	917	3523.6
918	3607	918	3523.6
919	3609.2	919	3523.6
920	3610.4	920	3523.6
921	3613.5	921	3523.9
922	3615.4	922	3524.3
923	3617.6	923	3524.3
924	3619.7	924	3524.6
925	3622.2	925	3524.6
926	3624.4	926	3524.6
927	3626.6	927	3524.9
928	3628.7	928	3525.2
929	3630.9	929	3525.2
930	3633.1	930	3525.5
931	3635.2	931	3525.5
932	3637.7	932	3525.8
933	3639.9	933	3526.1
934	3642.1	934	3526.4
935	3644.5	935	3526.4
936	3646.7	936	3526.7
937	3648.9	937	3527
938	3651.1	938	3527.4
939	3653.2	939	3527.4
940	3655.7	940	3527.7
941	3657.9	941	3528
942	3660	942	3528
943	3662.5	943	3528.3
944	3664.7	944	3528.6
945	3667.5	945	3528.6
946	3669.7	946	3528.9
947	3672.1	947	3529.2
948	3674	948	3529.5
949	3676.8	949	3529.8
950	3679.3	950	3529.8
951	3681.4	951	3530.1
952	3683.9	952	3530.5
953	3686.7	953	3530.5
954	3689.2	954	3530.8
955	3691.7	955	3531.1
956	3694.1	956	3531.4
957	3696.6	957	3531.7
958	3699.1	958	3531.7
959	3701.6	959	3532
960	3704.1	960	3532.3
961	3707.2	961	3532.6
962	3710	962	3532.9
963	3712.7	963	3533.2
964	3715.5	964	3533.6
965	3717.7	965	3533.9
966	3721.1	966	3534.2
967	3723.6	967	3534.5
968	3726.4	968	3534.8
969	3729.5	969	3535.1
970	3732.6	970	3535.4
971	3735.4	971	3536
972	3738.8	972	3536.3
973	3741.3	973	3536.7
974	3744.1	974	3537.3
975	3747.5	975	3537.6
976	3750.9	976	3538.2
977	3753.7	977	3538.8
978	3756.8	978	3539.1
979	3759.6	979	3539.8
980	3762.7	980	3540.4
981	3765.8	981	3541
982	3768.9	982	3541.6
983	3772.3	983	3542.2
984	3776	984	3542.9
985	3778.8	985	3543.5
986	3782.2	986	3544.4
987	3785.3	987	3545
988	3788.7	988	3546
989	3792.4	989	3546.9
990	3795.5	990	3547.8
991	3798.9	991	3548.7
992	3802.3	992	3549.4
993	3805.8	993	3550.3
994	3809.2	994	3551.2
995	3812.9	995	3552.2
996	3816.6	996	3553.4
997	3820	997	3554.3
998	3823.7	998	3555.6
999	3827.8	999	3556.5
1000	3831.2	1000	3557.7
1001	3835.8	1001	3559
1002	3839.2	1002	3560.2
1003	3843.6	1003	3561.8
1004	3847.6	1004	3563
1005	3851.9	1005	3564.6
1006	3856.3	1006	3566.1
1007	3860.6	1007	3567.3
1008	3864.7	1008	3569.5
1009	3869.3	1009	3571.4
1010	3874	1010	3573.2
1011	3878.9	1011	3575.1
1012	3883.6	1012	3577.3
1013	3889.5	1013	3579.7
1014	3893.8	1014	3581.9
1015	3899.4	1015	3584.4
1016	3905.6	1016	3587.2
1017	3911.2	1017	3590
1018	3917.1	1018	3593.1
1019	3923.6	1019	3596.8
1020	3929.8	1020	3600.2
1021	3936.6	1021	3603.9
1022	3944	1022	3608.3
1023	3951.5	1023	3612.6
1024	3959.5	1024	3617.3
1025	3968.2	1025	3623.2
1026	3977.2	1026	3628.7
1027	3989	1027	3634.6
1028	3999.5	1028	3641.8
1029	4001.4	1029	3649.8
1030	3917.1	1030	3658.2
1031	3896.6	1031	3667.2
1032	3880.8	1032	3677.1
1033	3871.2	1033	3690.1
1034	3864.3	1034	3702.8
1035	3858.1	1035	3718
1036	3854.1	1036	3737.2
1037	3850.4	1037	3757.7
1038	3847.3	1038	3784.4
1039	3844.2	1039	3812
1040	3841.4	1040	3843.3
1041	3839.2	1041	3882.9
1042	3837.1	1042	3921.1
1043	3765.1	1043	3961.4
1044	3748.1	1044	4002
1045	3735.7	1045	3893.8
1046	3722.7	1046	3726.1
1047	3713.7	1047	3650.7
1048	3705.3	1048	3606.1
1049	3697.9	1049	3577.9
1050	3691.4	1050	3556.5
1051	3684.8	1051	3542.9
1052	3678.6	1052	3532.6
1053	3672.8	1053	3522.7
1054	3667.2	1054	3515.6
1055	3661.6	1055	3510
1056	3656.6	1056	3505.3
1057	3651.7	1057	3500.1
1058	3646.7	1058	3444.3
1059	3641.8	1059	3405.2
1060	3637.1	1060	3383.8
1061	3632.5	1061	3379.2
1062	3628.1	1062	3377
1063	3623.5	1063	3375.4
1064	3619.1	1064	3373.9
1065	3615.1	1065	3372.3
1066	3611.1	1066	3371.1
1067	3607.3	1067	3369.9
1068	3603.6	1068	3368.9
1069	3599.9	1069	3367.7
1070	3595.9	1070	3366.5
1071	3591.8	1071	3365.5
1072	3588.7	1072	3364
1073	3585	1073	3363
1074	3581.9	1074	3362.1
1075	3578.2	1075	3361.2
1076	3574.5	1076	3360.3
1077	3571.7	1077	3359.3
1078	3568.3	1078	3358.4
1079	3564.9	1079	3357.8
1080	3561.8	1080	3356.8
1081	3559	1081	3356.2
1082	3555.6	1082	3355.3
1083	3552.5	1083	3354.7
1084	3549.7	1084	3353.7
1085	3546.3	1085	3353.1
1086	3543.8	1086	3352.2
1087	3540.7	1087	3351.6
1088	3538.2	1088	3351
1089	3535.4	1089	3350.3
1090	3532.3	1090	3349.7
1091	3529.8	1091	3349.1
1092	3527	1092	3348.5
1093	3524.6	1093	3347.9
1094	3521.8	1094	3347.2
1095	3519.3	1095	3346.9
1096	3516.8	1096	3346.3
1097	3514.3	1097	3345.7
1098	3511.5	1098	3345.4
1099	3509.1	1099	3344.8
1100	3506.6	1100	3344.1
1101	3504.1	1101	3343.8
1102	3501.6	1102	3343.5
1103	3499.5	1103	3342.9
1104	3497	1104	3342.6
1105	3494.8	1105	3342.3
1106	3492.3	1106	3341.3
1107	3489.8	1107	3341
1108	3487.4	1108	3340.7
1109	3485.5	1109	3340.4
1110	3482.7	1110	3339.8
1111	3480.9	1111	3339.5
1112	3478.4	1112	3339.2
1113	3476.2	1113	3338.9
1114	3474	1114	3338.6
1115	3471.9	1115	3337.9
1116	3469.7	1116	3337.9
1117	3467.5	1117	3337.3
1118	3465.4	1118	3337
1119	3463.2	1119	3336.7
1120	3461.3	1120	3336.4
1121	3459.2	1121	3336.1
1122	3457	1122	3335.8
1123	3454.8	1123	3335.5
1124	3453.3	1124	3335.5
1125	3450.8	1125	3334.8
1126	3448.6	1126	3334.5
1127	3446.8	1127	3334.2
1128	3444.9	1128	3333.9
1129	3443	1129	3333.6
1130	3441.2	1130	3333.6
1131	3439.3	1131	3333.3
1132	3437.5	1132	3333
1133	3435.6	1133	3332.7
1134	3433.7	1134	3332.4
1135	3431.9	1135	3332
1136	3430	1136	3332
1137	3428.1	1137	3331.7
1138	3426	1138	3331.4
1139	3424.4	1139	3331.1
1140	3422.6	1140	3331.1
1141	3421	1141	3330.8
1142	3419.2	1142	3330.5
1143	3417.6	1143	3330.2
1144	3415.7	1144	3330.2
1145	3413.9	1145	3329.9
1146	3412.3	1146	3329.9
1147	3410.8	1147	3329.6
1148	3408.9	1148	3329.3
1149	3407.4	1149	3329.3
1150	3405.2	1150	3328.9
1151	3403.7	1151	3328.9
1152	3402.1	1152	3328.6
1153	3400.2	1153	3328.6
1154	3398.7	1154	3328.3
1155	3397.1	1155	3328.3
1156	3395.3	1156	3328.3
1157	3393.7	1157	3328
1158	3392.2	1158	3328
1159	3390.6	1159	3327.7
1160	3388.8	1160	3327.7
1161	3387.2	1161	3327.4
1162	3385.7	1162	3327.4
1163	3383.5	1163	3327.4
1164	3382	1164	3327.1
1165	3380.4	1165	3327.1
1166	3378.9	1166	3326.8
1167	3377	1167	3326.8
1168	3375.4	1168	3326.5
1169	3373.9	1169	3326.5
1170	3372.3	1170	3326.2
1171	3370.8	1171	3326.2
1172	3368.9	1172	3325.8
1173	3367.4	1173	3325.8
1174	3365.5	1174	3325.5
1175	3364.3	1175	3325.5
1176	3362.1	1176	3325.2
1177	3360.6	1177	3325.2
1178	3358.7	1178	3324.9
1179	3357.2	1179	3324.9
1180	3355.6	1180	3324.6
1181	3354.1	1181	3324.6
1182	3352.5	1182	3324.3
1183	3350.6	1183	3324.3
1184	3349.1	1184	3324
1185	3347.5	1185	3324
1186	3345.7	1186	3323.7
1187	3344.1	1187	3323.7
1188	3342.6	1188	3323.7
1189	3340.1	1189	3323.4
1190	3338.6	1190	3323.4
1191	3336.7	1191	3323.1
1192	3335.1	1192	3323.1
1193	3333.3	1193	3323.1
1194	3331.4	1194	3322.7
1195	3329.6	1195	3322.7
1196	3327.7	1196	3322.4
1197	3325.8	1197	3322.4
1198	3324	1198	3322.4
1199	3322.1	1199	3322.4
1200	3319.6	1200	3322.1
1201	3317.8	1201	3322.1
1202	3315.6	1202	3322.1
1203	3313.1	1203	3322.1
1204	3311	1204	3321.8
1205	3309.1	1205	3321.8
1206	3306.6	1206	3321.8
1207	3303.8	1207	3321.8
1208	3301.4	1208	3321.5
1209	3298.6	1209	3321.5
1210	3295.8	1210	3321.5
1211	3293	1211	3321.2
1212	3290.2	1212	3321.2
1213	3287.1	1213	3321.2
1214	3284	1214	3320.9
1215	3280.6	1215	3320.9
1216	3276.9	1216	3320.9
1217	3272.5	1217	3320.6
1218	3268.5	1218	3320.6
1219	3264.1	1219	3320.3
1220	3259.5	1220	3320.3
1221	3253.9	1221	3320.3
1222	3248	1222	3320
1223	3241.8	1223	3320
1224	3234.1	1224	3319.6
1225	3225.4	1225	3319.6
1226	3215.2	1226	3319.3
1227	3200.3	1227	3319.3
1228	3183.9	1228	3318.7
1229	3162.5	1229	3318.4
1230	3134.3	1230	3318.4
1231	3098.9	1231	3318.4
1232	3055.2	1232	3318.1
1233	2999.7	1233	3318.1
1234	2925.6	1234	3317.8
1235	2820.2	1235	3317.8
1236	2785.2	1236	3317.5
--	--	1237	3317.2
41130	3342.6	1238	3317.2
41131	3342.6	1239	3317.2
41132	3365.2	1240	3316.9
41133	3379.5	1241	3316.9
41134	3390.3	1242	3316.9
41135	3399.9	1243	3316.5
41136	3407.1	1244	3316.5
41137	3413.3	1245	3316.2
41138	3418.5	1246	3316.2
41139	3423.2	1247	3316.2
41140	3427.8	1248	3315.9
41141	3431.9	1249	3315.9
41142	3435.6	1250	3315.9
41143	3439	1251	3315.6
41144	3442.1	1252	3315.6
41145	3445.5	1253	3315.3
41146	3448.6	1254	3315.3
41147	3451.4	1255	3315.3
41148	3454.5	1256	3315
41149	3457	1257	3315
41150	3459.5	1258	3314.7
41151	3461.9	1259	3314.7
41152	3464.4	1260	3314.4
41153	3466.6	1261	3314.4
41154	3469.1	1262	3314.1
41155	3471.2	1263	3314.1
41156	3473.7	1264	3314.1
41157	3475.9	1265	3313.8
41158	3478.1	1266	3313.4
41159	3480.2	1267	3313.4
41160	3482.1	1268	3313.1
41161	3484	1269	3312.8
41162	3486.4	1270	3312.8
41163	3488	1271	3312.5
41164	3489.8	1272	3312.2
41165	3492	1273	3312.2
41166	3494.2	1274	3311.9
41167	3495.7	1275	3311.6
41168	3497.9	1276	3311.6
41169	3499.5	1277	3311.3
41170	3501.6	1278	3311
41171	3503.5	1279	3310.7
41172	3505	1280	3310.3
41173	3507.2	1281	3310.3
41174	3508.8	1282	3310
41175	3510.6	1283	3309.7
41176	3512.5	1284	3309.4
41177	3514.3	1285	3309.1
41178	3516.2	1286	3309.1
41179	3518.1	1287	3308.8
41180	3519.9	1288	3308.5
41181	3521.8	1289	3308.2
41182	3523.6	1290	3307.9
41183	3525.5	1291	3307.9
41184	3527	1292	3307.6
41185	3528.9	1293	3307.2
41186	3530.8	1294	3306.9
41187	3532.6	1295	3306.6
41188	3534.8	1296	3306.6
41189	3536.3	1297	3306.3
41190	3538.5	1298	3306
41191	3540.4	1299	3305.7
41192	3542.2	1300	3305.7
41193	3544.1	1301	3305.4
41194	3546	1302	3305.1
41195	3548.1	1303	3304.8
41196	3550	1304	3304.5
41197	3552.2	1305	3304.1
41198	3554	1306	3303.8
41199	3556.2	1307	3303.5
41200	3558.4	1308	3303.2
41201	3560.2	1309	3302.9
41202	3562.1	1310	3302.3
41203	3564.2	1311	3302
41204	3566.1	1312	3301.7
41205	3568	1313	3301.4
41206	3570.1	1314	3300.7
41207	3572	1315	3300.4
41208	3574.2	1316	3299.8
41209	3576	1317	3299.5
41210	3578.2	1318	3298.9
41211	3580.4	1319	3298.6
41212	3582.5	1320	3297.9
41213	3584.4	1321	3297.3
41214	3586.6	1322	3297
41215	3588.4	1323	3295.8
41216	3590.3	1324	3295.5
41217	3592.8	1325	3294.5
41218	3594.6	1326	3293.9
41219	3596.8	1327	3293.3
41220	3599	1328	3292.7
41221	3601.1	1329	3292.1
41222	3603.3	1330	3291.4
41223	3605.5	1331	3290.5
41224	3607.7	1332	3289.9
41225	3609.8	1333	3289.3
41226	3611.7	1334	3288.3
41227	3614.2	1335	3287.4
41228	3616	1336	3286.8
41229	3618.2	1337	3285.9
41230	3620.7	1338	3284.9
41231	3622.8	1339	3284
41232	3625.6	1340	3283.1
41233	3627.5	1341	3282.1
41234	3630	1342	3281.2
41235	3632.5	1343	3280.3
41236	3634.6	1344	3279
41237	3636.8	1345	3277.8
41238	3639.3	1346	3276.9
41239	3642.1	1347	3275.6
41240	3644.2	1348	3274.4
41241	3647	1349	3272.5
41242	3649.2	1350	3271.3
41243	3651.7	1351	3269.7
41244	3654.5	1352	3268.2
41245	3656.6	1353	3266.6
41246	3659.4	1354	3264.8
41247	3661.9	1355	3263.2
41248	3664.7	1356	3261
41249	3667.5	1357	3259.2
41250	3670	1358	3257
41251	3672.4	1359	3254.8
41252	3675.2	1360	3252.4
41253	3677.7	1361	3249.6
41254	3680.5	1362	3246.8
41255	3683.6	1363	3243.7
41256	3686.1	1364	3240.3
41257	3689.2	1365	3237.2
41258	3692	1366	3233.1
41259	3694.1	1367	3229.4
41260	3697.2	1368	3224.8
41261	3700	1369	3220.4
41262	3702.8	1370	3215.5
41263	3705.9	1371	3209.3
41264	3708.7	1372	3203.1
41265	3711.5	1373	3195.3
41266	3714.6	1374	3187.9
41267	3717.1	1375	3178.3
41268	3720.5	1376	3170.2
41269	3723.6	1377	3157.5
41270	3726.4	1378	3145.1
41271	3729.5	1379	3128.7
41272	3732.6	1380	3111.9
41273	3735.7	1381	3092.1
41274	3738.8	1382	3069.5
41275	3741.6	1383	3038.8
41276	3744.7	1384	3007.5
41277	3748.7	1385	2971.2
41278	3751.5	1386	2924.1
41279	3755.2	1387	2878.5
41280	3758	1388	2829.5
41281	3761.7	1389	2792.6
41282	3765.1	1390	2854.9
41283	3768.6	1391	2956.3
41284	3772.3	1392	3083.4
41285	3775.7	1393	3193.2
41286	3779.1	1394	3257.6
41287	3782.8	1395	3295.2
41288	3786.2	1396	3320
41289	3789.9	1397	3333.6
41290	3794	1398	3343.5
41291	3797.7	1399	3351.9
41292	3802	1400	3357.5
41293	3805.4	1401	3362.4
41294	3809.5	1402	3367.1
41295	3814.4	1403	3419.8
41296	3818.5	1404	3445.5
41297	3822.5	1405	3456.1
41298	3826.8	1406	3459.5
41299	3831.2	1407	3461.6
41300	3835.8	1408	3463.2
41301	3840.2	1409	3464.7
41302	3844.8	1410	3466.3
41303	3849.5	1411	3467.2
41304	3854.1	1412	3468.8
41305	3859.7	1413	3470
41306	3864	1414	3470.9
41307	3869.3	1415	3472.2
41308	3875.2	1416	3473.1
41309	3881.1	1417	3474
41310	3886.4	1418	3475.3
41311	3892.6	1419	3476.2
41312	3898.8	1420	3477.1
41313	3905.3	1421	3478.4
41314	3912.1	1422	3479.3
41315	3919.5	1423	3480.2
41316	3927.3	1424	3480.9
41317	3936.6	1425	3481.8
41318	3944.3	1426	3482.7
41319	3955.5	1427	3483.6
41320	3965.4	1428	3484.3
41321	3979.1	1429	3485.2
41322	3993.3	1430	3485.8
41323	4000.1	1431	3486.4
41324	3910.5	1432	3487.1
41325	3910.5	1433	3488
41326	3894.4	1434	3488.6
41327	3887	1435	3488.9
41328	3879.2	1436	3489.8
41329	3874.6	1437	3490.5
41330	3869.6	1438	3490.8
41331	3865.9	1439	3491.7
41332	3862.8	1440	3492
41333	3860.3	1441	3492.6
41334	3857.8	1442	3493.3
41335	3855.7	1443	3493.9
41336	3853.2	1444	3494.2
41337	3773.5	1445	3494.5
41338	3773.5	1446	3495.1
41339	3757.1	1447	3495.4
41340	3743.1	1448	3496
41341	3733.5	1449	3496.4
41342	3724.8	1450	3497
41343	3717.1	1451	3497.3
41344	3710	1452	3497.6
41345	3702.8	1453	3497.9
41346	3696.6	1454	3498.5
41347	3690.7	1455	3498.8
41348	3684.8	1456	3499.1
41349	3679.3	1457	3499.5
41350	3673.1	1458	3500.1
41351	3669	1459	3500.4
41352	3663.1	1460	3501
41353	3658.2	1461	3501.3
41354	3653.5	1462	3501.6
41355	3648.9	1463	3501.9
41356	3644.5	1464	3502.2
41357	3639.9	1465	3502.9
41358	3635.6	1466	3503.2
41359	3630.9	1467	3503.5
41360	3627.5	1468	3503.8
41361	3623.2	1469	3504.1
41362	3619.4	1470	3504.4
41363	3615.1	1471	3504.7
41364	3611.4	1472	3505
41365	3607.7	1473	3505.3
41366	3604.2	1474	3505.7
41367	3600.8	1475	3506
41368	3596.8	1476	3506.3
41369	3593.4	1477	3506.6
41370	3590.3	1478	3506.6
41371	3586.9	1479	3506.9
41372	3583.5	1480	3507.2
41373	3580.4	1481	3507.5
41374	3576.3	1482	3507.8
41375	3573.2	1483	3507.8
41376	3570.1	1484	3508.1
41377	3567	1485	3508.4
41378	3564.2	1486	3508.8
41379	3561.1	1487	3508.8
41380	3558.4	1488	3509.1
41381	3554.6	1489	3509.4
41382	3552.2	1490	3509.4
41383	3548.7	1491	3509.7
41384	3546.3	1492	3509.7
41385	3543.2	1493	3510
41386	3540.7	1494	3510
41387	3537.6	1495	3510.3
41388	3535.1	1496	3510.3
41389	3532	1497	3510.6
41390	3529.2	1498	3510.6
41391	3526.7	1499	3510.9
41392	3523.9	1500	3510.9
41393	3521.5	1501	3510.9
41394	3519	1502	3511.2
41395	3516.2	1503	3511.2
41396	3513.4	1504	3511.5
41397	3510.9	1505	3511.5
41398	3508.4	1506	3511.5
41399	3505.7	1507	3511.9
41400	3503.2	1508	3511.9
41401	3501.3	1509	3512.2
41402	3498.5	1510	3512.2
41403	3496	1511	3512.2
41404	3493.9	1512	3512.5
41405	3491.4	1513	3512.8
41406	3488.9	1514	3512.8
41407	3486.7	1515	3513.1
41408	3484.6	1516	3513.1
41409	3482.4	1517	3513.4
41410	3479.9	1518	3513.4
41411	3478.1	1519	3513.7
41412	3475.9	1520	3513.7
41413	3473.7	1521	3514
41414	3471.6	1522	3514
41415	3469.4	1523	3514.3
41416	3467.2	1524	3514.3
41417	3464.7	1525	3514.6
41418	3463.2	1526	3514.6
41419	3460.7	1527	3515
41420	3458.8	1528	3515
41421	3456.7	1529	3515.3
41422	3454.8	1530	3515.3
41423	3453	1531	3515.3
41424	3451.1	1532	3515.6
41425	3448.6	1533	3515.6
41426	3446.4	1534	3515.9
41427	3444.9	1535	3515.9
41428	3442.7	1536	3515.9
41429	3440.9	1537	3515.9
41430	3439	1538	3515.9
41431	3437.1	1539	3516.2
41432	3435.3	1540	3516.5
41433	3433.1	1541	3516.2
41434	3431.6	1542	3516.5
41435	3429.4	1543	3516.5
41436	3427.2	1544	3516.5
41437	3425.4	1545	3516.5
41438	3423.8	1546	3516.8
41439	3421.9	1547	3516.8
41440	3420.1	1548	3516.8
41441	3418.2	1549	3516.8
41442	3416.7	1550	3517.1
41443	3414.8	1551	3517.1
41444	3413	1552	3517.1
41445	3411.1	1553	3517.1
41446	3409.2	1554	3517.4
41447	3407.7	1555	3517.4
41448	3405.5	1556	3517.4
41449	3403.7	1557	3517.7
41450	3402.1	1558	3517.7
41451	3400.6	1559	3517.7
41452	3398.7	1560	3517.7
41453	3397.1	1561	3518.1
41454	3395.3	1562	3518.1
41455	3393.7	1563	3518.4
41456	3392.2	1564	3518.4
41457	3390.3	1565	3518.4
41458	3388.8	1566	3518.7
41459	3387.2	1567	3518.7
41460	3385.4	1568	3519
41461	3383.5	1569	3519
41462	3381.6	1570	3519.3
41463	3380.1	1571	3519.3
41464	3378.2	1572	3519.6
41465	3376.7	1573	3519.6
41466	3375.1	1574	3519.6
41467	3373.6	1575	3519.9
41468	3371.7	1576	3520.2
41469	3370.2	1577	3520.2
41470	3368.3	1578	3520.2
41471	3366.8	1579	3520.5
41472	3365.2	1580	3520.5
41473	3363	1581	3520.5
41474	3361.5	1582	3520.8
41475	3359.9	1583	3520.8
41476	3358.1	1584	3520.8
41477	3356.2	1585	3521.2
41478	3355	1586	3521.2
41479	3353.1	1587	3521.2
41480	3351	1588	3521.5
41481	3349.4	1589	3521.5
41482	3347.5	1590	3521.5
41483	3346	1591	3521.5
41484	3344.1	1592	3521.8
41485	3342.3	1593	3521.8
41486	3340.1	1594	3521.8
41487	3338.2	1595	3522.1
41488	3336.1	1596	3522.1
41489	3334.5	1597	3522.1
41490	3332.4	1598	3522.4
41491	3330.5	1599	3522.4
41492	3328.6	1600	3522.4
41493	3326.2	1601	3522.4
41494	3324.3	1602	3522.7
41495	3322.1	1603	3522.7
41496	3319.6	1604	3522.7
41497	3317.5	1605	3523
41498	3315.3	1606	3523
41499	3312.5	1607	3523.6
41500	3310.7	1608	3523.6
41501	3307.9	1609	3523.9
41502	3305.7	1610	3523.9
41503	3302.9	1611	3524.3
41504	3300.1	1612	3524.3
41505	3297	1613	3524.6
41506	3293.9	1614	3524.9
41507	3290.8	1615	3524.9
41508	3287.7	1616	3525.2
41509	3284.6	1617	3525.2
41510	3280.9	1618	3525.5
41511	3276.5	1619	3525.8
41512	3272.5	1620	3525.8
41513	3268.2	1621	3526.1
41514	3263.5	1622	3526.4
41515	3257.9	1623	3526.4
41516	3251.1	1624	3526.7
41517	3245.5	1625	3527
41518	3236.9	1626	3527.4
41519	3228.8	1627	3527.4
41520	3216.7	1628	3527.7
41521	3204.9	1629	3528
41522	3184.5	1630	3528
41523	3160.6	1631	3528.3
41524	3128.7	1632	3528.3
41525	3088.1	1633	3528.6
41526	3038.1	1634	3528.6
41527	2963.1	1635	3528.9
41528	2876.3	1636	3529.2
41529	2789.5	1637	3529.2
41530	3045.3	1638	3529.5
41531	3045.3	1639	3529.8
41532	3126.2	1640	3529.8
41533	3166.5	1641	3530.1
41534	3189.7	1642	3530.5
41535	3205.2	1643	3530.5
41536	3216.4	1644	3530.8
41537	3224.5	1645	3531.1
41538	3231.3	1646	3531.4
41539	3236.9	1647	3531.4
41540	3242.1	1648	3531.7
41541	3246.2	1649	3532
41542	3249.6	1650	3532.3
41543	3343.2	1651	3532.6
41544	3343.2	1652	3532.9
41545	3365.5	1653	3533.2
41546	3380.1	1654	3533.6
41547	3390.9	1655	3533.9
41548	3400.2	1656	3534.2
41549	3406.8	1657	3534.5
41550	3413	1658	3534.8
41551	3419.2	1659	3535.4
41552	3423.2	1660	3535.7
41553	3428.5	1661	3536
41554	3432.2	1662	3536.7
41555	3435.9	1663	3537
41556	3439.3	1664	3537.6
41557	3442.4	1665	3537.9
41558	3445.5	1666	3538.5
41559	3448.3	1667	3539.1
41560	3451.7	1668	3539.8
41561	3454.5	1669	3540.1
41562	3456.7	1670	3540.7
41563	3459.5	1671	3541.3
41564	3461.6	1672	3541.9
41565	3464.4	1673	3542.5
41566	3466.9	1674	3543.2
41567	3468.8	1675	3543.8
41568	3471.6	1676	3544.4
41569	3473.4	1677	3545.3
41570	3475.6	1678	3546
41571	3477.8	1679	3547.2
41572	3479.6	1680	3547.8
41573	3481.8	1681	3548.4
41574	3484	1682	3549.4
41575	3485.5	1683	3550.3
41576	3487.7	1684	3550.9
41577	3489.5	1685	3551.8
41578	3491.4	1686	3553.1
41579	3493.6	1687	3554
41580	3495.7	1688	3554.9
41581	3497.6	1689	3555.9
41582	3499.5	1690	3557.1
41583	3501.6	1691	3558
41584	3503.2	1692	3559.3
41585	3505	1693	3560.8
41586	3507.2	1694	3562.1
41587	3508.8	1695	3563.3
41588	3510.9	1696	3564.9
41589	3512.8	1697	3566.4
41590	3515	1698	3568.3
41591	3516.8	1699	3570.1
41592	3518.7	1700	3572
41593	3520.5	1701	3574.2
41594	3522.4	1702	3576
41595	3524.3	1703	3578.2
41596	3526.1	1704	3580.7
41597	3527.7	1705	3583.2
41598	3529.8	1706	3585.3
41599	3531.7	1707	3588.4
41600	3533.6	1708	3591.2
41601	3535.7	1709	3594.9
41602	3537.6	1710	3598.4
41603	3539.4	1711	3601.8
41604	3541.3	1712	3605.8
41605	3543.2	1713	3609.8
41606	3545	1714	3614.2
41607	3546.6	1715	3619.7
41608	3548.7	1716	3625
41609	3550.6	1717	3630.3
41610	3552.5	1718	3637.7
41611	3554.3	1719	3644.5
41612	3556.5	1720	3651.7
41613	3558.4	1721	3661.3
41614	3560.2	1722	3670.3
41615	3562.1	1723	3680.5
41616	3563.9	1724	3692
41617	3565.8	1725	3707.2
41618	3567.7	1726	3722
41619	3569.8	1727	3739.4
41620	3571.7	1728	3762.4
41621	3573.5	1729	3786.2
41622	3575.7	1730	3817.5
41623	3577.9	1731	3849.5
41624	3580.1	1732	3882
41625	3581.9	1733	3925.7
41626	3584.1	1734	3966
41627	3585.9	1735	4001.1
41628	3588.1	1736	3892.2
41629	3590.3	1737	3739.4
41630	3592.1	1738	3644.5
41631	3594.3	1739	3600.5
41632	3596.5	1740	3570.1
41633	3599	1741	3552.5
41634	3601.1	1742	3539.1
41635	3603.3	1743	3529.2
41636	3605.5	1744	3519.9
41637	3607.7	1745	3514
41638	3609.8	1746	3507.8
41639	3612	1747	3503.2
41640	3614.5	1748	3498.8
41641	3617	1749	3442.7
41642	3619.1	1750	3404.6
41643	3621.6	1751	3383.2
41644	3624.1	1752	3378.9
41645	3626.3	1753	3376.4
41646	3628.4	1754	3374.8
41647	3630.6	1755	3373.3
41648	3633.1	1756	3372
41649	3635.6	1757	3370.8
41650	3638	1758	3369.6
41651	3640.2	1759	3368.3
41652	3643	1760	3367.1
41653	3645.5	1761	3365.8
41654	3647.6	1762	3364.9
41655	3650.1	1763	3363.4
41656	3652.6	1764	3362.4
41657	3654.8	1765	3361.5
41658	3657.3	1766	3360.6
41659	3659.7	1767	3359.6
41660	3661.9	1768	3359
41661	3665	1769	3357.8
41662	3667.5	1770	3357.2
41663	3670.3	1771	3356.2
41664	3672.4	1772	3355.3
41665	3674.9	1773	3354.7
41666	3678	1774	3354.1
41667	3680.2	1775	3353.1
41668	3683.3	1776	3352.5
41669	3686.1	1777	3351.9
41670	3688.6	1778	3351.3
41671	3691.4	1779	3350.3
41672	3694.1	1780	3350
41673	3696.9	1781	3349.4
41674	3699.7	1782	3348.8
41675	3702.2	1783	3348.2
41676	3705.3	1784	3347.5
41677	3708.7	1785	3346.9
41678	3711.2	1786	3346.3
41679	3714.6	1787	3346
41680	3717.1	1788	3345.4
41681	3720.5	1789	3345.1
41682	3723.6	1790	3344.4
41683	3726.4	1791	3344.1
41684	3729.8	1792	3343.5
41685	3732.9	1793	3343.2
41686	3736	1794	3342.9
41687	3739.1	1795	3342.3
41688	3742.8	1796	3342
41689	3745.6	1797	3341
41690	3749.3	1798	3340.7
41691	3752.7	1799	3340.4
41692	3756.2	1800	3339.8
41693	3759.3	1801	3339.5
41694	3762.7	1802	3339.2
41695	3766.4	1803	3338.9
41696	3770.4	1804	3338.6
41697	3773.2	1805	3337.9
41698	3777.2	1806	3337.6
41699	3780.6	1807	3337.3
41700	3784.1	1808	3337
41701	3787.8	1809	3336.7
41702	3791.8	1810	3336.4
41703	3795.5	1811	3336.1
41704	3798.9	1812	3335.5
41705	3803	1813	3335.1
41706	3807	1814	3334.8
41707	3810.4	1815	3334.5
41708	3815.1	1816	3334.2
41709	3818.5	1817	3333.9
41710	3823.1	1818	3333.6
41711	3827.1	1819	3333.3
41712	3831.2	1820	3333
41713	3835.8	1821	3333
41714	3840.2	1822	3332.7
41715	3844.8	1823	3332.4
41716	3850.1	1824	3332
41717	3854.4	1825	3331.7
41718	3859.7	1826	3331.4
41719	3864.7	1827	3331.4
41720	3869.6	1828	3331.1
41721	3874.9	1829	3330.8
41722	3881.4	1830	3330.8
41723	3886.4	1831	3330.5
41724	3893.2	1832	3330.5
41725	3899.7	1833	3330.2
41726	3906.2	1834	3329.9
41727	3913	1835	3329.9
41728	3920.8	1836	3329.6
41729	3928.5	1837	3329.6
41730	3936.9	1838	3329.3
41731	3946.5	1839	3329.3
41732	3956.4	1840	3328.9
41733	3967.9	1841	3328.9
41734	3980.3	1842	3328.6
41735	3996.7	1843	3328.6
41736	4001.4	1844	3328.3
41737	3911.8	1845	3328.3
41738	3911.8	1846	3328
41739	3897.2	1847	3328
41740	3887.9	1848	3327.7
41741	3881.1	1849	3327.7
41742	3875.5	1850	3327.4
41743	3871.5	1851	3327.4
41744	3867.8	1852	3327.1
41745	3864.3	1853	3327.1
41746	3861.2	1854	3326.8
41747	3858.8	1855	3326.8
41748	3856.6	1856	3326.5
41749	3854.4	1857	3326.2
41750	3773.8	1858	3326.2
41751	3773.8	1859	3325.8
41752	3757.7	1860	3325.8
41753	3743.7	1861	3325.5
41754	3735.4	1862	3325.5
41755	3725.5	1863	3325.2
41756	3717.4	1864	3325.2
41757	3711.5	1865	3324.9
41758	3703.4	1866	3324.9
41759	3697.2	1867	3324.6
41760	3691.4	1868	3324.6
41761	3684.8	1869	3324.3
41762	3679.9	1870	3324.3
41763	3674.6	1871	3324
41764	3669.7	1872	3324
41765	3663.8	1873	3323.7
41766	3659.1	1874	3323.7
41767	3654.5	1875	3323.7
41768	3649.5	1876	3323.4
41769	3645.2	1877	3323.4
41770	3641.1	1878	3323.4
41771	3636.2	1879	3323.1
41772	3632.1	1880	3323.1
41773	3628.1	1881	3323.1
41774	3624.4	1882	3322.7
41775	3619.7	1883	3322.7
41776	3616	1884	3322.7
41777	3612.3	1885	3322.4
41778	3608.3	1886	3322.4
41779	3604.9	1887	3322.4
41780	3601.1	1888	3322.1
41781	3597.4	1889	3322.1
41782	3594	1890	3322.1
41783	3590.3	1891	3322.1
41784	3586.6	1892	3321.8
41785	3584.1	1893	3321.8
41786	3580.4	1894	3321.8
41787	3577.6	1895	3321.5
41788	3573.5	1896	3321.5
41789	3570.1	1897	3321.5
41790	3567.3	1898	3321.2
41791	3564.2	1899	3321.2
41792	3560.8	1900	3321.2
41793	3558.4	1901	3320.9
41794	3554.9	1902	3320.9
41795	3552.2	1903	3320.6
41796	3548.7	1904	3320.6
41797	3546	1905	3320.3
41798	3543.8	1906	3320.3
41799	3540.4	1907	3320
41800	3537.9	1908	3320
41801	3535.1	1909	3320
41802	3532.3	1910	3319.6
41803	3529.5	1911	3319.3
41804	3526.7	1912	3319.3
41805	3524.6	1913	3319.3
41806	3521.5	1914	3318.7
41807	3519.3	1915	3318.7
41808	3516.5	1916	3318.4
41809	3514.3	1917	3318.4
41810	3511.2	1918	3318.1
41811	3508.8	1919	3318.1
41812	3506.3	1920	3317.8
41813	3504.1	1921	3317.8
41814	3501.6	1922	3317.5
41815	3499.5	1923	3317.5
41816	3497	1924	3317.5
41817	3494.5	1925	3317.2
41818	3492.3	1926	3317.2
41819	3489.5	1927	3316.9
41820	3487.4	1928	3316.9
41821	3485.2	1929	3316.9
41822	3483	1930	3316.9
41823	3480.9	1931	3316.5
41824	3478.7	1932	3316.5
41825	3476.5	1933	3316.2
41826	3474	1934	3316.2
41827	3472.2	1935	3316.2
41828	3469.4	1936	3315.9
41829	3467.5	1937	3315.9
41830	3465.4	1938	3315.9
41831	3463.2	1939	3315.6
41832	3461.3	1940	3315.6
41833	3459.2	1941	3315.6
41834	3457	1942	3315.3
41835	3455.1	1943	3315.3
41836	3452.6	1944	3315
41837	3451.1	1945	3315
41838	3448.6	1946	3314.7
41839	3446.8	1947	3314.7
41840	3444.9	1948	3314.4
41841	3442.7	1949	3314.4
41842	3440.9	1950	3314.1
41843	3439	1951	3314.1
41844	3436.8	1952	3313.8
41845	3435	1953	3313.8
41846	3433.4	1954	3313.4
41847	3431.2	1955	3313.1
41848	3429.4	1956	3313.1
41849	3427.8	1957	3312.8
41850	3425.7	1958	3312.5
41851	3423.8	1959	3312.2
41852	3422.3	1960	3312.2
41853	3420.1	1961	3311.9
41854	3418.5	1962	3311.6
41855	3416.7	1963	3311.6
41856	3415.1	1964	3311.3
41857	3413.3	1965	3311
41858	3411.4	1966	3311
41859	3409.9	1967	3310.7
41860	3408	1968	3310.3
41861	3406.4	1969	3310
41862	3404.3	1970	3310
41863	3402.7	1971	3309.7
41864	3400.9	1972	3309.4
41865	3399	1973	3309.4
41866	3397.8	1974	3309.1
41867	3395.9	1975	3308.8
41868	3394.4	1976	3308.5
41869	3392.8	1977	3308.5
41870	3390.6	1978	3308.2
41871	3389.4	1979	3308.2
41872	3387.5	1980	3307.9
41873	3385.7	1981	3307.6
41874	3383.8	1982	3307.2
41875	3382.3	1983	3307.2
41876	3380.7	1984	3306.9
41877	3378.9	1985	3306.6
41878	3377	1986	3306.3
41879	3375.4	1987	3306
41880	3373.6	1988	3306
41881	3372.3	1989	3305.7
41882	3370.5	1990	3305.4
41883	3368.9	1991	3305.1
41884	3367.1	1992	3304.8
41885	3365.2	1993	3304.5
41886	3363	1994	3304.1
41887	3361.5	1995	3303.8
41888	3359.9	1996	3303.5
41889	3358.1	1997	3302.9
41890	3356.5	1998	3302.6
41891	3354.7	1999	3302.3
41892	3352.8	2000	3302
[truncated: 4,351 more rows]

## Sheet: Figure 5d
1	74.17
2	88.99
3	91.8
4	93.21
5	93.72
6	94.45
7	95.05
8	95.52
9	95.67
10	95.68
11	96.05
12	98.75
13	99.07
14	99.06
15	99.2
16	99.08
17	99.18
18	99.27
19	99.28
20	99.17
21	99.29
22	99.28
23	99.28
24	99.28
25	99.29
26	99.38
27	99.38
28	99.38
29	99.27
30	99.39
31	99.39
32	99.39
33	99.29
34	99.38
35	99.48
36	99.39
37	99.28
38	99.38
39	99.39
40	99.49
41	99.38
42	99.38
43	99.38
44	99.38
45	99.38
46	99.38
47	99.38
48	99.38
49	99.48
50	99.39
51	99.49
52	99.48
53	99.39
54	99.38
55	99.49
56	99.48
57	99.48
58	99.4
59	99.49
60	99.29
61	99.48
62	99.38
63	99.38
64	99.48
[truncated: 4,141 more rows]

[truncated: 6 more sheets: Figure 5e, Figure 5f, Figure 5g, Figure 6a, Figure 6b, Figure 6c]
